# Supplementary material for: Differences in kinematic and match-play demands between elite winning and losing wheelchair padel players
Source: PLoS One. 2020 Sep 18;15(9):e0233475. doi: 10.1371/journal.pone.0233475 (PMC7500611; doi:10.1371/journal.pone.0233475)
Supplement: S1 File — (XLSX) [file pone.0233475.s001.xlsx]

## Sheet: Distances
Distance rally				Distance game				Distance set
Winner	Loser	dist_rally	rally_winlos	Winner	Loser	dist_game	game_winlos	Winner	Loser	dist_set	set_winlos
12.14	5.1	12.14	1	25.38	34.07	25.38	1	147.54	191.92	147.54	1
2.01	6.83	2.01	1	43.66	43.23	43.66	1	178.81	218.53	178.81	1
2.64	4.38	2.64	1	25.7	40.98	25.7	1	205.96	185.32	205.96	1
0.54	4.88	0.54	1	9.04	7.31	9.04	1	209.85	191.38	209.85	1
8.05	12.88	8.05	1	28.42	44.06	28.42	1	283.74	306.69	283.74	1
0.29	1.89	0.29	1	15.34	22.27	15.34	1	193.62	186.4	193.62	1
15.08	13.43	15.08	1	18.69	26.65	18.69	1	489.78	648.5	489.78	1
5.18	5.1	5.18	1	18.7	26.62	18.7	1	624.97	808.11	624.97	1
17.02	18.75	17.02	1	26.44	21.66	26.44	1	389.02	423.49	389.02	1
6.09	4.06	6.09	1	50.96	62.13	50.96	1	345.6	318.78	345.6	1
1.61	3.59	1.61	1	34.6	50.39	34.6	1	505.51	491.57	505.51	1
3.06	3.15	3.06	1	29.42	31.08	29.42	1	166.51	172.61	166.51	1
11.6	19.95	11.6	1	31.22	29.84	31.22	1	225.41	203.91	225.41	1
5.75	8.36	5.75	1	20.2	18.26	20.2	1	265.04	270.85	265.04	1
3.68	5.93	3.68	1	30.06	28.92	30.06	1	387.87	461.6	387.87	1
0.24	0.13	0.24	1	25.46	27.02	25.46	1	311.06	336.13	311.06	1
1.23	2.28	1.23	1	47.04	48.23	47.04	1	146.62	202.28	146.62	1
0.67	0.08	0.67	1	51.98	33.05	51.98	1	201.38	277.8	201.38	1
4.71	2.62	4.71	1	62.89	42.6	62.89	1	217.51	152.55	217.51	1
2.19	2.2	2.19	1	20.22	16.23	20.22	1	189.98	145.08	189.98	1
7.41	11.93	7.41	1	15.57	14.85	15.57	1	332.16	384.52	332.16	1
6.55	12.88	6.55	1	21.57	20.78	21.57	1	229.37	244.98	229.37	1
0.37	1.68	0.37	1	21.16	31.46	21.16	1	385.31	469.84	385.31	1
2.56	5.14	2.56	1	68.44	65.46	68.44	1	505.84	672.38	505.84	1
2.76	4.09	2.76	1	67.67	56.89	67.67	1	395.77	359.78	395.77	1
8.77	8.34	8.77	1	14.27	12.31	14.27	1	358.86	294.42	358.86	1
0.47	1.54	0.47	1	30.01	38.07	30.01	1	521.61	418.52	521.61	1
4.82	5.79	4.82	1	18.21	26.97	18.21	1	202.74	193.32	202.74	1
2.1	2.08	2.1	1	80.87	71.05	80.87	1	251.56	264.94	251.56	1
4.03	2.84	4.03	1	28.75	35.28	28.75	1	256.53	268.25	256.53	1
3.06	9.7	3.06	1	30.19	39.04	30.19	1	457.25	398.53	457.25	1
0.86	0.32	0.86	1	13.77	27.08	13.77	1	372.99	309.37	372.99	1
8.05	13.5	8.05	1	18.36	12.55	18.36	1			191.92	2
2.87	7.54	2.87	1	10.17	15.3	10.17	1			218.53	2
0.62	0.07	0.62	1	34.06	32.22	34.06	1			185.32	2
7.15	5.54	7.15	1	32.47	32.92	32.47	1			191.38	2
0.8	1.63	0.8	1	7.92	8.74	7.92	1			306.69	2
7.59	7.75	7.59	1	21.73	29.9	21.73	1			186.4	2
2.98	3.79	2.98	1	4.03	10.3	4.03	1			648.5	2
4.26	6.83	4.26	1	49.01	33.25	49.01	1			808.11	2
3.07	6.62	3.07	1	15.87	11.22	15.87	1			423.49	2
11.13	5.66	11.13	1	37.25	49.75	37.25	1			318.78	2
7.39	9.81	7.39	1	57.59	82.22	57.59	1			491.57	2
5.13	0.54	5.13	1	58.92	90.43	58.92	1			172.61	2
2.42	4.8	2.42	1	17.32	27.11	17.32	1			203.91	2
0.37	0.49	0.37	1	55.07	86.07	55.07	1			270.85	2
0	0.36	0	1	37.28	54.86	37.28	1			461.6	2
8.18	7.63	8.18	1	32.99	43.9	32.99	1			336.13	2
25.26	30.15	25.26	1	67.08	52.89	67.08	1			202.28	2
15.39	20.57	15.39	1	53.38	69.17	53.38	1			277.8	2
1.6	0.94	1.6	1	72.9	92.1	72.9	1			152.55	2
0.53	2.84	0.53	1	128.08	188.24	128.08	1			145.08	2
2.72	1.31	2.72	1	34.04	11.19	34.04	1			384.52	2
7.41	14.45	7.41	1	38.24	41.69	38.24	1			244.98	2
1.5	3.05	1.5	1	84.18	84.17	84.18	1			469.84	2
3.61	4.43	3.61	1	193.06	304.7	193.06	1			672.38	2
9.29	15.5	9.29	1	60.83	50.72	60.83	1			359.78	2
10.07	11.65	10.07	1	49.63	73.3	49.63	1			294.42	2
2.25	3.87	2.25	1	36.91	54.1	36.91	1			418.52	2
9.07	9.31	9.07	1	33.12	48.12	33.12	1			193.32	2
1.91	1.81	1.91	1	45.88	41.7	45.88	1			264.94	2
10.21	11.53	10.21	1	32.39	16.14	32.39	1			268.25	2
5.98	4.56	5.98	1	60.36	55.64	60.36	1			398.53	2
12.45	9.41	12.45	1	49.79	78.87	49.79	1			309.37	2
4.55	3.92	4.55	1	21.52	28.74	21.52	1
12.6	15.05	12.6	1	32.18	34.36	32.18	1
1.62	1.46	1.62	1	43.04	50.23	43.04	1
9.65	9.25	9.65	1	29.36	33.91	29.36	1
3.12	0.4	3.12	1	41.38	35.78	41.38	1
1.04	2.61	1.04	1	58.7	41.64	58.7	1
6.39	6	6.39	1	36.48	52.82	36.48	1
3.06	3.61	3.06	1	59.99	70.63	59.99	1
7.24	8.8	7.24	1	32.07	17.59	32.07	1
2.75	0.69	2.75	1	78.59	53.97	78.59	1
1.26	3.7	1.26	1	38.52	46.72	38.52	1
3.72	2.74	3.72	1	7.34	9.85	7.34	1
0.06	1.89	0.06	1	33.91	25.56	33.91	1
4.61	2.9	4.61	1	58.76	30.98	58.76	1
7.36	4.59	7.36	1	49.12	63.51	49.12	1
1.98	3.19	1.98	1	25.23	39.73	25.23	1
14.09	16.1	14.09	1	18.12	13.96	18.12	1
3.66	4.67	3.66	1	95.71	70.56	95.71	1
5.73	3.06	5.73	1	65.55	93.79	65.55	1
7.89	3.52	7.89	1	27.75	52.04	27.75	1
4.04	5.05	4.04	1	100.07	68.41	100.07	1
26.5	25.41	26.5	1	65.2	58.59	65.2	1
0.19	2.11	0.19	1	54.38	67.37	54.38	1
8.37	8.66	8.37	1	11.11	9.76	11.11	1
0.05	3.48	0.05	1	31.64	26.05	31.64	1
16.07	11.69	16.07	1	22.62	19.26	22.62	1
5.4	1.71	5.4	1	34.08	35.9	34.08	1
1.67	1.53	1.67	1	12.68	14.27	12.68	1
11.52	6.74	11.52	1	51.07	47.93	51.07	1
3.53	2.88	3.53	1	24.53	23.45	24.53	1
6.54	3.84	6.54	1	31.15	27.46	31.15	1
5.61	4.6	5.61	1	14.38	14.22	14.38	1
1.64	0.06	1.64	1	20.34	19.19	20.34	1
8.84	1.91	8.84	1	28.26	20.13	28.26	1
0.12	1.7	0.12	1	55.68	51.53	55.68	1
5.05	4.19	5.05	1	39.1	33.13	39.1	1
0.25	0.56	0.25	1	20.49	23.88	20.49	1
8.35	3.15	8.35	1	100.29	106.13	100.29	1
0.55	0.81	0.55	1	14.8	12.94	14.8	1
11.53	7.12	11.53	1	17.14	13.22	17.14	1
2.46	1.89	2.46	1	14.5	13.89	14.5	1
1.97	0.62	1.97	1	8.96	11.68	8.96	1
11.33	9.35	11.33	1	49.76	55.98	49.76	1
5.42	5.24	5.42	1	62.28	72.51	62.28	1
7.02	6.06	7.02	1	18.03	28.16	18.03	1
4.41	3.13	4.41	1	31.05	38.84	31.05	1
3.75	6.08	3.75	1	66.57	78.94	66.57	1
6.34	1.38	6.34	1	49.64	55.52	49.64	1
5.66	5.06	5.66	1	22.3	33.58	22.3	1
0.06	0.58	0.06	1	31.02	31.3	31.02	1
1.17	0.33	1.17	1	51.13	60.6	51.13	1
2.73	2.39	2.73	1	27.14	36.21	27.14	1
7.16	8.99	7.16	1	28.71	25.94	28.71	1
0.06	0.17	0.06	1	41.71	45.56	41.71	1
3.78	1.05	3.78	1	16.74	12.31	16.74	1
0.67	1.92	0.67	1	41.69	38.65	41.69	1
1.5	0.22	1.5	1	44.78	52.19	44.78	1
0.6	1.78	0.6	1	22.63	25.46	22.63	1
12.64	13.37	12.64	1	10.27	11.63	10.27	1
6.83	5.41	6.83	1	52.87	45.73	52.87	1
10.03	11.08	10.03	1	32.67	42.02	32.67	1
2.68	5.88	2.68	1	47.7	62.58	47.7	1
4.26	6.56	4.26	1	29.73	30.91	29.73	1
4.19	7.94	4.19	1	36.42	58.94	36.42	1
9.73	5.38	9.73	1	27.1	38.67	27.1	1
15.36	19.03	15.36	1	11.19	11.95	11.19	1
29.26	25.5	29.26	1	24.42	41.29	24.42	1
0.36	2.2	0.36	1	17.76	20.52	17.76	1
3.04	1.56	3.04	1	20.41	31.56	20.41	1
10.69	11.79	10.69	1	33.34	44.08	33.34	1
2.46	0.69	2.46	1	20.23	23.4	20.23	1
21.2	11.64	21.2	1	57.25	86.46	57.25	1
19.34	16.94	19.34	1	40.33	53.81	40.33	1
9.45	7.25	9.45	1	29.82	38.49	29.82	1
0.91	0.72	0.91	1	42.04	27.44	42.04	1
0.91	4.47	0.91	1	18.35	11.32	18.35	1
9.62	7.47	9.62	1	32.49	22.91	32.49	1
3.78	7.71	3.78	1	29.72	21.55	29.72	1
4.04	4.69	4.04	1	54.67	37.73	54.67	1
0.5	0.08	0.5	1	40.24	31.6	40.24	1
0.25	0.81	0.25	1	51.1	42.78	51.1	1
1.43	0.19	1.43	1	18.05	18.28	18.05	1
6.58	6.4	6.58	1	13.52	11.06	13.52	1
1.47	0.14	1.47	1	17.83	14.07	17.83	1
4.78	7.65	4.78	1	28.6	20.83	28.6	1
0.5	0.96	0.5	1	60.88	38.06	60.88	1
8.6	9.71	8.6	1	73.25	80.2	73.25	1
7.35	14.75	7.35	1	19.9	11.41	19.9	1
8.78	5	8.78	1	37.91	43.68	37.91	1
1.23	3.99	1.23	1	35.64	33.71	35.64	1
0.28	0.58	0.28	1	71.46	126.05	71.46	1
1.14	7.03	1.14	1	25.17	32.75	25.17	1
15.56	15.37	15.56	1	36.3	22.3	36.3	1
6.82	4.28	6.82	1	32.53	34.42	32.53	1
15.3	11.25	15.3	1	26.07	16.93	26.07	1
15.3	10.51	15.3	1	14.71	20.33	14.71	1
0.98	0.93	0.98	1	36.31	49.99	36.31	1
6.05	8.06	6.05	1	50.62	41.39	50.62	1
10.3	15.48	10.3	1	14.71	8.49	14.71	1
7.87	2.56	7.87	1	30.19	40.48	30.19	1
13.07	13.4	13.07	1	9.66	18.57	9.66	1
4.68	3.16	4.68	1	35.52	35.32	35.52	1
0.5	1.42	0.5	1	11.58	13.48	11.58	1
9.53	13.57	9.53	1	40.12	34.02	40.12	1
3.67	2.37	3.67	1	44.66	60	44.66	1
0.31	1.43	0.31	1	36.57	65.71	36.57	1
7.84	11.9	7.84	1	22.19	21.12	22.19	1
3.21	2.33	3.21	1	59.32	60.04	59.32	1
4.19	3.68	4.19	1	31.65	35.07	31.65	1
8.77	7.82	8.77	1	21.44	43.13	21.44	1
1.69	5.48	1.69	1	48.6	43.74	48.6	1
10.89	8.17	10.89	1	47.44	35.29	47.44	1
3.39	10.39	3.39	1	33.32	71.72	33.32	1
0.65	1.38	0.65	1	105.87	161.85	105.87	1
1.2	3.14	1.2	1	30.96	10.7	30.96	1
1.87	0.31	1.87	1	33.27	35.53	33.27	1
0.31	0.17	0.31	1	53.63	76.29	53.63	1
1.09	1.37	1.09	1	144.73	255.43	144.73	1
0.33	0.81	0.33	1	51.93	38	51.93	1
0.1	0.92	0.1	1	57.66	52.3	57.66	1
3.91	4.68	3.91	1	27.79	42.28	27.79	1
4.6	10.28	4.6	1	28.65	39.54	28.65	1
4.9	9.36	4.9	1	55.56	29.01	55.56	1
0.26	1.84	0.26	1	32.5	20.26	32.5	1
6.71	4.37	6.71	1	51.52	50.83	51.52	1
3.05	6.05	3.05	1	37.66	51.74	37.66	1
7.84	1.31	7.84	1	28.74	21.52	28.74	1
0.26	0.77	0.26	1	37.59	32.38	37.59	1
0.5	0.05	0.5	1	46.54	48.81	46.54	1
2.97	5.09	2.97	1	28.86	41.61	28.86	1
0.47	2.37	0.47	1	48.15	24.08	48.15	1
4.42	5.44	4.42	1	62.1	39.86	62.1	1
1.43	1.67	1.43	1	36.33	41.35	36.33	1
0.88	0.73	0.88	1	68.58	73.86	68.58	1
3.1	3.35	3.1	1	27.71	11.99	27.71	1
5.62	9.26	5.62	1	81.18	40.51	81.18	1
11.83	9.62	11.83	1	42.78	52.96	42.78	1
4.21	3.03	4.21	1	5.92	11.07	5.92	1
9.3	6.96	9.3	1	34.26	22.82	34.26	1
0.3	0.15	0.3	1	59.09	31.17	59.09	1
1.15	0.48	1.15	1	46.17	67.74	46.17	1
0.13	1.51	0.13	1	28.21	44.75	28.21	1
1.42	2.71	1.42	1	14.77	9.18	14.77	1
2.17	3.02	2.17	1	101.69	55.39	101.69	1
6.75	3.8	6.75	1	63.39	80.63	63.39	1
0.51	2.24	0.51	1	33.3	37.82	33.3	1
17.21	15.51	17.21	1	97.19	48.76	97.19	1
1.05	1.3	1.05	1	77.8	43.08	77.8	1
0.26	0.11	0.26	1	74.23	71.41	74.23	1
0.24	2.02	0.24	1	7.18	7.94	7.18	1
1.28	0.07	1.28	1	29.54	24.67	29.54	1
2.61	0.75	2.61	1	28.83	27.58	28.83	1
0.01	2.42	0.01	1	41.96	43.32	41.96	1
2.76	3.16	2.76	1	21	18.4	21	1
0.11	0.26	0.11	1	47.1	48.8	47.1	1
2.41	1.36	2.41	1	32.98	51.1	32.98	1
0.02	0.79	0.02	1	28.53	30.2	28.53	1
4.2	6.21	4.2	1	21.31	20.82	21.31	1
2.04	3.27	2.04	1	24.97	20.42	24.97	1
1.67	1.1	1.67	1	36.42	33.61	36.42	1
0.25	0.67	0.25	1	60.25	59.99	60.25	1
0.22	0.13	0.22	1	43.48	42.3	43.48	1
1.29	0.13	1.29	1	15.71	24.22	15.71	1
0.33	1.37	0.33	1	86.16	99.5	86.16	1
11.73	17.02	11.73	1	17.33	12.41	17.33	1
0.59	1.23	0.59	1	16.16	15.31	16.16	1
0.05	0.92	0.05	1	9.06	17.14	9.06	1
2.75	3.21	2.75	1	5.67	9.9	5.67	1
0.64	4.94	0.64	1	62.96	47.47	62.96	1
9.69	6.97	9.69	1	77.72	66.93	77.72	1
6.63	1.15	6.63	1	16.77	23.15	16.77	1
14.14	11.12	14.14	1	23.34	27.15	23.34	1
2.54	0.23	2.54	1	90.86	61.04	90.86	1
8.12	10.7	8.12	1	52.54	47.61	52.54	1
7.89	3.08	7.89	1	22.3	29.33	22.3	1
2.57	2.3	2.57	1	31.02	39.42	31.02	1
0.01	1.35	0.01	1	76.51	50.74	76.51	1
3.77	3.41	3.77	1	36.65	23.81	36.65	1
9.52	4.16	9.52	1	29.54	29.35	29.54	1
14.56	13.99	14.56	1	53.57	39.02	53.57	1
7.5	20.11	7.5	1	13.53	12.29	13.53	1
1.69	2.55	1.69	1	45.99	39.18	45.99	1
5.01	0.73	5.01	1	53.14	47.9	53.14	1
8.49	12.37	8.49	1	16	17.71	16	1
8.56	16.22	8.56	1	5.55	10.41	5.55	1
7.3	10.69	7.3	1	56.21	50.96	56.21	1
7.95	7.17	7.95	1	62.74	41.19	62.74	1
2.09	1.36	2.09	1	66.26	50.71	66.26	1
12.75	22.09	12.75	1			34.07	2
4.32	5.35	4.32	1			43.23	2
1.58	4.98	1.58	1			40.98	2
13.04	14.36	13.04	1			7.31	2
9.72	16.04	9.72	1			44.06	2
0.24	4.09	0.24	1			22.27	2
12.9	16.63	12.9	1			26.65	2
19.23	29.33	19.23	1			26.62	2
16.7	23.89	16.7	1			21.66	2
0.13	0.45	0.13	1			62.13	2
1.09	2.06	1.09	1			50.39	2
4.41	6.78	4.41	1			31.08	2
4.29	3.59	4.29	1			29.84	2
7.53	14.68	7.53	1			18.26	2
8.23	10.72	8.23	1			28.92	2
8.71	9.91	8.71	1			27.02	2
3.41	4.63	3.41	1			48.23	2
10.28	19.73	10.28	1			33.05	2
10.28	21.65	10.28	1			42.6	2
14.16	19.43	14.16	1			16.23	2
7.34	15.43	7.34	1			14.85	2
13.69	16.86	13.69	1			20.78	2
5.67	7.52	5.67	1			31.46	2
6.65	6.55	6.65	1			65.46	2
1.13	4.16	1.13	1			56.89	2
2.8	4.34	2.8	1			12.31	2
2.8	2.77	2.8	1			38.07	2
7.34	8.76	7.34	1			26.97	2
2.32	1.8	2.32	1			71.05	2
0.87	3.65	0.87	1			35.28	2
6.26	7.49	6.26	1			39.04	2
13.4	19.43	13.4	1			27.08	2
7.08	4.08	7.08	1			12.55	2
5.3	7.09	5.3	1			15.3	2
9.77	13.11	9.77	1			32.22	2
5.66	1.44	5.66	1			32.92	2
5.76	8.6	5.76	1			8.74	2
33.51	18.57	33.51	1			29.9	2
15.82	12.62	15.82	1			10.3	2
5.87	8.47	5.87	1			33.25	2
31.69	48.08	31.69	1			11.22	2
5.66	1.44	5.66	1			49.75	2
11.61	1.11	11.61	1			82.22	2
11.61	8.57	11.61	1			90.43	2
5.68	8.87	5.68	1			27.11	2
8.35	10.46	8.35	1			86.07	2
21.29	23.08	21.29	1			54.86	2
14.36	40.01	14.36	1			43.9	2
11.35	16.35	11.35	1			52.89	2
11.64	11.47	11.64	1			69.17	2
1.56	3.68	1.56	1			92.1	2
6.68	12.63	6.68	1			188.24	2
11.62	11	11.62	1			11.19	2
9.89	7.04	9.89	1			41.69	2
6.14	11.61	6.14	1			84.17	2
0.35	2.98	0.35	1			304.7	2
6.8	8.76	6.8	1			50.72	2
8.52	17.34	8.52	1			73.3	2
21.58	50.55	21.58	1			54.1	2
0.54	0.89	0.54	1			48.12	2
1.44	1.63	1.44	1			41.7	2
0.39	1.36	0.39	1			16.14	2
1.69	2.06	1.69	1			55.64	2
0.38	2.74	0.38	1			78.87	2
6.3	6.04	6.3	1			28.74	2
21.21	20.11	21.21	1			34.36	2
1.56	5.86	1.56	1			50.23	2
3.32	3.27	3.32	1			33.91	2
28.22	1.55	28.22	1			35.78	2
0.94	0.51	0.94	1			41.64	2
10.29	16.3	10.29	1			52.82	2
6.96	6.99	6.96	1			70.63	2
16.07	14.66	16.07	1			17.59	2
4.92	3.74	4.92	1			53.97	2
3.49	6.22	3.49	1			46.72	2
12.08	13.89	12.08	1			9.85	2
7.03	9.13	7.03	1			25.56	2
14.07	3.9	14.07	1			30.98	2
5.87	10.35	5.87	1			63.51	2
5.82	3.33	5.82	1			39.73	2
0.74	1.19	0.74	1			13.96	2
2.2	2.7	2.2	1			70.56	2
7.7	8.4	7.7	1			93.79	2
4.85	2.75	4.85	1			52.04	2
3.96	5.11	3.96	1			68.41	2
16.37	17.2	16.37	1			58.59	2
9.86	6.85	9.86	1			67.37	2
3.31	3.97	3.31	1			9.76	2
7.53	5.12	7.53	1			26.05	2
16.59	23.14	16.59	1			19.26	2
3.09	5.12	3.09	1			35.9	2
12.99	11.53	12.99	1			14.27	2
16.38	12.77	16.38	1			47.93	2
20.71	20.34	20.71	1			23.45	2
0.93	1.93	0.93	1			27.46	2
2.92	7.82	2.92	1			14.22	2
6.19	11.68	6.19	1			19.19	2
0.39	49.72	0.39	1			20.13	2
9.76	16.99	9.76	1			51.53	2
0.17	3.16	0.17	1			33.13	2
9.89	10.6	9.89	1			23.88	2
6.92	14.7	6.92	1			106.13	2
9.19	9.23	9.19	1			12.94	2
5.96	18.89	5.96	1			13.22	2
25.98	28.32	25.98	1			13.89	2
5.49	13.97	5.49	1			11.68	2
8.5	12.23	8.5	1			55.98	2
10.31	16.62	10.31	1			72.51	2
0.06	0.14	0.06	1			28.16	2
7.74	9.2	7.74	1			38.84	2
3.63	7.77	3.63	1			78.94	2
36.97	16.69	36.97	1			55.52	2
5.33	9.2	5.33	1			33.58	2
4.53	4.65	4.53	1			31.3	2
2.17	2.97	2.17	1			60.6	2
0.4	0.1	0.4	1			36.21	2
6.16	7.96	6.16	1			25.94	2
0.09	1.08	0.09	1			45.56	2
6.77	8.69	6.77	1			12.31	2
5.1	5.54	5.1	1			38.65	2
4.16	4.15	4.16	1			52.19	2
4.05	5.86	4.05	1			25.46	2
4.81	7.22	4.81	1			11.63	2
0.33	1.3	0.33	1			45.73	2
16.21	26.34	16.21	1			42.02	2
1.95	5.16	1.95	1			62.58	2
1.75	6.75	1.75	1			30.91	2
16.49	19.76	16.49	1			58.94	2
13.57	17.61	13.57	1			38.67	2
1.48	4.87	1.48	1			11.95	2
3.62	5.11	3.62	1			41.29	2
7.66	8.04	7.66	1			20.52	2
2.13	3.93	2.13	1			31.56	2
0.88	1.04	0.88	1			44.08	2
1.55	2.7	1.55	1			23.4	2
4.65	6.33	4.65	1			86.46	2
0.23	6.57	0.23	1			53.81	2
4.14	0.61	4.14	1			38.49	2
4.15	7.62	4.15	1			27.44	2
3.45	2.87	3.45	1			11.32	2
1.31	2.93	1.31	1			22.91	2
2.61	3.57	2.61	1			21.55	2
0.36	1.91	0.36	1			37.73	2
2.08	1.35	2.08	1			31.6	2
0.86	26.26	0.86	1			42.78	2
14.39	12.3	14.39	1			18.28	2
14.39	0.2	14.39	1			11.06	2
14.16	1.59	14.16	1			14.07	2
5.76	4.55	5.76	1			20.83	2
7.95	0.62	7.95	1			38.06	2
9.6	7.33	9.6	1			80.2	2
4.81	2.48	4.81	1			11.41	2
4.27	1.16	4.27	1			43.68	2
1.48	1.58	1.48	1			33.71	2
28.13	22.84	28.13	1			126.05	2
1.87	2.58	1.87	1			32.75	2
10.49	8.53	10.49	1			22.3	2
4.94	10.49	4.94	1			34.42	2
3.31	0.5	3.31	1			16.93	2
6.05	6.08	6.05	1			20.33	2
4.09	3.04	4.09	1			49.99	2
1.79	1.4	1.79	1			41.39	2
11.61	9.43	11.61	1			8.49	2
16.42	19.13	16.42	1			40.48	2
0.43	18.35	0.43	1			18.57	2
4.29	3.95	4.29	1			35.32	2
8.95	12.54	8.95	1			13.48	2
6.1	13.46	6.1	1			34.02	2
0.2	0.61	0.2	1			60	2
0.36	1.07	0.36	1			65.71	2
3.95	1.26	3.95	1			21.12	2
3.95	9.38	3.95	1			60.04	2
3.38	2.41	3.38	1			35.07	2
9.63	14.49	9.63	1			43.13	2
0.25	0.13	0.25	1			43.74	2
5.25	4.05	5.25	1			35.29	2
2.83	5.15	2.83	1			71.72	2
2.38	1.55	2.38	1			161.85	2
8.85	13.14	8.85	1			10.7	2
10.69	7.13	10.69	1			35.53	2
2.18	3.34	2.18	1			76.29	2
0.37	1.4	0.37	1			255.43	2
6.04	8.05	6.04	1			38	2
3.99	10.85	3.99	1			52.3	2
0.2	1.4	0.2	1			42.28	2
14.44	7.54	14.44	1			39.54	2
18	20.99	18	1			29.01	2
5.25	2.98	5.25	1			20.26	2
3.29	7.69	3.29	1			50.83	2
0.37	0.24	0.37	1			51.74	2
20.45	23	20.45	1			21.52	2
7.87	11.84	7.87	1			32.38	2
4.22	4.35	4.22	1			48.81	2
5.85	4.44	5.85	1			41.61	2
19.12	8.9	19.12	1			24.08	2
1.02	2.24	1.02	1			39.86	2
3.3	4.01	3.3	1			41.35	2
5.56	2.95	5.56	1			73.86	2
4.32	4.5	4.32	1			11.99	2
1.57	0.57	1.57	1			40.51	2
22.82	19.26	22.82	1			52.96	2
7.75	3.1	7.75	1			11.07	2
0.29	0.74	0.29	1			22.82	2
9.82	5.6	9.82	1			31.17	2
6.57	4.92	6.57	1			67.74	2
4.92	10.95	4.92	1			44.75	2
0.86	0.79	0.86	1			9.18	2
12.58	11.37	12.58	1			55.39	2
6.29	10.23	6.29	1			80.63	2
9.95	16.8	9.95	1			37.82	2
1.88	2.68	1.88	1			48.76	2
1.23	1.74	1.23	1			43.08	2
2.65	4.5	2.65	1			71.41	2
3.67	4.58	3.67	1			7.94	2
4.04	5.34	4.04	1			24.67	2
2.31	2.61	2.31	1			27.58	2
0.47	4.13	0.47	1			43.32	2
25.63	25.4	25.63	1			18.4	2
19.99	22.33	19.99	1			48.8	2
7.51	5.79	7.51	1			51.1	2
3	0.3	3	1			30.2	2
17.49	10.22	17.49	1			20.82	2
2.69	0.21	2.69	1			20.42	2
1.38	1.07	1.38	1			33.61	2
6.25	3.41	6.25	1			59.99	2
5.76	6.1	5.76	1			42.3	2
10	4.3	10	1			24.22	2
1	0.33	1	1			99.5	2
31.35	26.9	31.35	1			12.41	2
8.38	2.46	8.38	1			15.31	2
2.17	2.03	2.17	1			17.14	2
13.68	8.44	13.68	1			9.9	2
6.95	4.17	6.95	1			47.47	2
12.45	18.25	12.45	1			66.93	2
0.13	2.14	0.13	1			23.15	2
0.95	0.66	0.95	1			27.15	2
18.04	21.5	18.04	1			61.04	2
0.44	2.41	0.44	1			47.61	2
3.52	6.6	3.52	1			29.33	2
1.76	0.44	1.76	1			39.42	2
1.62	0.4	1.62	1			50.74	2
0.52	1.64	0.52	1			23.81	2
1.08	0.38	1.08	1			29.35	2
18.2	10.08	18.2	1			39.02	2
1.86	0.2	1.86	1			12.29	2
12.25	13.26	12.25	1			39.18	2
5.32	4.38	5.32	1			47.9	2
12.49	6.22	12.49	1			17.71	2
5.92	2.27	5.92	1			10.41	2
0.91	0.41	0.91	1			50.96	2
4.35	1.7	4.35	1			41.19	2
29.77	16	29.77	1			50.71	2
21.94	22.1	21.94	1
2.21	3.13	2.21	1
3.89	3.26	3.89	1
7.37	10.58	7.37	1
9.29	20.14	9.29	1
4.42	4.3	4.42	1
18.76	28.41	18.76	1
0.57	2.76	0.57	1
3.78	3.97	3.78	1
2.12	4.59	2.12	1
9.43	8.23	9.43	1
0.9	0.12	0.9	1
6.64	5.43	6.64	1
1.15	0.18	1.15	1
21.32	20.61	21.32	1
12.16	5.46	12.16	1
16.96	10.83	16.96	1
45.27	33.66	45.27	1
15.88	14.42	15.88	1
4.3	4.98	4.3	1
0.28	1.03	0.28	1
6.46	3.81	6.46	1
14.2	27.6	14.2	1
9.92	12.5	9.92	1
9.92	19.51	9.92	1
4.59	9.94	4.59	1
2	2.35	2	1
0.64	3.85	0.64	1
1.58	2.55	1.58	1
6.84	14.7	6.84	1
3.79	1.96	3.79	1
0.49	1.25	0.49	1
11.94	20.92	11.94	1
0.47	4.46	0.47	1
7.2	7.56	7.2	1
0.39	0.26	0.39	1
0.18	0.54	0.18	1
6.41	5.07	6.41	1
1.32	3.27	1.32	1
18.28	10.39	18.28	1
15.46	9.23	15.46	1
42.84	27.87	42.84	1
6.58	3.77	6.58	1
1.41	0.45	1.41	1
10.47	6.44	10.47	1
11.03	11.56	11.03	1
8.99	5.3	8.99	1
6.29	5.39	6.29	1
7.24	2.92	7.24	1
12.83	17.43	12.83	1
2.19	0.44	2.19	1
4.15	2.19	4.15	1
0.76	4.6	0.76	1
1.25	2.32	1.25	1
1.01	0.92	1.01	1
5.49	7.11	5.49	1
5.48	7.36	5.48	1
3.69	7.62	3.69	1
13.42	9.09	13.42	1
5.48	6.78	5.48	1
0.78	0.39	0.78	1
10.99	17.05	10.99	1
2.75	3.64	2.75	1
5.29	7.41	5.29	1
0.48	1.85	0.48	1
1.6	0.17	1.6	1
6.87	6.75	6.87	1
2.16	0.99	2.16	1
0.81	0.45	0.81	1
5.56	3.82	5.56	1
2.71	1.76	2.71	1
9.68	7.05	9.68	1
12.88	12.97	12.88	1
0.16	1.79	0.16	1
2.47	2.79	2.47	1
8.6	5.39	8.6	1
9.25	4.13	9.25	1
2.1	4.63	2.1	1
0.04	0.53	0.04	1
1.73	2.17	1.73	1
2.42	3.73	2.42	1
10.17	8.23	10.17	1
8.32	5.09	8.32	1
3.41	2.24	3.41	1
4.37	4.6	4.37	1
1.36	4.15	1.36	1
2.3	5.69	2.3	1
6.34	5.48	6.34	1
2.15	1.88	2.15	1
2.84	4.24	2.84	1
1.35	2.67	1.35	1
14.77	19.79	14.77	1
1.35	1.25	1.35	1
7.1	1.05	7.1	1
0.63	1.54	0.63	1
5.4	4.89	5.4	1
21.82	19.41	21.82	1
11.36	9.17	11.36	1
6.18	6.05	6.18	1
2.4	5.9	2.4	1
4.59	2.33	4.59	1
4.69	3.51	4.69	1
6.03	7.06	6.03	1
5.58	11.95	5.58	1
2.86	3.55	2.86	1
10.63	0.56	10.63	1
1.36	0.83	1.36	1
1	2.58	1	1
6.59	5.28	6.59	1
2.5	2.01	2.5	1
0.86	0.53	0.86	1
0.81	1.08	0.81	1
2.62	2.74	2.62	1
1.87	0.6	1.87	1
4.27	4.42	4.27	1
2.87	2.99	2.87	1
5.09	6.17	5.09	1
6.24	5.01	6.24	1
14.75	9.23	14.75	1
0.32	0.26	0.32	1
0.75	1.22	0.75	1
8.3	6.35	8.3	1
4.14	3.07	4.14	1
9.74	5.59	9.74	1
10.08	9.24	10.08	1
1.84	3.22	1.84	1
1.97	2.49	1.97	1
2.83	0.57	2.83	1
3.02	2.91	3.02	1
10.63	11.27	10.63	1
1.65	1.45	1.65	1
1.96	1.98	1.96	1
2.15	1.73	2.15	1
6.77	7.82	6.77	1
3.04	3.26	3.04	1
5.93	7.61	5.93	1
5.08	3.89	5.08	1
5.13	2.35	5.13	1
6.08	5.32	6.08	1
16.88	13.96	16.88	1
0.9	2.83	0.9	1
1.75	1.16	1.75	1
5.14	7.56	5.14	1
6.29	7.02	6.29	1
1.07	2.04	1.07	1
4.03	1	4.03	1
0.9	1.95	0.9	1
0.41	0.32	0.41	1
19.1	20.79	19.1	1
27.22	31.88	27.22	1
9.48	13.1	9.48	1
0	1.11	0	1
23.2	16.79	23.2	1
0.61	0.75	0.61	1
17.8	17.69	17.8	1
2.88	4.02	2.88	1
3.15	2.71	3.15	1
1.24	0.08	1.24	1
6.56	6.38	6.56	1
2.75	1.86	2.75	1
1.1	1.91	1.1	1
0.66	0	0.66	1
8.76	6.84	8.76	1
3.23	1.88	3.23	1
4.49	4.5	4.49	1
0.99	2.19	0.99	1
0.78	1.11	0.78	1
4.31	5.8	4.31	1
8.03	3.4	8.03	1
0.39	1.39	0.39	1
2.22	2.32	2.22	1
5.02	3.82	5.02	1
1.72	2.44	1.72	1
0	3.1	0	1
5.28	8.06	5.28	1
15.51	16.34	15.51	1
3.5	8.98	3.5	1
7.35	8.9	7.35	1
0.78	2.19	0.78	1
5.32	0.3	5.32	1
0.91	2.26	0.91	1
1.29	0	1.29	1
5.08	7.1	5.08	1
4.74	1.85	4.74	1
8.03	9.49	8.03	1
2.57	3.54	2.57	1
15.56	16.84	15.56	1
20.49	26.65	20.49	1
3.74	6.72	3.74	1
9.82	6.54	9.82	1
2.07	2.73	2.07	1
1.66	2.99	1.66	1
3.41	1.99	3.41	1
3.05	3.87	3.05	1
3.32	1.92	3.32	1
6.59	17.39	6.59	1
17.03	17.06	17.03	1
1.37	4.07	1.37	1
3.14	2.75	3.14	1
0.03	1.48	0.03	1
9.48	13.48	9.48	1
0.31	1.72	0.31	1
0.06	0	0.06	1
18.23	14.7	18.23	1
1.78	4.14	1.78	1
4.56	6.55	4.56	1
0.58	0	0.58	1
4.26	5.5	4.26	1
1.13	1.35	1.13	1
6.26	6.73	6.26	1
21.4	28.65	21.4	1
5.91	7.24	5.91	1
2.09	2.36	2.09	1
13.7	15.46	13.7	1
22.41	22.6	22.41	1
1.82	0.56	1.82	1
2.42	5.27	2.42	1
0.69	1.53	0.69	1
0.08	0.27	0.08	1
8.52	8.27	8.52	1
0	1.56	0	1
1.56	1.51	1.56	1
3.04	5.64	3.04	1
7.23	11.63	7.23	1
2.32	0.12	2.32	1
6.59	14.68	6.59	1
1.56	0	1.56	1
1.2	0.05	1.2	1
7.23	9.19	7.23	1
9.24	5.51	9.24	1
13.35	16.55	13.35	1
12.8	13.35	12.8	1
20.79	8.24	20.79	1
8.72	4.02	8.72	1
1.97	9.82	1.97	1
6.85	25.17	6.85	1
1.24	0.49	1.24	1
0.13	0.58	0.13	1
10.94	13.17	10.94	1
0	1.15	0	1
4.68	5.19	4.68	1
10.15	15.63	10.15	1
16.96	15.81	16.96	1
0.36	0	0.36	1
0.08	0.49	0.08	1
5.64	3.32	5.64	1
5.67	6.32	5.67	1
15.75	19.62	15.75	1
0	0.48	0	1
13.35	15.02	13.35	1
11.22	9.44	11.22	1
1.39	1	1.39	1
4.72	5.53	4.72	1
0.37	0	0.37	1
9.23	6.65	9.23	1
2.42	0.13	2.42	1
5.32	7.59	5.32	1
13.87	14.49	13.87	1
6.4	5.39	6.4	1
0	0.06	0	1
7.46	2.77	7.46	1
8.64	8.35	8.64	1
21.3	22.59	21.3	1
2.32	0.06	2.32	1
7.23	15.65	7.23	1
13.93	13.89	13.93	1
2.9	1.4	2.9	1
1.2	3.76	1.2	1
2.85	2.46	2.85	1
6.59	11.34	6.59	1
9.09	6.5	9.09	1
0.78	1.64	0.78	1
3.16	1.66	3.16	1
0.58	2.54	0.58	1
5.75	5.79	5.75	1
6.55	4.44	6.55	1
4.58	4.9	4.58	1
5.88	2.47	5.88	1
3.18	0.91	3.18	1
3.77	4.87	3.77	1
11.15	9.53	11.15	1
7.31	6.55	7.31	1
10.45	12.06	10.45	1
2.14	7.61	2.14	1
12.79	12.92	12.79	1
6.02	7.05	6.02	1
0.42	2.54	0.42	1
5.32	6.38	5.32	1
5.98	5.52	5.98	1
6.53	5.3	6.53	1
7.03	15.81	7.03	1
12.64	12.92	12.64	1
8.24	13.89	8.24	1
10.23	7.05	10.23	1
3.03	7.61	3.03	1
12.78	5.88	12.78	1
4.56	5.99	4.56	1
0.46	5.64	0.46	1
4.17	3.09	4.17	1
7.76	10.31	7.76	1
0.3	1.05	0.3	1
8.02	20.2	8.02	1
3.85	5.88	3.85	1
21.35	24.88	21.35	1
2.9	6.93	2.9	1
1.61	4.1	1.61	1
1.09	3.3	1.09	1
14.19	20.37	14.19	1
4.84	7.33	4.84	1
5.37	3.57	5.37	1
0.54	2.15	0.54	1
1.67	0.41	1.67	1
4.29	2.4	4.29	1
0.84	4.3	0.84	1
3.85	2.69	3.85	1
6.51	11.4	6.51	1
5.99	7.84	5.99	1
0.8	0.94	0.8	1
4.87	8.36	4.87	1
0.25	1.11	0.25	1
6	11.64	6	1
0.59	0.22	0.59	1
5.68	8.05	5.68	1
0.64	0.5	0.64	1
4.51	4	4.51	1
5.1	6.02	5.1	1
1.24	1.73	1.24	1
8.53	12.47	8.53	1
5.54	9.08	5.54	1
0.24	0.71	0.24	1
6.1	9.3	6.1	1
1.45	0.95	1.45	1
13.93	17.68	13.93	1
4.32	3.2	4.32	1
9.03	14.35	9.03	1
4.61	7.9	4.61	1
3.84	5.83	3.84	1
9.82	10.38	9.82	1
1.03	0.12	1.03	1
4.72	6.38	4.72	1
0.39	0.32	0.39	1
0.43	0.37	0.43	1
10.92	7.06	10.92	1
26.84	46.36	26.84	1
15.56	26.46	15.56	1
1.68	3.78	1.68	1
2.25	2.8	2.25	1
1.39	1.2	1.39	1
12.43	15.17	12.43	1
2.16	2.07	2.16	1
3.35	5.4	3.35	1
10.7	16.36	10.7	1
10.3	13.61	10.3	1
4.62	3.46	4.62	1
7.79	12.37	7.79	1
2.2	0.71	2.2	1
12.25	18.06	12.25	1
2.96	3.89	2.96	1
12.33	9.74	12.33	1
7.92	2.68	7.92	1
16.87	13.25	16.87	1
4.92	1.77	4.92	1
8.88	5.37	8.88	1
1.85	1.16	1.85	1
1.19	1.12	1.19	1
6.43	3.67	6.43	1
2.5	1.82	2.5	1
9.98	4.97	9.98	1
0.19	0.35	0.19	1
5.35	3.27	5.35	1
0.13	2.07	0.13	1
1.52	0.62	1.52	1
2.53	3.23	2.53	1
10.29	6.58	10.29	1
0.99	2.9	0.99	1
21.58	10.42	21.58	1
2.68	3.57	2.68	1
4.47	4.66	4.47	1
8.17	3.27	8.17	1
10.82	4.57	10.82	1
24.69	18.42	24.69	1
2.19	1.13	2.19	1
5.06	8.24	5.06	1
3.74	2.1	3.74	1
13.87	9.08	13.87	1
3.36	2.99	3.36	1
0.72	1.06	0.72	1
9.25	8.41	9.25	1
4.04	1.9	4.04	1
2.51	5.37	2.51	1
6.43	2.41	6.43	1
0.06	0.38	0.06	1
1.97	6.45	1.97	1
2.63	0.62	2.63	1
1.94	3.33	1.94	1
1.6	1.01	1.6	1
4.99	1.87	4.99	1
4.66	2.19	4.66	1
9.62	7.51	9.62	1
3.61	1.34	3.61	1
0.03	0.44	0.03	1
11.05	9.91	11.05	1
0.58	3.07	0.58	1
8.42	5.04	8.42	1
3.16	5.17	3.16	1
3.74	4.6	3.74	1
5.64	4.3	5.64	1
4.78	2.72	4.78	1
0.73	1.49	0.73	1
0.17	0.52	0.17	1
5.7	4.69	5.7	1
3.78	3.41	3.78	1
0.06	0.06	0.06	1
0.52	1.35	0.52	1
3.29	1.03	3.29	1
0.82	1.07	0.82	1
0.72	1.78	0.72	1
12.25	6.97	12.25	1
4.04	4.25	4.04	1
8.38	6.27	8.38	1
6.75	4.46	6.75	1
5.43	5.81	5.43	1
8.04	4.29	8.04	1
2.59	5.36	2.59	1
13.85	12.9	13.85	1
29.2	12.67	29.2	1
2.27	0.3	2.27	1
2.06	1.19	2.06	1
10.91	5.64	10.91	1
0.34	2.93	0.34	1
20.76	16.21	20.76	1
24.19	19.46	24.19	1
9.5	13	9.5	1
0.31	1.17	0.31	1
0.31	8.42	0.31	1
8.01	8.24	8.01	1
9.83	10.77	9.83	1
6.64	1.78	6.64	1
2.53	1.94	2.53	1
0.21	0.44	0.21	1
2.8	2.75	2.8	1
6.22	1.75	6.22	1
1.5	2.75	1.5	1
5	5.25	5	1
4.24	0.91	4.24	1
6.03	12.58	6.03	1
16.54	18.57	16.54	1
6.1	6.37	6.1	1
1.73	0.29	1.73	1
1.59	3.91	1.59	1
7.08	4.41	7.08	1
25.24	25.1	25.24	1
3.59	10.8	3.59	1
11.94	19.03	11.94	1
11.94	18.17	11.94	1
1.68	1.12	1.68	1
5.65	7.79	5.65	1
17.08	23.19	17.08	1
1.56	11.34	1.56	1
9.64	19.48	9.64	1
4.85	9.83	4.85	1
3.53	5.3	3.53	1
7.21	12.95	7.21	1
1.9	2.91	1.9	1
0.39	0.08	0.39	1
10.45	12.77	10.45	1
2.03	0.13	2.03	1
3.19	3.91	3.19	1
6.25	7	6.25	1
3.75	0.59	3.75	1
7.1	4.32	7.1	1
10.52	1.92	10.52	1
0.59	1.22	0.59	1
3.89	0.94	3.89	1
1.27	2.05	1.27	1
0.33	0.01	0.33	1
0.56	0.51	0.56	1
2.04	3.74	2.04	1
1.06	0.08	1.06	1
11.39	8.52	11.39	1
9.08	7.64	9.08	1
9.16	17.92	9.16	1
1.84	0.26	1.84	1
8.93	3.98	8.93	1
9.51	7.09	9.51	1
4.28	1.6	4.28	1
1.55	0.82	1.55	1
1.8	3.44	1.8	1
5.66	4.98	5.66	1
1.54	2.1	1.54	1
3.65	3.16	3.65	1
3.76	9.62	3.76	1
0.1	0.47	0.1	1
2.2	4.82	2.2	1
10.58	14.45	10.58	1
10.81	10.93	10.81	1
7.47	5.27	7.47	1
5.25	14.52	5.25	1
2.11	0.27	2.11	1
2.99	3.58	2.99	1
0.44	0.03	0.44	1
4.02	4.34	4.02	1
3.3	0.67	3.3	1
10.18	10.35	10.18	1
0.55	1.16	0.55	1
24.76	16.72	24.76	1
0.31	0.16	0.31	1
0.44	1.21	0.44	1
0.66	0.28	0.66	1
0.86	2.62	0.86	1
0.3	1.2	0.3	1
3.1	0.98	3.1	1
1.45	1.22	1.45	1
3.35	2.06	3.35	1
3.37	2.28	3.37	1
3.14	0.75	3.14	1
4.21	4.47	4.21	1
3.98	7.15	3.98	1
2.06	1.42	2.06	1
0.91	1.58	0.91	1
0.07	0.08	0.07	1
0.69	2.9	0.69	1
0.53	0.16	0.53	1
17.74	22.72	17.74	1
0.24	1.29	0.24	1
2.65	2.39	2.65	1
1.75	6.23	1.75	1
5.02	8.66	5.02	1
9.64	3.62	9.64	1
2.86	8.93	2.86	1
8.75	7.9	8.75	1
3.81	1.94	3.81	1
8.45	8.98	8.45	1
2.01	3.95	2.01	1
2.23	2.94	2.23	1
2.45	1.59	2.45	1
0.81	2.07	0.81	1
6.09	6.88	6.09	1
7.86	11.37	7.86	1
7.59	13.65	7.59	1
0.62	0.67	0.62	1
5.33	0.87	5.33	1
18.72	7.46	18.72	1
11.48	5.82	11.48	1
9.15	9.79	9.15	1
6.34	5.79	6.34	1
0.62	1.64	0.62	1
8.03	15.63	8.03	1
2.84	4.44	2.84	1
3.09	2.8	3.09	1
3.11	14.09	3.11	1
5.67	14.49	5.67	1
0.49	1.81	0.49	1
4.38	14.91	4.38	1
13.97	14.54	13.97	1
11.87	19.74	11.87	1
0.19	0.22	0.19	1
2.86	0.91	2.86	1
8.2	6.62	8.2	1
2.38	1.3	2.38	1
8.75	12.29	8.75	1
4.57	3.52	4.57	1
17.36	9.91	17.36	1
3.04	1.42	3.04	1
11.34	14.4	11.34	1
11.34	17.85	11.34	1
11.67	12.94	11.67	1
7.09	7.21	7.09	1
13.97	11.56	13.97	1
4.23	4.03	4.23	1
4.06	4.55	4.06	1
0.89	1.53	0.89	1
1.41	6.19	1.41	1
1.91	2.23	1.91	1
5.46	11.96	5.46	1
0.29	1.78	0.29	1
2.47	4.06	2.47	1
2.41	5.88	2.41	1
8.9	17.22	8.9	1
3.28	2.9	3.28	1
8.41	4.77	8.41	1
10.05	7.48	10.05	1
6.02	0.68	6.02	1
6.59	4.18	6.59	1
14.25	23.73	14.25	1
6.94	6.55	6.94	1
7.27	5.38	7.27	1
33.23	23.36	33.23	1
6.02	0.68	6.02	1
0.28	0.11	0.28	1
5.42	9.31	5.42	1
3.61	8.52	3.61	1
2.99	11.07	2.99	1
10.62	17.2	10.62	1
10.4	25.51	10.4	1
21.33	9.4	21.33	1
8.36	10.84	8.36	1
0.78	4.37	0.78	1
7.06	12.37	7.06	1
5.45	10.83	5.45	1
4.98	7.81	4.98	1
4.52	6.74	4.52	1
1.38	3.66	1.38	1
3.35	10.1	3.35	1
22.76	16.97	22.76	1
10.41	35.8	10.41	1
0.71	0.87	0.71	1
0.36	2.13	0.36	1
1.5	2.02	1.5	1
0.2	0.38	0.2	1
1.9	2.97	1.9	1
2.25	6.65	2.25	1
8.57	17.94	8.57	1
3.73	1.94	3.73	1
5.01	4.38	5.01	1
20.74	3.42	20.74	1
1.48	0.96	1.48	1
10.98	12.4	10.98	1
4.37	6.35	4.37	1
12.21	13.92	12.21	1
5.71	2.86	5.71	1
5.9	5.24	5.9	1
9.71	10.94	9.71	1
7.26	7.25	7.26	1
7.16	4.68	7.16	1
1.92	10.16	1.92	1
0.11	4.72	0.11	1
0.61	0.2	0.61	1
0.98	3.33	0.98	1
2.75	9.46	2.75	1
0.69	3.56	0.69	1
2.5	1.99	2.5	1
14.04	14.76	14.04	1
3.52	9.15	3.52	1
3.66	5.43	3.66	1
2.25	7.14	2.25	1
15.26	18.66	15.26	1
0.59	7.14	0.59	1
11.5	12.67	11.5	1
3.55	15.78	3.55	1
19.97	15.61	19.97	1
0.21	1.41	0.21	1
5.45	5.55	5.45	1
3.24	8.95	3.24	1
0.69	42.06	0.69	1
6.55	17.24	6.55	1
2	2.65	2	1
3.66	6.76	3.66	1
5.6	9.53	5.6	1
2.34	3.74	2.34	1
16.09	12.47	16.09	1
16.44	19.95	16.44	1
10.82	10.08	10.82	1
5.96	9.82	5.96	1
5.38	13.64	5.38	1
0.07	0.31	0.07	1
4.11	6.85	4.11	1
7.5	7.76	7.5	1
31.3	7.5	31.3	1
6.2	8.6	6.2	1
2.16	3.23	2.16	1
0.38	1.71	0.38	1
0.21	2.04	0.21	1
3.28	5.33	3.28	1
1.04	1.1	1.04	1
4.27	7.78	4.27	1
9.82	8.14	9.82	1
4.15	4.72	4.15	1
6.38	4.74	6.38	1
2.93	2.52	2.93	1
1.58	0.9	1.58	1
20.13	13.15	20.13	1
4.08	3.92	4.08	1
3.24	2.89	3.24	1
14.65	20.82	14.65	1
6.99	11.54	6.99	1
1.79	4.1	1.79	1
1.12	2.93	1.12	1
5.68	6.02	5.68	1
3.51	3.92	3.51	1
0.46	0.45	0.46	1
3.43	1.73	3.43	1
1.55	4.08	1.55	1
1.19	4.41	1.19	1
0.84	1.23	0.84	1
5.12	6.57	5.12	1
1.56	2.12	1.56	1
3.37	2.22	3.37	1
0.52	4.79	0.52	1
1.42	2	1.42	1
2.33	0.37	2.33	1
1.39	17.71	1.39	1
17.36	7.83	17.36	1
17.36	2.73	17.36	1
17.12	0.37	17.12	1
8.48	2.85	8.48	1
4.42	0.16	4.42	1
10.11	13.36	10.11	1
5.04	2.42	5.04	1
4.45	1.47	4.45	1
4.64	3.96	4.64	1
19.25	18.55	19.25	1
0.7	1.09	0.7	1
8.6	8.49	8.6	1
8.27	8.13	8.27	1
0.59	1.03	0.59	1
4.12	4.36	4.12	1
5.35	5.22	5.35	1
0.84	1.57	0.84	1
9.23	6.66	9.23	1
12.37	12.13	12.37	1
1.33	12.84	1.33	1
0.68	3.81	0.68	1
8.63	6.85	8.63	1
3.97	7.68	3.97	1
0.61	0.2	0.61	1
1.07	0.36	1.07	1
1.26	3.95	1.26	1
9.38	3.95	9.38	1
2.41	3.38	2.41	1
14.49	9.63	14.49	1
0.13	0.25	0.13	1
4.05	5.25	4.05	1
5.15	2.83	5.15	1
1.55	2.38	1.55	1
13.14	8.85	13.14	1
7.13	10.69	7.13	1
6.57	2.38	6.57	1
0.59	0.87	0.59	1
4.79	10.11	4.79	1
9.88	7.51	9.88	1
0.44	0.91	0.44	1
8.42	7.62	8.42	1
22.42	21.79	22.42	1
1.65	5.82	1.65	1
6.29	10.2	6.29	1
0.15	0.31	0.15	1
20.77	25.28	20.77	1
11.82	5.33	11.82	1
5.27	4.08	5.27	1
5.23	2.15	5.23	1
20.89	7.46	20.89	1
0.96	0.48	0.96	1
3.98	4.58	3.98	1
2.21	1.91	2.21	1
6.56	4.7	6.56	1
0.25	0.59	0.25	1
24.76	14.93	24.76	1
3.18	4.72	3.18	1
1.15	0.87	1.15	1
11.62	7.14	11.62	1
12.37	5	12.37	1
7.21	6.75	7.21	1
0.28	1.41	0.28	1
12.78	8.62	12.78	1
6.21	10.07	6.21	1
7.94	10.8	7.94	1
1.91	3.7	1.91	1
1.3	2.15	1.3	1
5.06	8.01	5.06	1
2.34	3.6	2.34	1
3.54	5.8	3.54	1
1.13	3.04	1.13	1
2.54	3.84	2.54	1
27.43	24.4	27.43	1
25.24	23.02	25.24	1
10.58	3.87	10.58	1
1.99	1.9	1.99	1
13.36	3.98	13.36	1
0.63	1.45	0.63	1
1.15	0.79	1.15	1
3.1	2.1	3.1	1
10.74	5.95	10.74	1
4.82	3.19	4.82	1
2.13	0.6	2.13	1
37.39	17.3	37.39	1
6.95	2.2	6.95	1
3.39	1.49	3.39	1
12.66	7.68	12.66	1
6.12	3.65	6.12	1
15.25	23.38	15.25	1
0.81	0.88	0.81	1
1.6	1.81	1.6	1
19	23.24	19	1
0.32	1.32	0.32	1
4.7	7.85	4.7	1
0.09	1.26	0.09	1
0.81	0.64	0.81	1
0.82	0.62	0.82	1
0.71	1.02	0.71	1
16.67	12.44	16.67	1
2.69	1.76	2.69	1
13.37	6.98	13.37	1
8.12	3.83	8.12	1
13.38	8.3	13.38	1
1	1.69	1	1
1.29	0.34	1.29	1
2.21	1.38	2.21	1
33.09	15.63	33.09	1
19.34	24.99	19.34	1
3.32	3.55	3.32	1
1.34	2.99	1.34	1
7.41	10.36	7.41	1
9.11	19.63	9.11	1
5.65	6.22	5.65	1
20.32	30.61	20.32	1
2.91	3.84	2.91	1
1.4	3.42	1.4	1
3.58	6.88	3.58	1
9.42	5.7	9.42	1
0.99	0.69	0.99	1
3.65	2.4	3.65	1
0.71	0.39	0.71	1
25.84	15.65	25.84	1
9.09	4.7	9.09	1
13.42	8.35	13.42	1
53.34	26.69	53.34	1
10.62	13.06	10.62	1
3.08	4.42	3.08	1
0.22	0.35	0.22	1
2.57	7.09	2.57	1
13.29	15.17	13.29	1
14.3	10.67	14.3	1
14.3	18.87	14.3	1
5.01	11	5.01	1
0.78	1.44	0.78	1
2.77	1.96	2.77	1
1.02	2.1	1.02	1
7.99	14.28	7.99	1
0.79	1.95	0.79	1
3.47	0.81	3.47	1
13.78	13.73	13.78	1
2.7	1.55	2.7	1
7.25	3.37	7.25	1
0.41	1.16	0.41	1
0.3	0.04	0.3	1
7.76	4.38	7.76	1
7.05	2.75	7.05	1
22.96	5.74	22.96	1
8.03	4.49	8.03	1
38.92	23.04	38.92	1
4.19	2.64	4.19	1
0.32	1.15	0.32	1
6.83	5.36	6.83	1
14.86	8.78	14.86	1
7.7	4	7.7	1
5.76	3.25	5.76	1
5.58	4.28	5.58	1
27.29	7.88	27.29	1
0.27	0.43	0.27	1
5.93	1.86	5.93	1
0.18	5.67	0.18	1
3.4	1.57	3.4	1
0.63	1.76	0.63	1
7.9	4.12	7.9	1
9.25	8.28	9.25	1
5.75	4.95	5.75	1
13.81	14	13.81	1
9.25	10.66	9.25	1
0.73	1.06	0.73	1
17.39	12.85	17.39	1
1.56	4.07	1.56	1
7.96	9.66	7.96	1
0.7	0.5	0.7	1
1.11	2.25	1.11	1
4.66	3.43	4.66	1
0.71	1.76	0.71	1
0.95	1.13	0.95	1
4.25	3.15	4.25	1
1.05	0.97	1.05	1
8.66	7.12	8.66	1
14.63	12.3	14.63	1
0.21	0.26	0.21	1
5.92	8.37	5.92	1
6.31	5.57	6.31	1
9.11	8.03	9.11	1
6.67	3.73	6.67	1
0.61	1.62	0.61	1
1.42	2.4	1.42	1
3.53	5.62	3.53	1
14.42	6	14.42	1
10.29	14.68	10.29	1
1.07	3.24	1.07	1
4.91	5.48	4.91	1
2.44	1.75	2.44	1
3.88	4.15	3.88	1
7	8.6	7	1
5.23	4.26	5.23	1
3.17	2.66	3.17	1
5.6	2.88	5.6	1
20.49	22.58	20.49	1
1.43	1.16	1.43	1
2.85	2.22	2.85	1
0.74	2.3	0.74	1
4.73	4.97	4.73	1
16.86	15.57	16.86	1
11.46	22.45	11.46	1
11.18	16.8	11.18	1
6.26	7.04	6.26	1
4.08	4.81	4.08	1
2.35	4.48	2.35	1
8.05	9.24	8.05	1
9.45	10.69	9.45	1
6.07	4.27	6.07	1
1	0.23	1	1
1.61	1.29	1.61	1
3.88	1.33	3.88	1
7.23	9.11	7.23	1
2.47	1.53	2.47	1
1.79	2.21	1.79	1
1.43	0.57	1.43	1
4.51	6.07	4.51	1
0.43	0.99	0.43	1
5.6	6.2	5.6	1
5.2	5.43	5.2	1
7.3	2.24	7.3	1
6.44	5.56	6.44	1
17.85	16.79	17.85	1
0.51	1.46	0.51	1
2.02	1.41	2.02	1
11.83	10.11	11.83	1
4.21	3.84	4.21	1
10.76	12.56	10.76	1
9.9	9.17	9.9	1
0.9	2.43	0.9	1
3.52	3.13	3.52	1
1.85	1.71	1.85	1
3.42	1.98	3.42	1
16.06	14.6	16.06	1
0.88	1.54	0.88	1
1.58	1.9	1.58	1
3.14	2.12	3.14	1
5.36	6.97	5.36	1
2.88	1.88	2.88	1
2.95	4.77	2.95	1
8.38	7.08	8.38	1
2	4.22	2	1
11.26	8.06	11.26	1
18.89	18.17	18.89	1
0.59	0.76	0.59	1
2.48	3.17	2.48	1
4.55	4.53	4.55	1
5.37	9.22	5.37	1
1.39	0.71	1.39	1
1.21	4.29	1.21	1
0.12	0.46	0.12	1
0	1.08	0	1
14.49	17.98	14.49	1
21.26	23.85	21.26	1
8.37	12.88	8.37	1
1.1	0.34	1.1	1
19.58	19.67	19.58	1
1.6	0.77	1.6	1
15.93	21.22	15.93	1
3.83	2.79	3.83	1
2.2	1.61	2.2	1
1.35	2.28	1.35	1
5.69	4.45	5.69	1
6.62	3.58	6.62	1
1.47	0.49	1.47	1
0.17	0.12	0.17	1
7.2	6.95	7.2	1
1.88	2.33	1.88	1
6.91	5.91	6.91	1
0	1.2	0	1
0.59	1.8	0.59	1
2.86	4.98	2.86	1
5.61	8.27	5.61	1
0	0.89	0	1
0	2.51	0	1
3.42	3.9	3.42	1
0	1.48	0	1
2.25	2.01	2.25	1
4.53	2.48	4.53	1
12.75	12.87	12.75	1
12.22	4.94	12.22	1
10.97	9.03	10.97	1
2.51	0.92	2.51	1
3.25	2.59	3.25	1
1.61	0.64	1.61	1
3.45	3.34	3.45	1
5.26	4.9	5.26	1
6.41	5.76	6.41	1
8.22	9.23	8.22	1
3.31	2.64	3.31	1
14.21	12.86	14.21	1
27.2	27.49	27.2	1
12.09	5.37	12.09	1
9	7.64	9	1
3.69	1.7	3.69	1
0.95	1.27	0.95	1
2.95	4.89	2.95	1
3.61	2.84	3.61	1
2.67	4.44	2.67	1
6.59	9.71	6.59	1
14.22	9.74	14.22	1
3.01	4.05	3.01	1
1.43	4.51	1.43	1
1.7	2.75	1.7	1
2.98	6.1	2.98	1
1.95	1.11	1.95	1
0.88	0.87	0.88	1
24.47	10.6	24.47	1
4.4	4.72	4.4	1
6.22	3.88	6.22	1
1.29	1.55	1.29	1
8.08	5.45	8.08	1
1.29	1.74	1.29	1
4.85	4.49	4.85	1
25.32	19.25	25.32	1
5.83	3.65	5.83	1
6.28	3.73	6.28	1
16.64	12.21	16.64	1
21.87	19.41	21.87	1
0.19	0.69	0.19	1
4.96	5.32	4.96	1
0.4	1.25	0.4	1
1.32	0.68	1.32	1
6.02	6.49	6.02	1
1.14	1.56	1.14	1
1.56	0.97	1.56	1
3.04	6.62	3.04	1
7.23	8.91	7.23	1
2.32	1.53	2.32	1
6.59	9.86	6.59	1
1.56	1.44	1.56	1
1.2	3.69	1.2	1
7.23	8.07	7.23	1
9.24	9.88	9.24	1
13.35	17.78	13.35	1
14.25	13.35	14.25	1
34.43	8.24	34.43	1
11.02	4.78	11.02	1
9.28	5.65	9.28	1
7.53	18.72	7.53	1
0	0.24	0	1
2.12	0.64	2.12	1
10.51	10.22	10.51	1
1.61	0.5	1.61	1
2.4	3.06	2.4	1
20.01	9.15	20.01	1
16.05	13.6	16.05	1
0	1.05	0	1
0	0.3	0	1
10.04	10.47	10.04	1
3.45	3.93	3.45	1
17.83	13.5	17.83	1
2.58	0.28	2.58	1
17.04	14.79	17.04	1
16.12	8.9	16.12	1
0	1.55	0	1
6.63	3.04	6.63	1
0.4	1.56	0.4	1
5.8	5.01	5.8	1
0.7	2.68	0.7	1
1.59	3.78	1.59	1
21.48	14.44	21.48	1
3.02	7.48	3.02	1
1.84	0.39	1.84	1
3.19	3.85	3.19	1
14.87	9.24	14.87	1
25.23	20.83	25.23	1
1.06	2.24	1.06	1
13.82	9.59	13.82	1
13.03	15.24	13.03	1
0.19	1.82	0.19	1
4.63	2.35	4.63	1
0.79	2.65	0.79	1
7.94	6.25	7.94	1
2.45	4.64	2.45	1
0.16	0.35	0.16	1
1.61	3.87	1.61	1
0	0.65	0	1
3.78	5.54	3.78	1
6.84	6.51	6.84	1
9.16	8.12	9.16	1
1.57	1.97	1.57	1
3.59	3.6	3.59	1
1.32	2.71	1.32	1
10.38	8.11	10.38	1
3.86	8.27	3.86	1
19.49	11.67	19.49	1
5.49	3.65	5.49	1
18.05	8.16	18.05	1
11.09	9.01	11.09	1
6.95	4.54	6.95	1
13.1	9.02	13.1	1
8.06	6.81	8.06	1
6.32	7.16	6.32	1
14.65	7.94	14.65	1
13.41	8.16	13.41	1
16.16	14.79	16.16	1
10.8	9.01	10.8	1
4.92	3.65	4.92	1
		5.1	2
		6.83	2
		4.38	2
		4.88	2
		12.88	2
		1.89	2
		13.43	2
		5.1	2
		18.75	2
		4.06	2
		3.59	2
		3.15	2
		19.95	2
		8.36	2
		5.93	2
		0.13	2
		2.28	2
		0.08	2
		2.62	2
		2.2	2
		11.93	2
		12.88	2
		1.68	2
		5.14	2
		4.09	2
		8.34	2
		1.54	2
		5.79	2
		2.08	2
		2.84	2
		9.7	2
		0.32	2
		13.5	2
		7.54	2
		0.07	2
		5.54	2
		1.63	2
		7.75	2
		3.79	2
		6.83	2
		6.62	2
		5.66	2
		9.81	2
		0.54	2
		4.8	2
		0.49	2
		0.36	2
		7.63	2
		30.15	2
		20.57	2
		0.94	2
		2.84	2
		1.31	2
		14.45	2
		3.05	2
		4.43	2
		15.5	2
		11.65	2
		3.87	2
		9.31	2
		1.81	2
		11.53	2
		4.56	2
		9.41	2
		3.92	2
		15.05	2
		1.46	2
		9.25	2
		0.4	2
		2.61	2
		6	2
		3.61	2
		8.8	2
		0.69	2
		3.7	2
		2.74	2
		1.89	2
		2.9	2
		4.59	2
		3.19	2
		16.1	2
		4.67	2
		3.06	2
		3.52	2
		5.05	2
		25.41	2
		2.11	2
		8.66	2
		3.48	2
		11.69	2
		1.71	2
		1.53	2
		6.74	2
		2.88	2
		3.84	2
		4.6	2
		0.06	2
		1.91	2
		1.7	2
		4.19	2
		0.56	2
		3.15	2
		0.81	2
		7.12	2
		1.89	2
		0.62	2
		9.35	2
		5.24	2
		6.06	2
		3.13	2
		6.08	2
		1.38	2
		5.06	2
		0.58	2
		0.33	2
		2.39	2
		8.99	2
		0.17	2
		1.05	2
		1.92	2
		0.22	2
		1.78	2
		13.37	2
		5.41	2
		11.08	2
		5.88	2
		6.56	2
		7.94	2
		5.38	2
		19.03	2
		25.5	2
		2.2	2
		1.56	2
		11.79	2
		0.69	2
		11.64	2
		16.94	2
		7.25	2
		0.72	2
		4.47	2
		7.47	2
		7.71	2
		4.69	2
		0.08	2
		0.81	2
		0.19	2
		6.4	2
		0.14	2
		7.65	2
		0.96	2
		9.71	2
		14.75	2
		5	2
		3.99	2
		0.58	2
		7.03	2
		15.37	2
		4.28	2
		11.25	2
		10.51	2
		0.93	2
		8.06	2
		15.48	2
		2.56	2
		13.4	2
		3.16	2
		1.42	2
		13.57	2
		2.37	2
		1.43	2
		11.9	2
		2.33	2
		3.68	2
		7.82	2
		5.48	2
		8.17	2
		10.39	2
		1.38	2
		3.14	2
		0.31	2
		0.17	2
		1.37	2
		0.81	2
		0.92	2
		4.68	2
		10.28	2
		9.36	2
		1.84	2
		4.37	2
		6.05	2
		1.31	2
		0.77	2
		0.05	2
		5.09	2
		2.37	2
		5.44	2
		1.67	2
		0.73	2
		3.35	2
		9.26	2
		9.62	2
		3.03	2
		6.96	2
		0.15	2
		0.48	2
		1.51	2
		2.71	2
		3.02	2
		3.8	2
		2.24	2
		15.51	2
		1.3	2
		0.11	2
		2.02	2
		0.07	2
		0.75	2
		2.42	2
		3.16	2
		0.26	2
		1.36	2
		0.79	2
		6.21	2
		3.27	2
		1.1	2
		0.67	2
		0.13	2
		0.13	2
		1.37	2
		17.02	2
		1.23	2
		0.92	2
		3.21	2
		4.94	2
		6.97	2
		1.15	2
		11.12	2
		0.23	2
		10.7	2
		3.08	2
		2.3	2
		1.35	2
		3.41	2
		4.16	2
		13.99	2
		20.11	2
		2.55	2
		0.73	2
		12.37	2
		16.22	2
		10.69	2
		7.17	2
		1.36	2
		22.09	2
		5.35	2
		4.98	2
		14.36	2
		16.04	2
		4.09	2
		16.63	2
		29.33	2
		23.89	2
		0.45	2
		2.06	2
		6.78	2
		3.59	2
		14.68	2
		10.72	2
		9.91	2
		4.63	2
		19.73	2
		21.65	2
		19.43	2
		15.43	2
		16.86	2
		7.52	2
		6.55	2
		4.16	2
		4.34	2
		2.77	2
		8.76	2
		1.8	2
		3.65	2
		7.49	2
		19.43	2
		4.08	2
		7.09	2
		13.11	2
		1.44	2
		8.6	2
		18.57	2
		12.62	2
		8.47	2
		48.08	2
		1.44	2
		1.11	2
		8.57	2
		8.87	2
		10.46	2
		23.08	2
		40.01	2
		16.35	2
		11.47	2
		3.68	2
		12.63	2
		11	2
		7.04	2
		11.61	2
		2.98	2
		8.76	2
		17.34	2
		50.55	2
		0.89	2
		1.63	2
		1.36	2
		2.06	2
		2.74	2
		6.04	2
		20.11	2
		5.86	2
		3.27	2
		1.55	2
		0.51	2
		16.3	2
		6.99	2
		14.66	2
		3.74	2
		6.22	2
		13.89	2
		9.13	2
		3.9	2
		10.35	2
		3.33	2
		1.19	2
		2.7	2
		8.4	2
		2.75	2
		5.11	2
		17.2	2
		6.85	2
		3.97	2
		5.12	2
		23.14	2
		5.12	2
		11.53	2
		12.77	2
		20.34	2
		1.93	2
		7.82	2
		11.68	2
		49.72	2
		16.99	2
		3.16	2
		10.6	2
		14.7	2
		9.23	2
		18.89	2
		28.32	2
		13.97	2
		12.23	2
		16.62	2
		0.14	2
		9.2	2
		7.77	2
		16.69	2
		9.2	2
		4.65	2
		2.97	2
		0.1	2
		7.96	2
		1.08	2
		8.69	2
		5.54	2
		4.15	2
		5.86	2
		7.22	2
		1.3	2
		26.34	2
		5.16	2
		6.75	2
		19.76	2
		17.61	2
		4.87	2
		5.11	2
		8.04	2
		3.93	2
		1.04	2
		2.7	2
		6.33	2
		6.57	2
		0.61	2
		7.62	2
		2.87	2
		2.93	2
		3.57	2
		1.91	2
		1.35	2
		26.26	2
		12.3	2
		0.2	2
		1.59	2
[truncated: 1,198 more rows]

## Sheet: Velocity_frame
Winner velocity	Loser Velocity
0.0314965	0.486487
0	0
0	0
0	0
0.209871	0
0.209871	0
0	0
0	0
0.76445	0.168094
0.93786	0.98582
0.771682	1.38729
0.507028	0.648369
0.259676	0.321869
0.570683	0.354354
0.729319	0.591268
0.433156	0.498707
0.315891	0.704669
0.380461	0.683145
0.358413	0.292797
0.148578	0.457971
0.305373	0.561908
0.480879	0.425223
0.647182	0.720998
0.542268	0.623373
0.202161	0.0959898
0.324252	0.141541
0.530743	0.161378
0.378266	0.142306
0.81606	0.0271083
0.812206	0.385352
0.29671	0.392051
0.330379	0.363696
0.594422	0.172225
0.509924	0.335427
0.153336	0.568073
0.148466	0.665896
0.262517	0.98062
0.151189	0.859608
0.120956	0.433019
0.181419	0.507295
0.0604625	0.681786
0.26784	0.855978
0.133498	1.10292
0.141861	1.62062
0.0625204	1.12196
0.0625204	0.39024
0	0
0.266846	0.152699
0.137974	0
0.137974	0
0	0.122911
0	0.138904
0	0.486028
0	0.275595
0	0.323447
0	0.273358
0	0.273358
0	0.130836
0	0.130836
0	0.190075
0	0.600286
0	0.882323
0	0.654096
0	0.491957
0	0.37389
0	1.07938
0	0.489826
0	0.442116
0	0.304468
0	0.344775
0	1.2068
0.135785	0.999936
0.526556	0.365007
0.603094	0.941961
0.579826	0.922337
0.623968	0.641165
0.849108	0.705015
0.933782	0.432904
0.712011	0.493464
0.816213	1.00322
0.459188	0.62885
0.578954	0.542716
0.720502	0.786022
0	0.509101
0.30671	0.279627
0	0.234333
0	0.357549
0	0.746354
0	0.556496
0	0.31071
0	0.558236
0	0.241338
0	0.0949804
0	0.573176
0	0.457881
0	0.983795
0.0642033	0.961285
0.0642033	0.829991
0	0.86559
0	0.945491
0	0.873962
0	0.911635
0	0.532175
0	2.37269
0	1.60993
0	0.163641
0	0.865801
0.140862	0.894235
0.69378	0.687382
0.835894	0.742986
0	0
0.302908	0.0938266
0	0.144901
0	0.337467
0	0.467689
0	0.316488
0	0.466179
0	0.318405
0	0.717467
0.760326	1.58479
1.01449	1.13645
0.63082	1.10121
1.07232	1.19024
1.27387	1.28476
1.46823	1.24761
1.48325	1.11404
1.37906	1.00065
1.40424	1.40558
1.15812	1.07302
0.5805	0.576836
0.175534	0.277185
0.38299	1.03651
0.643668	0.522226
0.898589	0.756838
1.24662	0.330845
0.750692	0.55248
0.585524	0.0345487
0.953784	0.00493529
1.32517	0.192791
1.18392	0.621941
1.00268	0.319075
1.1049	0.542093
1.02455	0.915447
0.790197	1.29066
0.83479	1.00333
0.887516	1.09159
0.553412	1.32325
0.372145	1.05557
0.556953	1.05226
0.223768	1.0399
0.125059	0.141325
0.147162	1.37873
0.120651	1.50276
0.208625	1.23575
0.483244	1.19583
0.183378	1.0804
0.124767	1.49449
0.183096	1.3081
0.431594	1.58545
0.363458	1.75027
0.46768	1.7341
0.328684	1.77199
0.825123	2.20008
1.05592	2.18592
0.523851	1.43062
0.283407	1.28195
0.0609763	1.01129
0.0304931	0
0.240606	0.0383192
0	0.634571
0	0.322135
0	0
0	0
0	0
0	0.0991221
0.474459	0.131828
0.474459	0.239248
0	0.597312
0	1.1278
0	0.72724
0.349324	0.00738798
0	0
0	0
0	0
0	0
0	0
0	0
0	0
0	0
0	0
0	0.444738
0	0.444738
0	0
0	0
0	0
0.376702	0
1.00677	0.15812
1.03315	0.15812
1.38176	0.151737
1.25585	1.43254
1.1186	1.57451
1.1	0
1.61021	0.434645
2.26665	0.737712
2.01617	0.328004
1.82479	0.956392
1.87633	0.956392
1.63026	0.65501
0.865232	0.922656
1.14688	0.634908
1.53148	0.508494
0.626524	0.25015
0.756067	1.10089
0.682738	0.887351
1.20999	0.968419
0.500972	0.97718
0.362567	1.10412
0.265468	0.699292
0.4456	1.09666
1.5207	1.08509
1.17313	0.951958
0.944864	1.04718
1.08585	1.06492
1.09187	1.04083
1.92579	0.989921
1.85636	1.2165
1.90077	1.37464
2.21571	1.40679
2.00583	1.16115
1.84123	1.32719
2.24636	1.53526
2.03778	2.20166
1.52392	1.14249
1.51861	1.56104
1.83981	2.55768
1.61253	1.54724
0.720347	0.87309
0.903796	0.84765
0.783506	1.15128
0.552185	1.85893
0.829253	1.46349
0.967036	1.34001
0.873699	1.56215
1.08614	1.57691
1.19578	1.89407
0.756053	1.1726
0.637603	2.4272
0.762996	1.87529
0.847255	0.429159
1.24097	0.520216
1.06711	1.0496
0	0
0.737839	0.486487
0	0
0	0
0	0
0	0
0	0
0	0
0	0
0	0.168094
0	0.98582
0	1.38729
0	0.648369
0.918894	0.321869
1.51504	0.354354
0.697252	0.591268
1.18485	0.498707
1.28237	0.704669
0.697647	0.683145
0.804859	0.292797
0.534356	0.457971
0.0564315	0.561908
0.265417	0.425223
0.534017	0.720998
1.56044	0.623373
1.31152	0.0959898
0.525216	0.141541
0.277606	0.161378
0.13718	0.142306
1.02106	0.0271083
0.643863	0.385352
1.27443	0.392051
1.22001	0.363696
0.672821	0.172225
0.529777	0.335427
0.534685	0.568073
0.333412	0.665896
0.524006	0.98062
0.288302	0.859608
0.129141	0.433019
0.299108	0.507295
0.400472	0.681786
0.394688	0.855978
0.136611	1.10292
0.122077	1.62062
0.271934	1.12196
0.373874	0.39024
0	0
0.137506	0.482951
0	0
0	0
0	0.319511
0	0.167006
0	0.167743
0	0
0	0
0	0
0	0
0.40801	0.32355
0.75617	0.173532
0.843682	0.163236
1.01872	0.488989
1.24169	0.488727
1.28072	0.460552
1.34709	0.949358
1.22996	0.653574
0.773708	0.49375
0.515422	0.687741
0.364371	0.826674
0.644238	0.920101
0.928492	0.295277
1.01389	0.597748
0.841374	0.709313
0.825377	1.12352
0.688952	1.23093
0.708385	1.49819
0.89065	1.58244
0.6874	0.959879
0.634424	0.797516
0.660466	0.977037
0.250611	1.18181
0.135399	1.05277
1.00807	1.58025
0.623783	1.75386
0.383609	0.459917
0.379966	0.99553
0.0303086	1.05745
0.127464	0.936571
0	0.798569
0	0.852221
0.150728	0.727818
0.136286	0.494061
0.0301542	0.321045
0.0301518	0.393544
0.490103	0.854188
0.981178	1.17597
1.20987	0.799108
1.10693	0.637207
1.53094	0.386004
1.74631	0.482672
1.27113	0.452451
1.35176	0.0364941
1.66707	0.303666
1.54397	0.867067
1.75965	0.984524
1.23606	0.417994
1.11775	0.572616
1.07461	0.681041
1.22095	0.60923
1.22088	0.444984
1.25632	0.4731
1.53845	0.303951
1.38708	0.20032
0.736788	0.631077
1.08447	1.12047
1.31039	0.862562
0.52224	0.291008
0.395657	0.13676
0.793907	0.611169
0.602756	0.97576
0.650926	0.326364
0.651837	0.420982
0.515277	0.376672
0.720719	0.520621
0.232427	0.578023
0.0298602	0.720332
0.300805	0.744247
0.437049	0.756577
0.384264	0.953465
0.243759	0.862356
0.243438	0.755594
0.0335977	0.46781
0.241071	0.686261
0.244761	0.686173
0.726009	0.677802
1.24473	0.823842
1.82152	0.327213
1.17074	0.40418
0.783407	0.711957
0.784109	0.26422
0.760097	0.0949484
0.903523	0.281333
1.67359	0.185796
1.34055	0.764668
0.986625	0.80512
1.69559	0.64385
0.983972	0.773369
1.0457	1.12129
0.776107	0.920547
0.816944	1.39767
1.14908	1.20184
0.552842	1.31139
0.325226	1.52223
0.291211	1.74292
0.316108	2.16104
0	1.70677
0	1.88268
0	1.76019
0	1.43903
0	0
0.417481	0.129849
0	0
0	0
0	0.15148
0	0.15148
0.540794	0.0568223
0.344833	0.318432
0.164689	0.407304
0.187328	0.0278935
1.15199	0.117367
1.34348	0.20392
1.33759	0.341595
1.23308	0.132223
1.8353	0.117296
1.48447	0.157394
1.27186	0.520357
1.38348	0.568137
0.349734	0.915277
0.23446	0.757434
0.539955	0.389043
0.946193	0.514331
1.06237	1.03265
0.785152	1.37897
0.828588	1.36455
0.652765	0.803727
0.51414	0.245884
0.416181	0.41506
0.626844	0.158025
0.319207	0.462796
0.311937	0.526446
0.473989	1.18648
0.172379	0.968163
0.753702	0.562373
1.0482	0.460092
1.31732	0.428157
1.73095	1.11397
0	0
0.144015	0.141703
0	0
0	0
0	0
0	0.160427
0	0.160427
0	0.37507
0	0.267585
0	0.536715
0	0.298284
0	0.392183
0	0.627186
0	0.499375
0	0.716135
0	0.422174
0	0.471694
0	0.351456
0	0.721524
0.138278	0.78644
1.30813	1.01254
1.31896	0.794049
0.628286	1.37166
0.682442	1.39236
0.590395	1.1832
0.969845	1.21447
1.25536	0.839688
0	0
0.13626	0.127872
0.0315196	0.122682
0	0.240421
0	0.355223
0.439803	0.312612
0.626533	0.120353
0.536201	0.120353
0.763022	0.0900855
0.983872	0.373514
1.69355	0.364801
1.31536	0.242732
0.249657	0.695732
0.195705	0.599112
0.80784	0.859751
0.94134	0.603172
0.620472	0.436499
0.893779	1.41707
0.697582	1.30163
0.303102	0.722012
0.422477	1.08166
0.843854	0.495971
0	0.549442
0.152104	0.282086
0	0
0.140927	0.196347
0.140927	0.196347
0.0410913	0.0282057
0.145037	0.534093
0.0317413	0.324592
0.42686	0.265982
0.143691	0.255166
0.305327	0.255166
0.347486	0
0.527458	0.141104
0.762466	0.601235
0.774693	0.539332
0.670894	0.117526
0.736269	0.172542
1.21525	0.486304
1.01634	0.387724
1.05016	1.49561
1.19169	1.02528
0.535541	0.827046
0.4658	1.05385
1.02351	0.90935
0.506443	1.13515
0.77421	1.16337
0.876819	1.84438
0.4531	1.60135
0.34303	1.51509
0.508087	1.52318
0.535004	1.09628
0.775487	1.12415
1.1599	1.17443
0.326092	1.37207
0.415064	1.22531
0.274998	1.50149
0.155335	1.17687
0.643135	1.00702
0.746905	0.536377
0.373388	0.854416
0.727653	0.855395
0.665182	0.350427
0.403092	0.440694
0.358132	0.827084
0.470039	1.20051
0.468579	0.833788
0.641643	1.15412
0	0
0.298133	0.946643
0.275121	0
0	0
0	0
0	0.469254
0	1.14785
0	0.662867
0.290447	0.908316
0.28801	1.27652
0.333105	1.44589
0.283454	0.880222
0.141656	1.09485
0	0.692897
0	0.837587
0.145944	0.862166
0.154042	0.974376
0.0324084	1.00849
0	0.186435
0	0.38785
0.147631	0.729422
0.147631	1.41422
0.0648254	0.943505
0.66782	0.194226
0.852889	0.469109
0.93954	0.916983
1.35594	1.55776
1.25358	1.51634
1.12977	0.892441
1.07041	0.418852
0.660662	0.406259
0.301462	0.709066
0.822865	0.315627
1.34199	0.269922
0.294045	0
0.138842	0.0700472
0	0.158117
0	0
0	0
0	0
0	0
0	0
0	0
0.192105	0
0.225941	0
0.2723	0
0	0
0.149376	0.195727
0.150161	0
0	0.130926
0	0.673767
0.133455	0.856444
0.091381	0.997399
0.150218	0.835034
0.314431	0.673233
0.432796	0.574719
0.321943	0.448162
0.136673	0.592753
0.275253	0.58634
0.153485	0.129136
0.0965194	0.741774
0.633691	0.324868
0.855606	0.883432
0	0
0.411224	0.0274963
0	0
0	0
0	0
0	0
0	0
0	0
0	0
0	0
0	0
0.0637841	0
0.0956793	0
0.214315	0
0.103143	0
0.0509502	0
0.138562	0.168726
0.275626	0
0.132705	0.0362669
0	0.0633769
0	0
0.375771	0
0.834393	0.166707
0.996413	0.235375
0.602498	0.409246
1.28086	0.315425
1.64618	0
1.37135	0
1.28478	0.186672
1.58343	0.515465
1.38849	0.713967
1.34439	0.405663
1.45093	0.858756
1.64439	0.914706
1.59451	0.773695
1.43573	0.52915
1.2859	1.10291
0.794394	0.914014
1.10932	0.976216
0	0.463879
0.14818	0.702941
0.188048	0.2877
0.141811	0.2877
0	0.577833
0	0.457716
0	0.203117
0	0.447281
0	0.455463
0	0.862623
0.754677	0.284545
1.09258	0.723319
1.06017	0.799292
1.2594	1.04731
1.45902	1.3801
1.33613	0.773026
1.13252	0.535901
1.1172	0.344653
1.12306	1.07184
0.895737	1.15924
0.632669	0.676658
0.515423	0.678404
0.625751	0.540397
0.464274	0.540397
1.44474	0.0308969
0.51025	0.188818
0.0724219	0.152807
0.333516	0.0926151
0.15377	0.715585
0.0667691	0.566227
0.898364	0.121505
0.903431	0.341489
0.0658292	0.795299
1.17114	1.04022
1.85136	0.709026
1.10556	0.964888
0.407715	1.04005
0.800662	0.651526
0.797475	0.767682
0.385912	0.635623
0.185635	0.0138811
0.760744	1.20528
1.15527	2.10473
0.0415507	1.49884
0.505888	1.48418
0.403543	1.29627
0.374001	1.52605
0.246051	1.59054
0.0354281	1.88814
0.248635	2.26403
0	1.7519
0.143383	1.75414
0.161911	2.67322
0.122806	2.50983
0.146893	1.34946
0.264392	1.69146
0.000712284	1.29319
0	0
0.280727	0.267914
0.0325046	0
0	0
0.0317171	0
0.0317171	0
0	0.723227
0.0317171	0.97001
0.139317	0.295394
0.14325	0.697027
0.49916	0.29005
0.868596	0.269731
1.11055	0.177043
0.811765	0.177043
1.32006	0.406658
1.66229	0.572013
1.2087	0.787295
0.860989	0.983131
1.17973	0.958631
0.976964	1.22479
0.638508	0.881298
0.944936	1.15789
0.499015	0.716381
0.643897	0.568396
0.701168	0.78307
0.63942	0.645552
0.332642	0.630247
0.0253423	0.582599
0	0.826631
0.918964	0.250021
0.918964	0.447674
0	0.775358
0	0.921692
0.591015	0.776871
1.75019	0.546818
1.57646	0.913921
0.429582	0.921565
0.556049	1.30747
0.555923	1.13927
1.31751	0.96435
1.56994	1.32265
0.252346	1.23538
0	1.42635
0.16552	1.55206
0.394923	1.22193
0.156524	1.29643
0.253775	1.25123
0.633415	2.21202
0.246816	1.48568
0.26646	1.09902
0.26646	0.882908
0.133921	1.63456
0.0266322	1.5712
0.255553	0.176253
0.133921	0.521687
0.131499	0.689818
0.131499	1.24562
0	1.0885
0.128919	0.536766
0.135325	0.536278
0.030822	0.679117
0	0.445988
0	0.579958
0.445371	0.0647171
0	0.129857
0	0.447256
0	0.606082
0.284174	1.0327
0.284174	0.494922
0	0.203467
0	0.141281
0	0.272811
0	0.83414
0	0.700782
0	0.230441
0	0.846346
0	0.855998
0	0.596697
0	0.897289
0	0.788573
0	0.67926
0.425117	0.404382
0.126833	0.542556
1.05052	0.655337
0.715208	0.504899
0.54417	0.470832
0.690483	0.593466
0.770746	0.505154
0.769195	0.299165
0.763252	0.691865
0.856366	0.701215
0.33801	0.792787
0.0884118	0.632357
0.147406	0.350717
0.164128	0.937793
0.146695	0.581404
0.000990091	0.114296
0.449252	0.252734
0.715699	0.423996
0.370253	0.309091
0.0912607	0.334371
0.264444	0.375485
0.25429	0.292893
0.147602	0.447301
0	0
0.297098	0.35956
0.284055	0.198235
0	0
0	0
0.141636	0
0.141636	0
0	0.318141
0	1.02218
0	0.67527
0.0328267	0.910183
0.183647	1.03714
0.717073	1.14007
1.11026	1.49148
1.09424	1.03957
1.1957	1.23871
1.17209	1.44639
1.15209	0.984052
1.01057	0.684267
1.35395	0.90555
1.6742	1.48994
1.39287	1.9932
0	0
0.148152	0.352101
0	0
0	0
0	0
0	0.410386
0	0.69766
0	1.10511
0	0.851281
0	0.562794
0	0.581073
0	0.585275
0	0
0.590026	0.161862
0.554286	0
0.891486	0
1.28512	0.492306
0.864323	0.402341
0.443702	0.786907
0.504354	0.327228
0.59078	0.47045
0.272979	0.174679
0.145424	0.801602
0.0318487	1.39356
0.200175	0.653321
0.200175	0.406035
0	0.635451
0.135614	0.411041
0.135614	0.442593
0	0
0.726382	0.482928
0	0.0332851
0	0.0332851
0	0.0338061
0	0.490568
0	1.88211
0	1.66637
0	0.646868
0	0.585729
0	0.563399
0	0.892961
0.429418	0.487577
0.0331234	0.172021
0.15117	0.396991
0.145998	0.398633
0.143183	0.344186
1.15459	0.430011
1.33173	0.225212
0.735786	0.734276
0.548501	0.791963
0.158591	0.773187
0.276626	0.89307
0.131399	1.17321
0	1.17938
0	0.67035
0	0.892786
0	0.978594
0	0.935269
0	0.552892
0	0.829107
0.271265	0.45107
0.285528	0.445413
0.448065	1.43727
0.387072	0.880201
0.259561	0.420557
0	1.92164
0	1.53415
0	1.05274
0.12879	1.29206
0.12879	1.31847
0.290031	1.54581
0.671333	1.75437
0.721613	1.74444
0.352931	1.74433
0.0959789	1.85684
0.376592	1.83589
0.305666	0
0.246106	0.276093
0	0.0616695
0	0
0	0
0	0.278107
0	0.278107
0	0
0.141434	0
1.11866	0
1.28635	0
0.526723	0.174622
0.461938	0.174622
0.237593	0
0	0
0.0282083	0.00684937
0	0
0	0
0.442855	0.865813
0.599445	0.874907
0.331936	0.0859068
0.364614	0.420508
0.595783	1.2462
0.637087	1.3606
0.447112	0.80175
0.551669	0.944806
0.441686	1.4311
0.664161	1.14075
0.656402	1.69223
0.447107	1.19371
0.846427	0.876836
0.487284	1.46218
0.383269	1.31937
0.582363	1.52715
0.450904	1.52008
0.193954	2.3236
0.284287	1.77527
0.292835	1.31014
0.548271	1.88531
0.136098	1.6606
0.00603653	0.965645
0.554097	1.51145
0.141061	1.96187
0	1.438
1.57124	1.35099
2.44699	1.39283
1.27595	1.54762
1.16646	1.21488
1.12447	0.656935
1.32703	0.973402
1.48194	1.42505
1.06233	1.04708
0.967278	1.18002
0.809644	1.09523
0.468233	1.07791
0.22612	1.10282
0.690906	1.1068
0.435344	1.16172
0.42808	1.00585
0.620066	0.864252
0.763309	1.30354
1.30455	1.22134
0.883711	0.72256
0.530523	0.560804
0.641298	0.427994
0.536711	0.392029
0.68261	0.816315
0.73223	1.09201
0.60721	1.07083
0.746368	1.28667
0.649478	1.16119
0	0
0.27829	0.121449
0	0
0	0
0	0
0	0.737645
0	0.614676
0	0.131832
0	0.185009
0	0.212569
0	0.132658
0	0.370701
0	0.257836
0	0.485006
0	0.684461
0.160786	0.610622
0.221394	0.676138
0.983205	1.00393
1.37167	1.00701
0.569347	0.957759
0.666564	1.04031
0.466598	1.22893
0.184438	0.936221
0.258727	0.900606
0.254683	0.524839
0.129712	0.669911
0.126283	0.653081
0	0.672192
0	1.17718
0	1.31562
0	1.32365
0	1.19896
0	1.23823
0.0889595	1.6027
0.0889595	1.96077
0.12831	2.35021
0.12831	1.5524
0.493702	1.12801
1.93639	0.757983
1.44256	1.10632
1.03182	0.886053
1.57794	1.6169
0	0
0.295901	0.164549
0	0
0	0
0	0
0	0
0	0
0	0
0.287507	0.14338
0	0.123043
0	0.123043
0.388726	0.159171
0.803987	0.159171
0.472483	0.123397
0.223997	0.123397
0.398726	0
0.417491	0.310677
0.332608	0.255364
0.427544	0.500639
0.441413	0.0309967
0.299804	0.0592019
0.412848	0.246263
0.411325	0.852648
0.14027	0.612858
0.0603046	0.598334
0.167565	0.598334
0.150597	0.483536
0.131662	0.748298
0.0351336	0.848235
0.466101	0.587189
1.50985	0.563543
0.969973	1.29132
0.669667	1.45131
1.05854	1.00532
1.14615	0.5921
1.29361	0.431193
1.08451	0.943176
1.0563	0.807537
0.967098	0.454914
0.454482	0.520259
1.2932	0.357583
1.08607	0.456398
0.681895	0.552545
0.809308	0.45635
1.09175	0.175506
1.16058	0.536481
1.05967	0.501811
1.47519	0.635264
1.69272	0.645386
1.64175	1.25014
1.54132	0.962514
0.780083	0.523729
0.513723	0.985869
1.12405	1.16729
0	0
0.114859	0.340837
0	0
0	0
0	0
0	0
0	0
0	0.066108
0	0.066108
0	0.19521
0	0.582898
0	0.397244
0	0.498753
0.165423	0.736223
0.857835	1.14112
0.879854	1.47454
0.79382	1.12514
0	0
0.237655	0.136634
0	0
0	0.429595
0	0.29438
0	0.144774
0	0
0	0
0	0
0	0
0	0.141991
0	0.036983
0.616762	0.147798
1.04938	0.064439
0.844332	0.399207
0.854651	0.719864
1.18567	0.581021
1.16626	0.642533
1.28208	0.857735
0.403272	0.787664
0.495412	0.612767
0.254358	0.723125
0.524255	1.28439
0.723557	1.0842
0.648948	0.180611
0.364601	0.338777
0	0.283381
0.282866	0.185071
0.462572	0.439715
0.697758	0.47202
0.11255	0.235555
0.572604	0.0906589
0.132768	0.152291
0	0.468061
0	0.398906
0.481441	0.25709
0.602364	0.25709
0.255666	0
0.143941	0.282361
0.243995	0.690197
0.370706	0.727588
0.370706	0.664631
0	0.753557
0.0867906	0.503674
0.149847	0.120066
0.216335	0.207515
0.115018	0.279436
0.518414	0.168787
0.567381	0.446117
0.94666	0.674294
1.1497	0.1566
1.34064	0.306532
0.390254	0.090557
0.898211	0.338407
0.136354	0.866208
0.12531	0.925125
1.06403	0.78641
0.981253	0.833794
0.121032	0.827328
0.132946	0.869085
0.264751	1.16556
0.403444	1.01475
0.252935	1.02804
0.458906	1.47726
0.590064	1.39854
0.892519	1.50839
0.589139	1.62525
1.02786	0
0.556755	0.429386
0.288425	0
0	0
0	0
0	0
0.0314705	0
0.0314705	0
0.226044	0
0.272974	0
1.07011	0
0.789755	0
0.632831	0
0.785673	0
0.40583	0
0.265877	0.584357
0.150646	0.593489
0.319532	0.485811
0.264943	0.817363
0.266622	0.333627
0.165776	0.272898
0.213546	0.746116
0.716873	0.447901
0.370121	0.575927
0.277992	0.488924
0.291274	0.863714
0.0625131	1.51995
0	0.141641
0	0.365248
0	1.10499
0	1.18405
0	1.05813
0.709261	1.10111
0.393889	1.26797
0.839363	1.13324
0.274915	1.33286
0.274915	1.26637
0	1.01215
0	0.548253
0	0.811592
0	0.84422
0.552703	0.582529
0.552703	0.727367
0.575098	0.88061
0.575098	0.787179
0	0.678129
0	0.755696
0	0.651023
0.219596	0.30976
1.44175	0.365831
2.08061	0.329821
0.681877	0.584462
0	0
0.347287	0.0333357
0	0
0	0
0	0
0	0
0	0
0	0
0	0.974765
0	0.727209
0	0.329234
0	0.397938
0	0.894721
0	0.805791
0.428168	0.733814
0.887569	0.535767
0.797918	0.631091
0.595676	0.31837
0.285865	0.730645
0.151375	1.06488
0.211879	0.763338
0.465547	0.819252
0.84049	0.948232
0.584501	1.83765
0.616348	1.42614
0.905427	0.51643
0.244979	0.605647
0.422457	0.532267
0.872532	0.223442
0.120173	0.220911
0.313256	0.657996
0.413619	1.19772
0.174203	0.0514152
0.1482	0.408322
0.129598	0.541167
0.24037	0.740385
0.366657	0.560579
0.200856	1.06768
0.204341	1.0286
0.262641	0.902478
0.0563066	1.34936
0	0.989621
0.306827	0
0.301994	0.424525
0	0.557138
0	0.144839
0	0.138577
0	0.16399
0	0.170307
0	0.541914
0	0.355316
0.487664	0.696393
1.01929	0.430315
1.10851	0.144248
1.23785	0.334024
1.70886	0.706772
1.18746	0.996811
1.42475	0.504402
1.71048	0.808979
1.46468	1.18903
1.36475	0.896307
1.32196	0.892078
1.41245	0.842828
1.74135	0.377012
1.53392	0.39032
1.22813	0.413053
0.929939	0.170644
0.529153	0.410531
1.73577	0.526378
1.89043	0.897213
1.26507	0.956462
1.59878	0.888601
1.73375	0.153412
1.71242	0.39466
1.89279	1.12434
1.92924	0.416814
1.91011	0.500426
1.68227	0.391778
1.70738	0.454306
1.96699	0.473129
1.39142	0.307915
1.6095	0.336314
0.529147	0.708268
1.0772	0.207014
1.0203	0
0.185676	0.140996
0	0.274242
0	0.0323721
0.12818	0
0.388383	0.244727
0.422983	0.358683
0.253925	0.283189
0.155698	0.275561
0.250029	0.374389
0.633951	0.517669
0.300638	0.328982
0.144006	0.185366
0	0.331114
0.0313637	0.250688
0	0.48381
0	0.795314
0.223727	0.611475
0.0313676	0.625569
0.309907	0.602362
1.18441	0.395554
0.720396	0.476908
0.123238	0.540541
0.428325	0.486087
0.809839	0.319025
0.53505	0.349176
0	0.317038
0	0.292041
0.13348	0.179285
0.253809	1.23128
0.19478	0.948796
0	0.0348286
0	0.394923
0.145276	1.07954
0.281976	0.907044
0.501045	0.695803
0.566843	0.639114
0	0.247767
0.156051	0.411802
0	0.416317
0	0.416317
0.320655	0.145248
0.397608	0.329653
0.437815	0.2552
0	0
0.00772326	0.170696
0	0
0	0
0	0.0625449
0	0.432069
0	0.170511
0	0
0.821039	0.328918
0	0.295389
0	0.148533
0	0.148533
0	0
0	0
0	0.292169
0	0.146904
0.37365	0.145265
0.660098	0.0327314
0.560031	0.444355
0.319444	0.295477
0.298208	0.15642
0.382696	0.296993
0.546857	0.154959
0.550428	0.310801
0.174037	0.304836
0.265813	0.924554
0.249614	0.824345
0.527067	0.719746
0.452744	0.519031
0.332275	0.983763
0.344684	1.33555
0.326741	0.996164
0.714793	0.892083
1.25016	1.30927
1.21347	0.697574
1.06624	1.22917
0.894456	0.981607
0.630558	0.844658
0.611126	0.425437
0.733784	0.688235
0.263616	0.972948
0.212661	1.2172
0.786429	1.30053
0.731696	1.21221
0.496449	1.37194
0.959241	1.68886
1.14586	1.70658
1.01854	1.57609
0.829859	1.1866
0.748948	1.08509
0.269898	1.13097
0.457717	0.930493
0.534546	0.97599
0.131086	1.11599
0.142231	0.752156
0.128247	0.354457
0.576445	0.435847
0.642119	0.2803
0.71714	0.650628
0.846521	0.279871
0.826045	0.530275
1.07446	0.304278
0.776136	0.183456
0.345913	0.791825
0.292578	0.713799
0.364661	0.507273
0.410482	0.527918
0.194187	0.657601
0.0295052	0.685173
0	0.985834
0	1.83123
0.386045	1.76584
0.672144	1.09051
0.322679	1.32002
0.0299367	1.32169
0.266241	1.4412
0.271389	1.76365
0.533532	1.33612
0	0.781636
0.13558	0.482171
0.13558	1.22577
0.204453	1.80424
0.263302	0.875697
0.157545	0.659432
0.966086	0.742667
1.36389	0.64938
0.758437	0.0909628
0.602317	0.215916
0.808384	0.511162
0.661193	0.52003
0.406607	0.333955
0.288955	0.504675
0.1391	0.182699
0.029686	0.0407518
0.14168	0.117001
0.37117	1.0782
0.667336	0.85074
0.567192	0.46437
0.225427	0.75729
0.259908	0.841747
0.167044	0.486088
0.202044	0.780232
0.144063	0.631933
0.333051	0.588083
0.386793	0.426648
0.204737	0.113109
1.1423	0.506371
1.94159	0.897981
0.996702	1.31192
0.741879	1.23515
1.08428	1.08035
0.660536	1.05598
0.336305	1.22417
0.136466	1.50412
0.31033	1.20231
0.825413	0.92651
0.877689	1.22661
0.554826	1.15245
0.353259	0.706146
0.412929	0.660775
0.596398	0.932043
0.813775	0.977163
0.416664	1.44559
0.639952	1.92306
1.21069	0.715118
1.45767	0.920613
1.40044	1.41271
1.47517	1.18869
0.498035	1.77873
0.737987	2.08909
1.13943	1.52193
1.28567	1.26042
1.17669	1.44115
1.72403	0.909128
1.68466	1.03208
1.7816	0.928401
2.23945	1.18485
1.87908	1.8568
1.87865	0.651381
2.04184	0.289459
1.99437	0.696023
2.10048	1.02248
2.1282	1.06305
1.7983	0.855345
1.88841	0.633378
1.41931	0.673584
0.302499	0.721158
1.08178	0.591489
1.16322	0.617919
1.58163	0.941758
1.3569	1.42912
0.894849	0.570456
1.14362	0.460142
0.894866	0.394013
1.02164	0.667553
1.19859	0.968018
1.2857	1.46242
0.516461	1.20608
0.519137	0.696185
0.327223	0.447698
0.321415	0.228677
0.207613	0.111867
0.370926	0.575643
0.687833	0.930097
0.574633	0.841096
0.0792973	0.974818
0.365339	0.52719
0.652256	0.778089
0.493563	0.705899
0.435804	0
0.152368	0.149096
0	0.0994494
0	0
0	0
0	0.621348
0.0962506	1.34029
0.427794	1.02972
0.338462	0.661184
0	0.623135
0.149377	0.511245
0.149377	0.601743
0.500707	0.176279
0.839572	0.31802
0.868733	0.54412
0.635687	0.151837
0.700349	0.275816
0.567117	0.516226
0.537064	0.0259496
0.414494	0.598523
0.255158	0.975461
0.255271	0.926063
0.28201	0.835396
0.496424	0.519817
0.574535	1.1297
0.237666	0.252319
0.454545	0.257841
0.0612469	0.521021
0.180654	0.312071
0.360991	0.426674
0.622281	1.15266
0.802226	0.833856
0.991596	0.678568
1.02112	0.567297
1.3957	0.738669
1.32258	0.550839
1.20763	0.900606
1.14578	0.536527
0.750305	0.367225
0.646649	0.733285
0.835911	0.653307
0.917897	0.58317
0.379073	0.38753
0.265834	0.23969
0.589758	0.393636
0.592763	0.538169
0.47632	0.45133
0.740666	0.802212
0.777639	0.409838
1.21845	0.13526
1.10641	0.127034
1.00031	0.894321
1.04387	0.402969
0.758734	0.274924
0.92003	0.765881
1.1746	0.260202
0.660759	0.591375
1.04309	0.656575
0.835357	0.460008
0.687989	1.27535
0.35256	1.38774
0.171084	1.14707
0.417783	0.943244
0.417783	0.848317
0	1.432
0.413147	1.42994
0.413147	1.21042
0	1.22589
0	0.947821
0	0.856177
0	0.738662
0	0.893486
0	1.32613
0	1.3596
0	1.22023
0	0.840257
0	0.66446
0	1.20952
0	0.940153
0	1.02252
0.276301	0.706963
0.276301	0.649622
0	1.06387
0	1.00939
0.155804	1.12777
0.155804	0.482542
0	0.0565432
0	0.732094
0	0.601423
0.177012	1.47955
0.797816	0.921486
1.70497	0.747806
1.56969	1.07006
0.64845	1.20521
0.765642	0.517226
0.932499	0.167015
0.500039	0.151476
0.324734	0.283543
0.127212	0.536383
0.119111	1.01049
0.118079	0.197895
0.313845	0.13453
0.247582	0.293652
0.121942	0.67147
0.288202	0.437266
0.25984	0.472754
0.130156	0.788437
0.0287273	0.956504
0.92674	0.997982
1.59678	0.690804
1.05976	0.815553
1.14767	0.782967
0.824478	1.13251
0.497189	1.1464
0.379715	0.587829
0.683579	0.959342
0.240311	0.614045
1.07043	0
0.419419	0.454297
0	0.203625
0	0
0.141814	0
0.141814	0
0	0.0325464
0.157354	0.144445
0.157354	0.150055
0.443406	0.144445
0.0302988	0.152422
0.289879	0.0651029
0.349182	0.14451
0.584564	0.303127
0.635565	0.160558
0.672199	0.426028
0.738781	0.710072
0	0
0.0311056	0.327144
0	0.326737
0	0.631905
0.171847	0
0.370194	0
0.254019	0
0.163709	0.20233
0.18402	0.812045
0.164541	1.60817
0.154136	1.01485
0.256646	0.852588
0	0.699979
0.313574	0.00621342
0	0
0.290385	0.399769
0.290385	0.630153
0	0.291554
0	0.26617
0	0.373761
0	0.487748
0	0.36856
0	0
0	0
0	0
0.148958	0
0.148958	0.127708
0.186177	0.225133
0.256115	0.290237
0.893464	0.361174
1.13699	0.30697
0.665851	0.968403
1.34747	0.572662
1.68084	0.446651
1.08119	0.84035
2.04741	1.2891
1.47115	1.81519
1.16306	1.54745
1.29352	1.57604
0.16044	1.05333
0.541682	0.755047
0.566855	1.38232
0.714747	1.23925
0.581286	0.58471
0.403955	0.804065
0.611991	0.848708
1.13932	1.1368
0.586649	1.12129
0.879998	1.53301
0.503273	1.39518
0.81729	0.880828
1.33248	0.53718
0.155019	0.266761
0.0603777	0.316142
0.542544	0.6107
0.80479	0.731972
0.277853	1.07736
0	0.930002
0.134844	1.01258
0.134844	0.853958
0	0.474609
0	0.643918
0	0.49749
0	1.47021
0	1.45399
0	1.0207
0.33039	1.1078
1.59543	1.06593
0.927301	0.964509
0.398243	1.10828
0.148342	1.287
0.0597983	1.03937
0.14309	1.05784
0.512205	1.06191
0.509192	0.672722
0.148767	0.678785
0.607918	1.01964
0.627911	1.06894
0.272885	1.54675
0	1.1878
0.162246	0.27876
0	0
0	0.961602
0	1.88284
0.12979	1.31045
0.223734	0.637484
0.186095	0.505183
0.439248	0.496401
0.157128	0.133088
0.0632175	0.130673
0.0632175	0.253834
0.0632175	9.06696e-05
0.0632175	0
0.143636	0
0.143636	0.273093
0	0.273093
0.311855	0.257356
0.460054	0.585806
0.180736	0.596122
0.152919	0.668241
0.0364431	0.925382
0.655603	0.755541
0.997281	0.711553
0.575627	0.270957
0.423826	0.317083
0.590058	0.561682
0	0
0.148064	0.143996
0.418841	0
0	0
0.382737	0
0.67697	0
0.409431	0.284203
0.293192	0.229247
0.137858	0.289147
0.0308874	0.188013
0.420471	0.372777
0.284177	0.652254
0.0305343	0.207448
0	0.034516
0.0305375	1.15909
0.168205	0.836067
0.402241	0.154889
0.449489	0.701024
0.771866	0.978463
1.15866	0.719784
0.820398	0.54888
0.665703	0.668145
0.53393	0.270153
0.512378	0.545881
0.426314	0.820711
0.197233	0.550398
0.117059	0.460406
0.368094	0.812178
1.43985	0.851737
1.39334	0.847902
1.01341	0.736369
1.4767	0.735392
0	1.37021
0.283942	0.128832
0	0
0	0
0	0.143785
0	0.523258
0	0.247188
0	0.364288
0	0.125997
0	0.478478
0	0.359275
0	0.178294
0	0.381365
0	0.327619
0	0.317985
0	0.813465
0	0.68385
0	0.197644
0.181631	0.190307
0.658395	0.366345
0.835417	1.20359
0.698328	1.13668
0.880158	1.26298
1.07765	1.45184
1.01926	1.12344
1.10347	1.31623
0.775502	1.24913
0.611067	1.65868
0.722838	2.09889
0.764191	1.77062
0.247152	0.816871
0.0962087	0.99079
0.248459	0.853952
0.25663	1.17441
0.250698	0.935085
0.141907	1.21584
0.141907	1.00537
0	0.441073
0.375369	0.396175
0.6927	0.396157
1.55992	0.55778
1.92369	0.698016
1.48492	0.446358
0.802818	0.000241996
0.726954	0.0602835
1.42707	0.247164
0.69911	0.903588
0.727242	0.765604
0.942656	0.599096
1.08584	0.88943
0.50409	0.755771
0.586919	0.785666
0.649375	0.729731
0.531248	0.77026
0.345158	0.688875
0.957126	0.390077
0.959911	0.867463
0.121006	0.90319
0.121006	0.246617
0.413414	0.456182
1.673	0.757834
1.36873	0.163845
1.3671	0.183501
1.76196	0.0567393
1.43615	0.522654
1.77488	0.795949
1.85435	0.593973
1.49244	0.517848
1.04736	0.679179
0.83724	0.744557
0.698019	0.767612
0.97764	0.644916
0	1.04399
0.116669	0.0389572
0	0
0	0
0	0
0	0
0	0
0	0
0	0.323484
0	0.774752
0.126647	0.241294
0.607063	0.391459
0.908497	0.5327
0.707514	0.3431
0.856589	0.228931
0.90727	0.39154
0.631918	0.456064
0.764505	0.271337
0.514571	0.455542
0.161352	0.59741
0	0.235141
0.369062	0.03237
0.953229	0.321068
0.83225	0.658071
0.311313	0.849463
0.339823	0.486944
0.402023	0.492224
0.144955	0.452452
0.212583	0.650985
0.131552	1.06817
0	0.715003
0	0.807925
0	0.521915
0	0.446745
0	0.312979
0.234683	0.469097
0.124253	1.4021
0	0
0.367732	0.297636
0	0.0332694
0	0.323737
0	0.323571
0.10062	0.0378495
0.10062	0.0376677
0	0.032634
0	0.131011
0.101901	0.257214
0.149637	0.257307
0.336836	0.316936
0.769268	0.290874
0.663573	0.294439
0.628349	0.314493
0.727956	0.163246
0.814203	0.835165
0.809617	0.421615
1.22436	0.824193
1.14575	1.09625
0.644119	0.282709
0.409485	0.79372
0.50576	0.137091
0.462121	0.675095
0.555913	0.267438
0.567217	0.689928
0.355203	0.883099
0.130385	0.617813
0.186731	1.01778
0.0248601	0.426451
0	0.385851
0	0.973887
0	0.794643
0	0.291321
0.215059	0.465761
0.123935	0.627862
0.368784	0.237524
0.452884	0.151313
0	0.175498
0	0.0945978
0	0.0983491
0	0.500662
0	0.945009
0.626942	0.574445
1.09454	0.487479
1.23352	0.514494
0.767418	0.888673
0.694377	1.18319
0.896906	0.748187
1.05221	0.63793
0.931709	1.30812
0.317149	1.13714
0.883638	0.59894
0.874834	1.02102
0.275326	1.30483
0.741376	0.900641
1.17517	0.654212
0.849935	0.471161
0.615054	0.694278
1.29317	1.03084
0.96719	1.55719
0.310705	1.36242
0.498737	0.943381
0.331808	1.06939
0.506916	0.812411
1.11764	0.483675
0.843499	0.586418
0.193553	0.835828
0.0558932	0.400787
0.28009	0.294437
0.541251	0.244103
0.500471	0.115984
1.54423	0
0.421347	0.732546
0	0
0	0
0.149864	0
0.149864	0
0.0314403	0
0.567376	0
0.953512	0
0.495881	0
0.601232	0
0.636696	0
0.751132	0
0.568982	0
0.418735	0
0	0
0.0914664	0
0	0.298071
0.167862	0.301054
0.399215	0.595561
0.399215	1.28684
0	0.712561
0	0.0638926
0	0.199481
0	0.575703
0	0.990752
0	0.433442
0	0.227634
0	0.228091
0	0.449123
0	0.130483
0	0.145499
0	0.093546
0	0.408933
0	0.74298
0.272022	0.979111
0.272022	1.41717
0.0302645	1.44782
0.0302645	1.33246
0	1.2765
0	1.15077
0	1.74056
[truncated: 76,845 more rows]

## Sheet: Speed_intensities_frame
W						L						Intensity	W-L	posthocI1	posthocI3	posthocI4
1	2	3	4	5	6	1	2	3	4	5	6	1	1	1	2	2
1	2	3	4	5	6	1	2	3	4	5	6	1	1	1	2	2
1	2	3	4	5	6	1	2	3	4	5	6	1	1	1	2	2
1	2	3	4	5	6	1	2	3	4	5	6	1	1	1	2	2
1	2	3	4	5	6	1	2	3	4	5	6	1	1	1	2	2
1	2	3	4	5	6	1	2	3	4	5	6	1	1	1	2	2
1	2	3	4	5	6	1	2	3	4	5	6	1	1	1	2	2
1	2	3	4	5	6	1	2	3	4	5	6	1	1	1	2	2
1	2	3	4	5	6	1	2	3	4	5	6	1	1	1	2	2
1	2	3	4	5	6	1	2	3	4	5	6	1	1	1	2	2
1	2	3	4	5	6	1	2	3	4	5	6	1	1	1	2	2
1	2	3	4	5	6	1	2	3	4	5	6	1	1	1	2	2
1	2	3	4	5	6	1	2	3	4	5	6	1	1	1	2	2
1	2	3	4	5	6	1	2	3	4	5	6	1	1	1	2	2
1	2	3	4	5	6	1	2	3	4	5	6	1	1	1	2	2
1	2	3	4	5	6	1	2	3	4	5	6	1	1	1	2	2
1	2	3	4	5	6	1	2	3	4	5	6	1	1	1	2	2
1	2	3	4	5	6	1	2	3	4	5	6	1	1	1	2	2
1	2	3	4	5	6	1	2	3	4	5	6	1	1	1	2	2
1	2	3	4	5	6	1	2	3	4	5	6	1	1	1	2	2
1	2	3	4	5	6	1	2	3	4	5	6	1	1	1	2	2
1	2	3	4	5	6	1	2	3	4	5	6	1	1	1	2	2
1	2	3	4	5	6	1	2	3	4	5	6	1	1	1	2	2
1	2	3	4	5	6	1	2	3	4	5	6	1	1	1	2	2
1	2	3	4	5	6	1	2	3	4	5	6	1	1	1	2	2
1	2	3	4	5	6	1	2	3	4	5	6	1	1	1	2	2
1	2	3	4	5	6	1	2	3	4	5	6	1	1	1	2	2
1	2	3	4	5	6	1	2	3	4	5	6	1	1	1	2	2
1	2	3	4	5	6	1	2	3	4	5	6	1	1	1	2	2
1	2	3	4	5	6	1	2	3	4	5	6	1	1	1	2	2
1	2	3	4	5	6	1	2	3	4	5	6	1	1	1	2	2
1	2	3	4	5	6	1	2	3	4	5	6	1	1	1	2	2
1	2	3	4	5	6	1	2	3	4	5	6	1	1	1	2	2
1	2	3	4	5	6	1	2	3	4	5	6	1	1	1	2	2
1	2	3	4	5	6	1	2	3	4	5	6	1	1	1	2	2
1	2	3	4	5	6	1	2	3	4	5	6	1	1	1	2	2
1	2	3	4	5	6	1	2	3	4	5	6	1	1	1	2	2
1	2	3	4	5	6	1	2	3	4	5	6	1	1	1	2	2
1	2	3	4	5	6	1	2	3	4	5	6	1	1	1	2	2
1	2	3	4	5	6	1	2	3	4	5	6	1	1	1	2	2
1	2	3	4	5	6	1	2	3	4	5	6	1	1	1	2	2
1	2	3	4	5	6	1	2	3	4	5	6	1	1	1	2	2
1	2	3	4	5	6	1	2	3	4	5	6	1	1	1	2	2
1	2	3	4	5	6	1	2	3	4	5	6	1	1	1	2	2
1	2	3	4	5	6	1	2	3	4	5	6	1	1	1	2	2
1	2	3	4	5	6	1	2	3	4	5	6	1	1	1	2	2
1	2	3	4	5	6	1	2	3	4	5	6	1	1	1	2	2
1	2	3	4	5	6	1	2	3	4	5	6	1	1	1	2	2
1	2	3	4	5	6	1	2	3	4	5	6	1	1	1	2	2
1	2	3	4	5	6	1	2	3	4	5	6	1	1	1	2	2
1	2	3	4	5	6	1	2	3	4	5	6	1	1	1	2	2
1	2	3	4	5	6	1	2	3	4	5	6	1	1	1	2	2
1	2	3	4	5	6	1	2	3	4	5	6	1	1	1	2	2
1	2	3	4	5	6	1	2	3	4	5	6	1	1	1	2	2
1	2	3	4	5	6	1	2	3	4	5	6	1	1	1	2	2
1	2	3	4	5	6	1	2	3	4	5	6	1	1	1	2	2
1	2	3	4	5	6	1	2	3	4	5	6	1	1	1	2	2
1	2	3	4	5	6	1	2	3	4	5	6	1	1	1	2	2
1	2	3	4	5	6	1	2	3	4	5	6	1	1	1	2	2
1	2	3	4	5	6	1	2	3	4	5	6	1	1	1	2	2
1	2	3	4	5	6	1	2	3	4	5	6	1	1	1	2	2
1	2	3	4	5	6	1	2	3	4	5	6	1	1	1	2	2
1	2	3	4	5	6	1	2	3	4	5	6	1	1	1	2	2
1	2	3	4	5	6	1	2	3	4	5	6	1	1	1	2	2
1	2	3	4	5	6	1	2	3	4	5	6	1	1	1	2	2
1	2	3	4	5	6	1	2	3	4	5	6	1	1	1	2	2
1	2	3	4	5	6	1	2	3	4	5	6	1	1	1	2	2
1	2	3	4	5	6	1	2	3	4	5	6	1	1	1	2	2
1	2	3	4	5	6	1	2	3	4	5	6	1	1	1	2	2
1	2	3	4	5	6	1	2	3	4	5	6	1	1	1	2	2
1	2	3	4	5	6	1	2	3	4	5	6	1	1	1	2	2
1	2	3	4	5	6	1	2	3	4	5	6	1	1	1	2	2
1	2	3	4	5	6	1	2	3	4	5	6	1	1	1	2	2
1	2	3	4	5	6	1	2	3	4	5	6	1	1	1	2	2
1	2	3	4	5	6	1	2	3	4	5	6	1	1	1	2	2
1	2	3	4	5	6	1	2	3	4	5	6	1	1	1	2	2
1	2	3	4	5	6	1	2	3	4	5	6	1	1	1	2	2
1	2	3	4	5	6	1	2	3	4	5	6	1	1	1	2	2
1	2	3	4	5	6	1	2	3	4	5	6	1	1	1	2	2
1	2	3	4	5	6	1	2	3	4	5	6	1	1	1	2	2
1	2	3	4	5	6	1	2	3	4	5	6	1	1	1	2	2
1	2	3	4	5	6	1	2	3	4	5	6	1	1	1	2	2
1	2	3	4	5	6	1	2	3	4	5	6	1	1	1	2	2
1	2	3	4	5	6	1	2	3	4	5	6	1	1	1	2	2
1	2	3	4	5	6	1	2	3	4	5	6	1	1	1	2	2
1	2	3	4	5	6	1	2	3	4	5	6	1	1	1	2	2
1	2	3	4	5	6	1	2	3	4	5	6	1	1	1	2	2
1	2	3	4	5	6	1	2	3	4	5	6	1	1	1	2	2
1	2	3	4	5	6	1	2	3	4	5	6	1	1	1	2	2
1	2	3	4	5	6	1	2	3	4	5	6	1	1	1	2	2
1	2	3	4	5	6	1	2	3	4	5	6	1	1	1	2	2
1	2	3	4	5	6	1	2	3	4	5	6	1	1	1	2	2
1	2	3	4	5	6	1	2	3	4	5	6	1	1	1	2	2
1	2	3	4	5	6	1	2	3	4	5	6	1	1	1	2	2
1	2	3	4	5	6	1	2	3	4	5	6	1	1	1	2	2
1	2	3	4	5	6	1	2	3	4	5	6	1	1	1	2	2
1	2	3	4	5	6	1	2	3	4	5	6	1	1	1	2	2
1	2	3	4	5	6	1	2	3	4	5	6	1	1	1	2	2
1	2	3	4	5	6	1	2	3	4	5	6	1	1	1	2	2
1	2	3	4	5	6	1	2	3	4	5	6	1	1	1	2	2
1	2	3	4	5	6	1	2	3	4	5	6	1	1	1	2	2
1	2	3	4	5	6	1	2	3	4	5	6	1	1	1	2	2
1	2	3	4	5	6	1	2	3	4	5	6	1	1	1	2	2
1	2	3	4	5	6	1	2	3	4	5	6	1	1	1	2	2
1	2	3	4	5	6	1	2	3	4	5	6	1	1	1	2	2
1	2	3	4	5	6	1	2	3	4	5	6	1	1	1	2	2
1	2	3	4	5	6	1	2	3	4	5	6	1	1	1	2	2
1	2	3	4	5	6	1	2	3	4	5	6	1	1	1	2	2
1	2	3	4	5	6	1	2	3	4	5	6	1	1	1	2	2
1	2	3	4	5	6	1	2	3	4	5	6	1	1	1	2	2
1	2	3	4	5	6	1	2	3	4	5	6	1	1	1	2	2
1	2	3	4	5	6	1	2	3	4	5	6	1	1	1	2	2
1	2	3	4	5	6	1	2	3	4	5	6	1	1	1	2	2
1	2	3	4	5	6	1	2	3	4	5	6	1	1	1	2	2
1	2	3	4	5	6	1	2	3	4	5	6	1	1	1	2	2
1	2	3	4	5	6	1	2	3	4	5	6	1	1	1	2	2
1	2	3	4	5	6	1	2	3	4	5	6	1	1	1	2	2
1	2	3	4	5	6	1	2	3	4	5	6	1	1	1	2	2
1	2	3	4	5	6	1	2	3	4	5	6	1	1	1	2	2
1	2	3	4	5	6	1	2	3	4	5	6	1	1	1	2	2
1	2	3	4	5	6	1	2	3	4	5	6	1	1	1	2	2
1	2	3	4	5	6	1	2	3	4	5	6	1	1	1	2	2
1	2	3	4	5	6	1	2	3	4	5	6	1	1	1	2	2
1	2	3	4	5	6	1	2	3	4	5	6	1	1	1	2	2
1	2	3	4	5	6	1	2	3	4	5	6	1	1	1	2	2
1	2	3	4	5	6	1	2	3	4	5	6	1	1	1	2	2
1	2	3	4	5	6	1	2	3	4	5	6	1	1	1	2	2
1	2	3	4	5	6	1	2	3	4	5	6	1	1	1	2	2
1	2	3	4	5	6	1	2	3	4	5	6	1	1	1	2	2
1	2	3	4	5	6	1	2	3	4	5	6	1	1	1	2	2
1	2	3	4	5	6	1	2	3	4	5	6	1	1	1	2	2
1	2	3	4	5	6	1	2	3	4	5	6	1	1	1	2	2
1	2	3	4	5	6	1	2	3	4	5	6	1	1	1	2	2
1	2	3	4	5	6	1	2	3	4	5	6	1	1	1	2	2
1	2	3	4	5	6	1	2	3	4	5	6	1	1	1	2	2
1	2	3	4	5	6	1	2	3	4	5	6	1	1	1	2	2
1	2	3	4	5	6	1	2	3	4	5		1	1	1	2	2
1	2	3	4	5	6	1	2	3	4	5		1	1	1	2	2
1	2	3	4	5	6	1	2	3	4	5		1	1	1	2	2
1	2	3	4	5		1	2	3	4	5		1	1	1	2	2
1	2	3	4	5		1	2	3	4	5		1	1	1	2	2
1	2	3	4	5		1	2	3	4	5		1	1	1	2	2
1	2	3	4	5		1	2	3	4	5		1	1	1	2	2
1	2	3	4	5		1	2	3	4	5		1	1	1	2	2
1	2	3	4	5		1	2	3	4	5		1	1	1	2	2
1	2	3	4	5		1	2	3	4	5		1	1	1	2	2
1	2	3	4	5		1	2	3	4	5		1	1	1	2	2
1	2	3	4	5		1	2	3	4	5		1	1	1	2	2
1	2	3	4	5		1	2	3	4	5		1	1	1	2	2
1	2	3	4	5		1	2	3	4	5		1	1	1	2	2
1	2	3	4	5		1	2	3	4	5		1	1	1	2	2
1	2	3	4	5		1	2	3	4	5		1	1	1	2	2
1	2	3	4	5		1	2	3	4	5		1	1	1	2	2
1	2	3	4	5		1	2	3	4	5		1	1	1	2	2
1	2	3	4	5		1	2	3	4	5		1	1	1	2	2
1	2	3	4	5		1	2	3	4	5		1	1	1	2	2
1	2	3	4	5		1	2	3	4	5		1	1	1	2	2
1	2	3	4	5		1	2	3	4	5		1	1	1	2	2
1	2	3	4	5		1	2	3	4	5		1	1	1	2	2
1	2	3	4	5		1	2	3	4	5		1	1	1	2	2
1	2	3	4	5		1	2	3	4	5		1	1	1	2	2
1	2	3	4	5		1	2	3	4	5		1	1	1	2	2
1	2	3	4	5		1	2	3	4	5		1	1	1	2	2
1	2	3	4	5		1	2	3	4	5		1	1	1	2	2
1	2	3	4	5		1	2	3	4	5		1	1	1	2	2
1	2	3	4	5		1	2	3	4	5		1	1	1	2	2
1	2	3	4	5		1	2	3	4	5		1	1	1	2	2
1	2	3	4	5		1	2	3	4	5		1	1	1	2	2
1	2	3	4	5		1	2	3	4	5		1	1	1	2	2
1	2	3	4	5		1	2	3	4	5		1	1	1	2	2
1	2	3	4	5		1	2	3	4	5		1	1	1	2	2
1	2	3	4	5		1	2	3	4	5		1	1	1	2	2
1	2	3	4	5		1	2	3	4	5		1	1	1	2	2
1	2	3	4	5		1	2	3	4	5		1	1	1	2	2
1	2	3	4	5		1	2	3	4	5		1	1	1	2	2
1	2	3	4	5		1	2	3	4	5		1	1	1	2	2
1	2	3	4	5		1	2	3	4	5		1	1	1	2	2
1	2	3	4	5		1	2	3	4	5		1	1	1	2	2
1	2	3	4	5		1	2	3	4	5		1	1	1	2	2
1	2	3	4	5		1	2	3	4	5		1	1	1	2	2
1	2	3	4	5		1	2	3	4	5		1	1	1	2	2
1	2	3	4	5		1	2	3	4	5		1	1	1	2	2
1	2	3	4	5		1	2	3	4	5		1	1	1	2	2
1	2	3	4	5		1	2	3	4	5		1	1	1	2	2
1	2	3	4	5		1	2	3	4	5		1	1	1	2	2
1	2	3	4	5		1	2	3	4	5		1	1	1	2	2
1	2	3	4	5		1	2	3	4	5		1	1	1	2	2
1	2	3	4	5		1	2	3	4	5		1	1	1	2	2
1	2	3	4	5		1	2	3	4	5		1	1	1	2	2
1	2	3	4	5		1	2	3	4	5		1	1	1	2	2
1	2	3	4	5		1	2	3	4	5		1	1	1	2	2
1	2	3	4	5		1	2	3	4	5		1	1	1	2	2
1	2	3	4	5		1	2	3	4	5		1	1	1	2	2
1	2	3	4	5		1	2	3	4	5		1	1	1	2	2
1	2	3	4	5		1	2	3	4	5		1	1	1	2	2
1	2	3	4	5		1	2	3	4	5		1	1	1	2	2
1	2	3	4	5		1	2	3	4	5		1	1	1	2	2
1	2	3	4	5		1	2	3	4	5		1	1	1	2	2
1	2	3	4	5		1	2	3	4	5		1	1	1	2	2
1	2	3	4	5		1	2	3	4	5		1	1	1	2	2
1	2	3	4	5		1	2	3	4	5		1	1	1	2	2
1	2	3	4	5		1	2	3	4	5		1	1	1	2	2
1	2	3	4	5		1	2	3	4	5		1	1	1	2	2
1	2	3	4	5		1	2	3	4	5		1	1	1	2	2
1	2	3	4	5		1	2	3	4	5		1	1	1	2	2
1	2	3	4	5		1	2	3	4	5		1	1	1	2	2
1	2	3	4	5		1	2	3	4	5		1	1	1	2	2
1	2	3	4	5		1	2	3	4	5		1	1	1	2	2
1	2	3	4	5		1	2	3	4	5		1	1	1	2	2
1	2	3	4	5		1	2	3	4	5		1	1	1	2	2
1	2	3	4	5		1	2	3	4	5		1	1	1	2	2
1	2	3	4	5		1	2	3	4	5		1	1	1	2	2
1	2	3	4	5		1	2	3	4	5		1	1	1	2	2
1	2	3	4	5		1	2	3	4	5		1	1	1	2	2
1	2	3	4	5		1	2	3	4	5		1	1	1	2	2
1	2	3	4	5		1	2	3	4	5		1	1	1	2	2
1	2	3	4	5		1	2	3	4	5		1	1	1	2	2
1	2	3	4	5		1	2	3	4	5		1	1	1	2	2
1	2	3	4	5		1	2	3	4	5		1	1	1	2	2
1	2	3	4	5		1	2	3	4	5		1	1	1	2	2
1	2	3	4	5		1	2	3	4	5		1	1	1	2	2
1	2	3	4	5		1	2	3	4	5		1	1	1	2	2
1	2	3	4	5		1	2	3	4	5		1	1	1	2	2
1	2	3	4	5		1	2	3	4	5		1	1	1	2	2
1	2	3	4	5		1	2	3	4	5		1	1	1	2	2
1	2	3	4	5		1	2	3	4	5		1	1	1	2	2
1	2	3	4	5		1	2	3	4	5		1	1	1	2	2
1	2	3	4	5		1	2	3	4	5		1	1	1	2	2
1	2	3	4	5		1	2	3	4	5		1	1	1	2	2
1	2	3	4	5		1	2	3	4	5		1	1	1	2	2
1	2	3	4	5		1	2	3	4	5		1	1	1	2	2
1	2	3	4	5		1	2	3	4	5		1	1	1	2	2
1	2	3	4	5		1	2	3	4	5		1	1	1	2	2
1	2	3	4	5		1	2	3	4	5		1	1	1	2	2
1	2	3	4	5		1	2	3	4	5		1	1	1	2	2
1	2	3	4	5		1	2	3	4	5		1	1	1	2	2
1	2	3	4	5		1	2	3	4	5		1	1	1	2	2
1	2	3	4	5		1	2	3	4	5		1	1	1	2	2
1	2	3	4	5		1	2	3	4	5		1	1	1	2	2
1	2	3	4	5		1	2	3	4	5		1	1	1	2	2
1	2	3	4	5		1	2	3	4	5		1	1	1	2	2
1	2	3	4	5		1	2	3	4	5		1	1	1	2	2
1	2	3	4	5		1	2	3	4	5		1	1	1	2	2
1	2	3	4	5		1	2	3	4	5		1	1	1	2	2
1	2	3	4	5		1	2	3	4	5		1	1	1	2	2
1	2	3	4	5		1	2	3	4	5		1	1	1	2	2
1	2	3	4	5		1	2	3	4	5		1	1	1	2	2
1	2	3	4	5		1	2	3	4	5		1	1	1	2	2
1	2	3	4	5		1	2	3	4	5		1	1	1	2	2
1	2	3	4	5		1	2	3	4	5		1	1	1	2	2
1	2	3	4	5		1	2	3	4	5		1	1	1	2	2
1	2	3	4	5		1	2	3	4	5		1	1	1	2	2
1	2	3	4	5		1	2	3	4	5		1	1	1	2	2
1	2	3	4	5		1	2	3	4	5		1	1	1	2	2
1	2	3	4	5		1	2	3	4	5		1	1	1	2	2
1	2	3	4	5		1	2	3	4	5		1	1	1	2	2
1	2	3	4	5		1	2	3	4	5		1	1	1	2	2
1	2	3	4	5		1	2	3	4	5		1	1	1	2	2
1	2	3	4	5		1	2	3	4	5		1	1	1	2	2
1	2	3	4	5		1	2	3	4	5		1	1	1	2	2
1	2	3	4	5		1	2	3	4	5		1	1	1	2	2
1	2	3	4	5		1	2	3	4	5		1	1	1	2	2
1	2	3	4	5		1	2	3	4	5		1	1	1	2	2
1	2	3	4	5		1	2	3	4	5		1	1	1	2	2
1	2	3	4	5		1	2	3	4	5		1	1	1	2	2
1	2	3	4	5		1	2	3	4	5		1	1	1	2	2
1	2	3	4	5		1	2	3	4	5		1	1	1	2	2
1	2	3	4	5		1	2	3	4	5		1	1	1	2	2
1	2	3	4	5		1	2	3	4	5		1	1	1	2	2
1	2	3	4	5		1	2	3	4	5		1	1	1	2	2
1	2	3	4	5		1	2	3	4	5		1	1	1	2	2
1	2	3	4	5		1	2	3	4	5		1	1	1	2	2
1	2	3	4	5		1	2	3	4	5		1	1	1	2	2
1	2	3	4	5		1	2	3	4	5		1	1	1	2	2
1	2	3	4	5		1	2	3	4	5		1	1	1	2	2
1	2	3	4	5		1	2	3	4	5		1	1	1	2	2
1	2	3	4	5		1	2	3	4	5		1	1	1	2	2
1	2	3	4	5		1	2	3	4	5		1	1	1	2	2
1	2	3	4	5		1	2	3	4	5		1	1	1	2	2
1	2	3	4	5		1	2	3	4	5		1	1	1	2	2
1	2	3	4	5		1	2	3	4	5		1	1	1	2	2
1	2	3	4	5		1	2	3	4	5		1	1	1	2	2
1	2	3	4	5		1	2	3	4	5		1	1	1	2	2
1	2	3	4	5		1	2	3	4	5		1	1	1	2	2
1	2	3	4	5		1	2	3	4	5		1	1	1	2	2
1	2	3	4	5		1	2	3	4	5		1	1	1	2	2
1	2	3	4	5		1	2	3	4	5		1	1	1	2	2
1	2	3	4	5		1	2	3	4	5		1	1	1	2	2
1	2	3	4	5		1	2	3	4	5		1	1	1	2	2
1	2	3	4	5		1	2	3	4	5		1	1	1	2	2
1	2	3	4	5		1	2	3	4	5		1	1	1	2	2
1	2	3	4	5		1	2	3	4	5		1	1	1	2	2
1	2	3	4	5		1	2	3	4	5		1	1	1	2	2
1	2	3	4	5		1	2	3	4	5		1	1	1	2	2
1	2	3	4	5		1	2	3	4	5		1	1	1	2	2
1	2	3	4	5		1	2	3	4	5		1	1	1	2	2
1	2	3	4	5		1	2	3	4	5		1	1	1	2	2
1	2	3	4	5		1	2	3	4	5		1	1	1	2	2
1	2	3	4	5		1	2	3	4	5		1	1	1	2	2
1	2	3	4	5		1	2	3	4	5		1	1	1	2	2
1	2	3	4	5		1	2	3	4	5		1	1	1	2	2
1	2	3	4	5		1	2	3	4	5		1	1	1	2	2
1	2	3	4	5		1	2	3	4	5		1	1	1	2	2
1	2	3	4	5		1	2	3	4	5		1	1	1	2	2
1	2	3	4	5		1	2	3	4	5		1	1	1	2	2
1	2	3	4	5		1	2	3	4	5		1	1	1	2	2
1	2	3	4	5		1	2	3	4	5		1	1	1	2	2
1	2	3	4	5		1	2	3	4	5		1	1	1	2	2
1	2	3	4	5		1	2	3	4	5		1	1	1	2	2
1	2	3	4	5		1	2	3	4	5		1	1	1	2	2
1	2	3	4	5		1	2	3	4	5		1	1	1	2	2
1	2	3	4	5		1	2	3	4	5		1	1	1	2	2
1	2	3	4	5		1	2	3	4	5		1	1	1	2	2
1	2	3	4	5		1	2	3	4	5		1	1	1	2	2
1	2	3	4	5		1	2	3	4	5		1	1	1	2	2
1	2	3	4	5		1	2	3	4	5		1	1	1	2	2
1	2	3	4	5		1	2	3	4	5		1	1	1	2	2
1	2	3	4	5		1	2	3	4	5		1	1	1	2	2
1	2	3	4	5		1	2	3	4	5		1	1	1	2	2
1	2	3	4	5		1	2	3	4	5		1	1	1	2	2
1	2	3	4	5		1	2	3	4	5		1	1	1	2	2
1	2	3	4	5		1	2	3	4	5		1	1	1	2	2
1	2	3	4	5		1	2	3	4	5		1	1	1	2	2
1	2	3	4	5		1	2	3	4	5		1	1	1	2	2
1	2	3	4	5		1	2	3	4	5		1	1	1	2	2
1	2	3	4	5		1	2	3	4	5		1	1	1	2	2
1	2	3	4	5		1	2	3	4	5		1	1	1	2	2
1	2	3	4	5		1	2	3	4	5		1	1	1	2	2
1	2	3	4	5		1	2	3	4	5		1	1	1	2	2
1	2	3	4	5		1	2	3	4	5		1	1	1	2	2
1	2	3	4	5		1	2	3	4	5		1	1	1	2	2
1	2	3	4	5		1	2	3	4	5		1	1	1	2	2
1	2	3	4	5		1	2	3	4	5		1	1	1	2	2
1	2	3	4	5		1	2	3	4	5		1	1	1	2	2
1	2	3	4	5		1	2	3	4	5		1	1	1	2	2
1	2	3	4	5		1	2	3	4	5		1	1	1	2	2
1	2	3	4	5		1	2	3	4	5		1	1	1	2	2
1	2	3	4	5		1	2	3	4	5		1	1	1	2	2
1	2	3	4	5		1	2	3	4	5		1	1	1	2	2
1	2	3	4	5		1	2	3	4	5		1	1	1	2	2
1	2	3	4	5		1	2	3	4	5		1	1	1	2	2
1	2	3	4	5		1	2	3	4	5		1	1	1	2	2
1	2	3	4	5		1	2	3	4	5		1	1	1	2	2
1	2	3	4	5		1	2	3	4	5		1	1	1	2	2
1	2	3	4	5		1	2	3	4	5		1	1	1	2	2
1	2	3	4	5		1	2	3	4	5		1	1	1	2	2
1	2	3	4	5		1	2	3	4	5		1	1	1	2	2
1	2	3	4	5		1	2	3	4	5		1	1	1	2	2
1	2	3	4	5		1	2	3	4	5		1	1	1	2	2
1	2	3	4	5		1	2	3	4	5		1	1	1	2	2
1	2	3	4	5		1	2	3	4	5		1	1	1	2	2
1	2	3	4	5		1	2	3	4	5		1	1	1	2	2
1	2	3	4	5		1	2	3	4	5		1	1	1	2	2
1	2	3	4	5		1	2	3	4	5		1	1	1	2	2
1	2	3	4	5		1	2	3	4	5		1	1	1	2	2
1	2	3	4	5		1	2	3	4	5		1	1	1	2	2
1	2	3	4	5		1	2	3	4	5		1	1	1	2	2
1	2	3	4	5		1	2	3	4	5		1	1	1	2	2
1	2	3	4	5		1	2	3	4	5		1	1	1	2	2
1	2	3	4	5		1	2	3	4	5		1	1	1	2	2
1	2	3	4	5		1	2	3	4	5		1	1	1	2	2
1	2	3	4	5		1	2	3	4	5		1	1	1	2	2
1	2	3	4	5		1	2	3	4	5		1	1	1	2	2
1	2	3	4	5		1	2	3	4	5		1	1	1	2	2
1	2	3	4	5		1	2	3	4	5		1	1	1	2	2
1	2	3	4	5		1	2	3	4	5		1	1	1	2	2
1	2	3	4	5		1	2	3	4	5		1	1	1	2	2
1	2	3	4	5		1	2	3	4	5		1	1	1	2	2
1	2	3	4	5		1	2	3	4	5		1	1	1	2	2
1	2	3	4	5		1	2	3	4	5		1	1	1	2	2
1	2	3	4	5		1	2	3	4	5		1	1	1	2	2
1	2	3	4	5		1	2	3	4	5		1	1	1	2	2
1	2	3	4	5		1	2	3	4	5		1	1	1	2	2
1	2	3	4	5		1	2	3	4	5		1	1	1	2	2
1	2	3	4	5		1	2	3	4	5		1	1	1	2	2
1	2	3	4	5		1	2	3	4	5		1	1	1	2	2
1	2	3	4	5		1	2	3	4	5		1	1	1	2	2
1	2	3	4	5		1	2	3	4	5		1	1	1	2	2
1	2	3	4	5		1	2	3	4	5		1	1	1	2	2
1	2	3	4	5		1	2	3	4	5		1	1	1	2	2
1	2	3	4	5		1	2	3	4	5		1	1	1	2	2
1	2	3	4	5		1	2	3	4	5		1	1	1	2	2
1	2	3	4	5		1	2	3	4	5		1	1	1	2	2
1	2	3	4	5		1	2	3	4	5		1	1	1	2	2
1	2	3	4	5		1	2	3	4	5		1	1	1	2	2
1	2	3	4	5		1	2	3	4	5		1	1	1	2	2
1	2	3	4	5		1	2	3	4	5		1	1	1	2	2
1	2	3	4	5		1	2	3	4	5		1	1	1	2	2
1	2	3	4	5		1	2	3	4	5		1	1	1	2	2
1	2	3	4	5		1	2	3	4	5		1	1	1	2	2
1	2	3	4	5		1	2	3	4	5		1	1	1	2	2
1	2	3	4	5		1	2	3	4	5		1	1	1	2	2
1	2	3	4	5		1	2	3	4	5		1	1	1	2	2
1	2	3	4	5		1	2	3	4	5		1	1	1	2	2
1	2	3	4	5		1	2	3	4	5		1	1	1	2	2
1	2	3	4	5		1	2	3	4	5		1	1	1	2	2
1	2	3	4	5		1	2	3	4	5		1	1	1	2	2
1	2	3	4	5		1	2	3	4	5		1	1	1	2	2
1	2	3	4	5		1	2	3	4	5		1	1	1	2	2
1	2	3	4	5		1	2	3	4	5		1	1	1	2	2
1	2	3	4	5		1	2	3	4	5		1	1	1	2	2
1	2	3	4	5		1	2	3	4	5		1	1	1	2	2
1	2	3	4	5		1	2	3	4	5		1	1	1	2	2
1	2	3	4	5		1	2	3	4	5		1	1	1	2	2
1	2	3	4	5		1	2	3	4	5		1	1	1	2	2
1	2	3	4	5		1	2	3	4	5		1	1	1	2	2
1	2	3	4	5		1	2	3	4	5		1	1	1	2	2
1	2	3	4	5		1	2	3	4	5		1	1	1	2	2
1	2	3	4	5		1	2	3	4	5		1	1	1	2	2
1	2	3	4	5		1	2	3	4	5		1	1	1	2	2
1	2	3	4	5		1	2	3	4	5		1	1	1	2	2
1	2	3	4	5		1	2	3	4	5		1	1	1	2	2
1	2	3	4	5		1	2	3	4	5		1	1	1	2	2
1	2	3	4	5		1	2	3	4	5		1	1	1	2	2
1	2	3	4	5		1	2	3	4	5		1	1	1	2	2
1	2	3	4	5		1	2	3	4	5		1	1	1	2	2
1	2	3	4	5		1	2	3	4	5		1	1	1	2	2
1	2	3	4	5		1	2	3	4	5		1	1	1	2	2
1	2	3	4	5		1	2	3	4	5		1	1	1	2	2
1	2	3	4	5		1	2	3	4	5		1	1	1	2	2
1	2	3	4	5		1	2	3	4	5		1	1	1	2	2
1	2	3	4	5		1	2	3	4	5		1	1	1	2	2
1	2	3	4	5		1	2	3	4	5		1	1	1	2	2
1	2	3	4	5		1	2	3	4	5		1	1	1	2	2
1	2	3	4	5		1	2	3	4	5		1	1	1	2	2
1	2	3	4	5		1	2	3	4	5		1	1	1	2	2
1	2	3	4	5		1	2	3	4	5		1	1	1	2	2
1	2	3	4	5		1	2	3	4	5		1	1	1	2	2
1	2	3	4	5		1	2	3	4	5		1	1	1	2	2
1	2	3	4	5		1	2	3	4	5		1	1	1	2	2
1	2	3	4	5		1	2	3	4	5		1	1	1	2	2
1	2	3	4	5		1	2	3	4	5		1	1	1	2	2
1	2	3	4	5		1	2	3	4	5		1	1	1	2	2
1	2	3	4	5		1	2	3	4	5		1	1	1	2	2
1	2	3	4	5		1	2	3	4	5		1	1	1	2	2
1	2	3	4	5		1	2	3	4	5		1	1	1	2	2
1	2	3	4	5		1	2	3	4	5		1	1	1	2	2
1	2	3	4	5		1	2	3	4	5		1	1	1	2	2
1	2	3	4	5		1	2	3	4	5		1	1	1	2	2
1	2	3	4	5		1	2	3	4	5		1	1	1	2	2
1	2	3	4	5		1	2	3	4	5		1	1	1	2	2
1	2	3	4	5		1	2	3	4	5		1	1	1	2	2
1	2	3	4	5		1	2	3	4	5		1	1	1	2	2
1	2	3	4	5		1	2	3	4	5		1	1	1	2	2
1	2	3	4	5		1	2	3	4	5		1	1	1	2	2
1	2	3	4	5		1	2	3	4	5		1	1	1	2	2
1	2	3	4	5		1	2	3	4	5		1	1	1	2	2
1	2	3	4	5		1	2	3	4	5		1	1	1	2	2
1	2	3	4	5		1	2	3	4	5		1	1	1	2	2
1	2	3	4	5		1	2	3	4	5		1	1	1	2	2
1	2	3	4	5		1	2	3	4	5		1	1	1	2	2
1	2	3	4	5		1	2	3	4	5		1	1	1	2	2
1	2	3	4	5		1	2	3	4	5		1	1	1	2	2
1	2	3	4	5		1	2	3	4	5		1	1	1	2	2
1	2	3	4	5		1	2	3	4	5		1	1	1	2	2
1	2	3	4	5		1	2	3	4	5		1	1	1	2	2
1	2	3	4	5		1	2	3	4	5		1	1	1	2	2
1	2	3	4	5		1	2	3	4	5		1	1	1	2	2
1	2	3	4	5		1	2	3	4	5		1	1	1	2	2
1	2	3	4	5		1	2	3	4	5		1	1	1	2	2
1	2	3	4	5		1	2	3	4	5		1	1	1	2	2
1	2	3	4	5		1	2	3	4	5		1	1	1	2	2
1	2	3	4	5		1	2	3	4	5		1	1	1	2	2
1	2	3	4	5		1	2	3	4	5		1	1	1	2	2
1	2	3	4	5		1	2	3	4	5		1	1	1	2	2
1	2	3	4	5		1	2	3	4	5		1	1	1	2	2
1	2	3	4	5		1	2	3	4	5		1	1	1	2	2
1	2	3	4	5		1	2	3	4	5		1	1	1	2	2
1	2	3	4	5		1	2	3	4	5		1	1	1	2	2
1	2	3	4	5		1	2	3	4	5		1	1	1	2	2
1	2	3	4	5		1	2	3	4	5		1	1	1	2	2
1	2	3	4	5		1	2	3	4	5		1	1	1	2	2
1	2	3	4	5		1	2	3	4	5		1	1	1	2	2
1	2	3	4	5		1	2	3	4	5		1	1	1	2	2
1	2	3	4	5		1	2	3	4	5		1	1	1	2	2
1	2	3	4	5		1	2	3	4	5		1	1	1	2	2
1	2	3	4	5		1	2	3	4	5		1	1	1	2	2
1	2	3	4	5		1	2	3	4	5		1	1	1	2	2
1	2	3	4	5		1	2	3	4	5		1	1	1	2	2
1	2	3	4	5		1	2	3	4	5		1	1	1	2	2
1	2	3	4	5		1	2	3	4	5		1	1	1	2	2
1	2	3	4	5		1	2	3	4	5		1	1	1	2	2
1	2	3	4	5		1	2	3	4	5		1	1	1	2	2
1	2	3	4	5		1	2	3	4	5		1	1	1	2	2
1	2	3	4	5		1	2	3	4	5		1	1	1	2	2
1	2	3	4	5		1	2	3	4	5		1	1	1	2	2
1	2	3	4	5		1	2	3	4	5		1	1	1	2	2
1	2	3	4	5		1	2	3	4	5		1	1	1	2	2
1	2	3	4	5		1	2	3	4	5		1	1	1	2	2
1	2	3	4	5		1	2	3	4	5		1	1	1	2	2
1	2	3	4	5		1	2	3	4	5		1	1	1	2	2
1	2	3	4	5		1	2	3	4	5		1	1	1	2	2
1	2	3	4	5		1	2	3	4	5		1	1	1	2	2
1	2	3	4	5		1	2	3	4	5		1	1	1	2	2
1	2	3	4	5		1	2	3	4	5		1	1	1	2	2
1	2	3	4	5		1	2	3	4	5		1	1	1	2	2
1	2	3	4	5		1	2	3	4	5		1	1	1	2	2
1	2	3	4	5		1	2	3	4	5		1	1	1	2	2
1	2	3	4	5		1	2	3	4	5		1	1	1	2	2
1	2	3	4	5		1	2	3	4	5		1	1	1	2	2
1	2	3	4	5		1	2	3	4	5		1	1	1	2	2
1	2	3	4	5		1	2	3	4	5		1	1	1	2	2
1	2	3	4	5		1	2	3	4	5		1	1	1	2	2
1	2	3	4	5		1	2	3	4	5		1	1	1	2	2
1	2	3	4	5		1	2	3	4	5		1	1	1	2	2
1	2	3	4	5		1	2	3	4	5		1	1	1	2	2
1	2	3	4	5		1	2	3	4	5		1	1	1	2	2
1	2	3	4	5		1	2	3	4	5		1	1	1	2	2
1	2	3	4	5		1	2	3	4	5		1	1	1	2	2
1	2	3	4	5		1	2	3	4	5		1	1	1	2	2
1	2	3	4	5		1	2	3	4	5		1	1	1	2	2
1	2	3	4	5		1	2	3	4	5		1	1	1	2	2
1	2	3	4	5		1	2	3	4	5		1	1	1	2	2
1	2	3	4	5		1	2	3	4	5		1	1	1	2	2
1	2	3	4	5		1	2	3	4	5		1	1	1	2	2
1	2	3	4	5		1	2	3	4	5		1	1	1	2	2
1	2	3	4	5		1	2	3	4	5		1	1	1	2	2
1	2	3	4	5		1	2	3	4	5		1	1	1	2	2
1	2	3	4	5		1	2	3	4	5		1	1	1	2	2
1	2	3	4	5		1	2	3	4	5		1	1	1	2	2
1	2	3	4	5		1	2	3	4	5		1	1	1	2	2
1	2	3	4	5		1	2	3	4	5		1	1	1	2	2
1	2	3	4	5		1	2	3	4	5		1	1	1	2	2
1	2	3	4	5		1	2	3	4	5		1	1	1	2	2
1	2	3	4	5		1	2	3	4	5		1	1	1	2	2
1	2	3	4	5		1	2	3	4	5		1	1	1	2	2
1	2	3	4	5		1	2	3	4	5		1	1	1	2	2
1	2	3	4	5		1	2	3	4	5		1	1	1	2	2
1	2	3	4	5		1	2	3	4	5		1	1	1	2	2
1	2	3	4	5		1	2	3	4	5		1	1	1	2	2
1	2	3	4	5		1	2	3	4	5		1	1	1	2	2
1	2	3	4	5		1	2	3	4	5		1	1	1	2	2
1	2	3	4	5		1	2	3	4	5		1	1	1	2	2
1	2	3	4	5		1	2	3	4	5		1	1	1	2	2
1	2	3	4	5		1	2	3	4	5		1	1	1	2	2
1	2	3	4	5		1	2	3	4	5		1	1	1	2	2
1	2	3	4	5		1	2	3	4	5		1	1	1	2	2
1	2	3	4	5		1	2	3	4	5		1	1	1	2	2
1	2	3	4	5		1	2	3	4	5		1	1	1	2	2
1	2	3	4	5		1	2	3	4	5		1	1	1	2	2
1	2	3	4	5		1	2	3	4	5		1	1	1	2	2
1	2	3	4	5		1	2	3	4	5		1	1	1	2	2
1	2	3	4	5		1	2	3	4	5		1	1	1	2	2
1	2	3	4	5		1	2	3	4	5		1	1	1	2	2
1	2	3	4	5		1	2	3	4	5		1	1	1	2	2
1	2	3	4	5		1	2	3	4	5		1	1	1	2	2
1	2	3	4	5		1	2	3	4	5		1	1	1	2	2
1	2	3	4	5		1	2	3	4	5		1	1	1	2	2
1	2	3	4	5		1	2	3	4	5		1	1	1	2	2
1	2	3	4	5		1	2	3	4	5		1	1	1	2	2
1	2	3	4	5		1	2	3	4	5		1	1	1	2	2
1	2	3	4	5		1	2	3	4	5		1	1	1	2	2
1	2	3	4	5		1	2	3	4	5		1	1	1	2	2
1	2	3	4	5		1	2	3	4	5		1	1	1	2	2
1	2	3	4	5		1	2	3	4	5		1	1	1	2	2
1	2	3	4	5		1	2	3	4	5		1	1	1	2	2
1	2	3	4	5		1	2	3	4	5		1	1	1	2	2
1	2	3	4	5		1	2	3	4	5		1	1	1	2	2
1	2	3	4	5		1	2	3	4	5		1	1	1	2	2
1	2	3	4	5		1	2	3	4	5		1	1	1	2	2
1	2	3	4	5		1	2	3	4	5		1	1	1	2	2
1	2	3	4	5		1	2	3	4	5		1	1	1	2	2
1	2	3	4	5		1	2	3	4	5		1	1	1	2	2
1	2	3	4	5		1	2	3	4	5		1	1	1	2	2
1	2	3	4	5		1	2	3	4	5		1	1	1	2	2
1	2	3	4	5		1	2	3	4	5		1	1	1	2	2
1	2	3	4	5		1	2	3	4	5		1	1	1	2	2
1	2	3	4	5		1	2	3	4	5		1	1	1	2	2
1	2	3	4	5		1	2	3	4	5		1	1	1	2	2
1	2	3	4	5		1	2	3	4	5		1	1	1	2	2
1	2	3	4	5		1	2	3	4	5		1	1	1	2	2
1	2	3	4	5		1	2	3	4	5		1	1	1	2	2
1	2	3	4	5		1	2	3	4	5		1	1	1	2	2
1	2	3	4	5		1	2	3	4	5		1	1	1	2	2
1	2	3	4	5		1	2	3	4	5		1	1	1	2	2
1	2	3	4	5		1	2	3	4	5		1	1	1	2	2
1	2	3	4	5		1	2	3	4	5		1	1	1	2	2
1	2	3	4	5		1	2	3	4	5		1	1	1	2	2
1	2	3	4	5		1	2	3	4	5		1	1	1	2	2
1	2	3	4	5		1	2	3	4	5		1	1	1	2	2
1	2	3	4	5		1	2	3	4	5		1	1	1	2	2
1	2	3	4	5		1	2	3	4	5		1	1	1	2	2
1	2	3	4	5		1	2	3	4	5		1	1	1	2	2
1	2	3	4	5		1	2	3	4	5		1	1	1	2	2
1	2	3	4	5		1	2	3	4	5		1	1	1	2	2
1	2	3	4	5		1	2	3	4	5		1	1	1	2	2
1	2	3	4	5		1	2	3	4	5		1	1	1	2	2
1	2	3	4	5		1	2	3	4	5		1	1	1	2	2
1	2	3	4	5		1	2	3	4	5		1	1	1	2	2
1	2	3	4	5		1	2	3	4	5		1	1	1	2	2
1	2	3	4	5		1	2	3	4	5		1	1	1	2	2
1	2	3	4	5		1	2	3	4	5		1	1	1	2	2
1	2	3	4	5		1	2	3	4	5		1	1	1	2	2
1	2	3	4	5		1	2	3	4	5		1	1	1	2	2
1	2	3	4	5		1	2	3	4	5		1	1	1	2	2
1	2	3	4	5		1	2	3	4	5		1	1	1	2	2
1	2	3	4	5		1	2	3	4	5		1	1	1	2	2
1	2	3	4	5		1	2	3	4	5		1	1	1	2	2
1	2	3	4	5		1	2	3	4	5		1	1	1	2	2
1	2	3	4	5		1	2	3	4	5		1	1	1	2	2
1	2	3	4	5		1	2	3	4	5		1	1	1	2	2
1	2	3	4	5		1	2	3	4	5		1	1	1	2	2
1	2	3	4	5		1	2	3	4	5		1	1	1	2	2
1	2	3	4	5		1	2	3	4	5		1	1	1	2	2
1	2	3	4	5		1	2	3	4	5		1	1	1	2	2
1	2	3	4	5		1	2	3	4	5		1	1	1	2	2
1	2	3	4	5		1	2	3	4	5		1	1	1	2	2
1	2	3	4	5		1	2	3	4	5		1	1	1	2	2
1	2	3	4	5		1	2	3	4	5		1	1	1	2	2
1	2	3	4			1	2	3	4	5		1	1	1	2	2
1	2	3	4			1	2	3	4	5		1	1	1	2	2
1	2	3	4			1	2	3	4	5		1	1	1	2	2
1	2	3	4			1	2	3	4	5		1	1	1	2	2
1	2	3	4			1	2	3	4	5		1	1	1	2	2
1	2	3	4			1	2	3	4	5		1	1	1	2	2
1	2	3	4			1	2	3	4	5		1	1	1	2	2
1	2	3	4			1	2	3	4	5		1	1	1	2	2
1	2	3	4			1	2	3	4	5		1	1	1	2	2
1	2	3	4			1	2	3	4	5		1	1	1	2	2
1	2	3	4			1	2	3	4	5		1	1	1	2	2
1	2	3	4			1	2	3	4	5		1	1	1	2	2
1	2	3	4			1	2	3	4	5		1	1	1	2	2
1	2	3	4			1	2	3	4	5		1	1	1	2	2
1	2	3	4			1	2	3	4	5		1	1	1	2	2
1	2	3	4			1	2	3	4	5		1	1	1	2	2
1	2	3	4			1	2	3	4			1	1	1	2	2
1	2	3	4			1	2	3	4			1	1	1	2	2
1	2	3	4			1	2	3	4			1	1	1	2	2
1	2	3	4			1	2	3	4			1	1	1	2	2
1	2	3	4			1	2	3	4			1	1	1	2	2
1	2	3	4			1	2	3	4			1	1	1	2	2
1	2	3	4			1	2	3	4			1	1	1	2	2
1	2	3	4			1	2	3	4			1	1	1	2	2
1	2	3	4			1	2	3	4			1	1	1	2	2
1	2	3	4			1	2	3	4			1	1	1	2	2
1	2	3	4			1	2	3	4			1	1	1	2	2
1	2	3	4			1	2	3	4			1	1	1	2	2
1	2	3	4			1	2	3	4			1	1	1	2	2
1	2	3	4			1	2	3	4			1	1	1	2	2
1	2	3	4			1	2	3	4			1	1	1	2	2
1	2	3	4			1	2	3	4			1	1	1	2	2
1	2	3	4			1	2	3	4			1	1	1	2	2
1	2	3	4			1	2	3	4			1	1	1	2	2
1	2	3	4			1	2	3	4			1	1	1	2	2
1	2	3	4			1	2	3	4			1	1	1	2	2
1	2	3	4			1	2	3	4			1	1	1	2	2
1	2	3	4			1	2	3	4			1	1	1	2	2
1	2	3	4			1	2	3	4			1	1	1	2	2
1	2	3	4			1	2	3	4			1	1	1	2	2
1	2	3	4			1	2	3	4			1	1	1	2	2
1	2	3	4			1	2	3	4			1	1	1	2	2
1	2	3	4			1	2	3	4			1	1	1	2	2
1	2	3	4			1	2	3	4			1	1	1	2	2
1	2	3	4			1	2	3	4			1	1	1	2	2
1	2	3	4			1	2	3	4			1	1	1	2	2
1	2	3	4			1	2	3	4			1	1	1	2	2
1	2	3	4			1	2	3	4			1	1	1	2	2
1	2	3	4			1	2	3	4			1	1	1	2	2
1	2	3	4			1	2	3	4			1	1	1	2	2
1	2	3	4			1	2	3	4			1	1	1	2	2
1	2	3	4			1	2	3	4			1	1	1	2	2
1	2	3	4			1	2	3	4			1	1	1	2	2
1	2	3	4			1	2	3	4			1	1	1	2	2
1	2	3	4			1	2	3	4			1	1	1	2	2
1	2	3	4			1	2	3	4			1	1	1	2	2
1	2	3	4			1	2	3	4			1	1	1	2	2
1	2	3	4			1	2	3	4			1	1	1	2	2
1	2	3	4			1	2	3	4			1	1	1	2	2
1	2	3	4			1	2	3	4			1	1	1	2	2
1	2	3	4			1	2	3	4			1	1	1	2	2
1	2	3	4			1	2	3	4			1	1	1	2	2
1	2	3	4			1	2	3	4			1	1	1	2	2
1	2	3	4			1	2	3	4			1	1	1	2	2
1	2	3	4			1	2	3	4			1	1	1	2	2
1	2	3	4			1	2	3	4			1	1	1	2	2
1	2	3	4			1	2	3	4			1	1	1	2	2
1	2	3	4			1	2	3	4			1	1	1	2	2
1	2	3	4			1	2	3	4			1	1	1	2	2
1	2	3	4			1	2	3	4			1	1	1	2	2
1	2	3	4			1	2	3	4			1	1	1	2	2
1	2	3	4			1	2	3	4			1	1	1	2	2
1	2	3	4			1	2	3	4			1	1	1	2	2
1	2	3	4			1	2	3	4			1	1	1	2	2
1	2	3	4			1	2	3	4			1	1	1	2	2
1	2	3	4			1	2	3	4			1	1	1	2	2
1	2	3	4			1	2	3	4			1	1	1	2	2
1	2	3	4			1	2	3	4			1	1	1	2	2
1	2	3	4			1	2	3	4			1	1	1	2	2
1	2	3	4			1	2	3	4			1	1	1	2	2
1	2	3	4			1	2	3	4			1	1	1	2	2
1	2	3	4			1	2	3	4			1	1	1	2	2
1	2	3	4			1	2	3	4			1	1	1	2	2
1	2	3	4			1	2	3	4			1	1	1	2	2
1	2	3	4			1	2	3	4			1	1	1	2	2
1	2	3	4			1	2	3	4			1	1	1	2	2
1	2	3	4			1	2	3	4			1	1	1	2	2
1	2	3	4			1	2	3	4			1	1	1	2	2
1	2	3	4			1	2	3	4			1	1	1	2	2
1	2	3	4			1	2	3	4			1	1	1	2	2
1	2	3	4			1	2	3	4			1	1	1	2	2
1	2	3	4			1	2	3	4			1	1	1	2	2
1	2	3	4			1	2	3	4			1	1	1	2	2
1	2	3	4			1	2	3	4			1	1	1	2	2
1	2	3	4			1	2	3	4			1	1	1	2	2
1	2	3	4			1	2	3	4			1	1	1	2	2
1	2	3	4			1	2	3	4			1	1	1	2	2
1	2	3	4			1	2	3	4			1	1	1	2	2
1	2	3	4			1	2	3	4			1	1	1	2	2
1	2	3	4			1	2	3	4			1	1	1	2	2
1	2	3	4			1	2	3	4			1	1	1	2	2
1	2	3	4			1	2	3	4			1	1	1	2	2
1	2	3	4			1	2	3	4			1	1	1	2	2
1	2	3	4			1	2	3	4			1	1	1	2	2
1	2	3	4			1	2	3	4			1	1	1	2	2
1	2	3	4			1	2	3	4			1	1	1	2	2
1	2	3	4			1	2	3	4			1	1	1	2	2
1	2	3	4			1	2	3	4			1	1	1	2	2
1	2	3	4			1	2	3	4			1	1	1	2	2
1	2	3	4			1	2	3	4			1	1	1	2	2
1	2	3	4			1	2	3	4			1	1	1	2	2
1	2	3	4			1	2	3	4			1	1	1	2	2
1	2	3	4			1	2	3	4			1	1	1	2	2
1	2	3	4			1	2	3	4			1	1	1	2	2
1	2	3	4			1	2	3	4			1	1	1	2	2
1	2	3	4			1	2	3	4			1	1	1	2	2
1	2	3	4			1	2	3	4			1	1	1	2	2
1	2	3	4			1	2	3	4			1	1	1	2	2
1	2	3	4			1	2	3	4			1	1	1	2	2
1	2	3	4			1	2	3	4			1	1	1	2	2
1	2	3	4			1	2	3	4			1	1	1	2	2
1	2	3	4			1	2	3	4			1	1	1	2	2
1	2	3	4			1	2	3	4			1	1	1	2	2
1	2	3	4			1	2	3	4			1	1	1	2	2
1	2	3	4			1	2	3	4			1	1	1	2	2
1	2	3	4			1	2	3	4			1	1	1	2	2
1	2	3	4			1	2	3	4			1	1	1	2	2
1	2	3	4			1	2	3	4			1	1	1	2	2
1	2	3	4			1	2	3	4			1	1	1	2	2
1	2	3	4			1	2	3	4			1	1	1	2	2
1	2	3	4			1	2	3	4			1	1	1	2	2
1	2	3	4			1	2	3	4			1	1	1	2	2
1	2	3	4			1	2	3	4			1	1	1	2	2
1	2	3	4			1	2	3	4			1	1	1	2	2
1	2	3	4			1	2	3	4			1	1	1	2	2
1	2	3	4			1	2	3	4			1	1	1	2	2
1	2	3	4			1	2	3	4			1	1	1	2	2
1	2	3	4			1	2	3	4			1	1	1	2	2
1	2	3	4			1	2	3	4			1	1	1	2	2
1	2	3	4			1	2	3	4			1	1	1	2	2
1	2	3	4			1	2	3	4			1	1	1	2	2
1	2	3	4			1	2	3	4			1	1	1	2	2
1	2	3	4			1	2	3	4			1	1	1	2	2
1	2	3	4			1	2	3	4			1	1	1	2	2
1	2	3	4			1	2	3	4			1	1	1	2	2
1	2	3	4			1	2	3	4			1	1	1	2	2
1	2	3	4			1	2	3	4			1	1	1	2	2
1	2	3	4			1	2	3	4			1	1	1	2	2
1	2	3	4			1	2	3	4			1	1	1	2	2
1	2	3	4			1	2	3	4			1	1	1	2	2
1	2	3	4			1	2	3	4			1	1	1	2	2
1	2	3	4			1	2	3	4			1	1	1	2	2
1	2	3	4			1	2	3	4			1	1	1	2	2
1	2	3	4			1	2	3	4			1	1	1	2	2
1	2	3	4			1	2	3	4			1	1	1	2	2
1	2	3	4			1	2	3	4			1	1	1	2	2
1	2	3	4			1	2	3	4			1	1	1	2	2
1	2	3	4			1	2	3	4			1	1	1	2	2
1	2	3	4			1	2	3	4			1	1	1	2	2
1	2	3	4			1	2	3	4			1	1	1	2	2
1	2	3	4			1	2	3	4			1	1	1	2	2
1	2	3	4			1	2	3	4			1	1	1	2	2
1	2	3	4			1	2	3	4			1	1	1	2	2
1	2	3	4			1	2	3	4			1	1	1	2	2
1	2	3	4			1	2	3	4			1	1	1	2	2
1	2	3	4			1	2	3	4			1	1	1	2	2
1	2	3	4			1	2	3	4			1	1	1	2	2
1	2	3	4			1	2	3	4			1	1	1	2	2
1	2	3	4			1	2	3	4			1	1	1	2	2
1	2	3	4			1	2	3	4			1	1	1	2	2
1	2	3	4			1	2	3	4			1	1	1	2	2
1	2	3	4			1	2	3	4			1	1	1	2	2
1	2	3	4			1	2	3	4			1	1	1	2	2
1	2	3	4			1	2	3	4			1	1	1	2	2
1	2	3	4			1	2	3	4			1	1	1	2	2
1	2	3	4			1	2	3	4			1	1	1	2	2
1	2	3	4			1	2	3	4			1	1	1	2	2
1	2	3	4			1	2	3	4			1	1	1	2	2
1	2	3	4			1	2	3	4			1	1	1	2	2
1	2	3	4			1	2	3	4			1	1	1	2	2
1	2	3	4			1	2	3	4			1	1	1	2	2
1	2	3	4			1	2	3	4			1	1	1	2	2
1	2	3	4			1	2	3	4			1	1	1	2	2
1	2	3	4			1	2	3	4			1	1	1	2	2
1	2	3	4			1	2	3	4			1	1	1	2	2
1	2	3	4			1	2	3	4			1	1	1	2	2
1	2	3	4			1	2	3	4			1	1	1	2	2
1	2	3	4			1	2	3	4			1	1	1	2	2
1	2	3	4			1	2	3	4			1	1	1	2	2
1	2	3	4			1	2	3	4			1	1	1	2	2
1	2	3	4			1	2	3	4			1	1	1	2	2
1	2	3	4			1	2	3	4			1	1	1	2	2
1	2	3	4			1	2	3	4			1	1	1	2	2
1	2	3	4			1	2	3	4			1	1	1	2	2
1	2	3	4			1	2	3	4			1	1	1	2	2
1	2	3	4			1	2	3	4			1	1	1	2	2
1	2	3	4			1	2	3	4			1	1	1	2	2
1	2	3	4			1	2	3	4			1	1	1	2	2
1	2	3	4			1	2	3	4			1	1	1	2	2
1	2	3	4			1	2	3	4			1	1	1	2	2
1	2	3	4			1	2	3	4			1	1	1	2	2
1	2	3	4			1	2	3	4			1	1	1	2	2
1	2	3	4			1	2	3	4			1	1	1	2	2
1	2	3	4			1	2	3	4			1	1	1	2	2
1	2	3	4			1	2	3	4			1	1	1	2	2
1	2	3	4			1	2	3	4			1	1	1	2	2
1	2	3	4			1	2	3	4			1	1	1	2	2
1	2	3	4			1	2	3	4			1	1	1	2	2
1	2	3	4			1	2	3	4			1	1	1	2	2
1	2	3	4			1	2	3	4			1	1	1	2	2
1	2	3	4			1	2	3	4			1	1	1	2	2
1	2	3	4			1	2	3	4			1	1	1	2	2
1	2	3	4			1	2	3	4			1	1	1	2	2
1	2	3	4			1	2	3	4			1	1	1	2	2
1	2	3	4			1	2	3	4			1	1	1	2	2
1	2	3	4			1	2	3	4			1	1	1	2	2
1	2	3	4			1	2	3	4			1	1	1	2	2
1	2	3	4			1	2	3	4			1	1	1	2	2
1	2	3	4			1	2	3	4			1	1	1	2	2
1	2	3	4			1	2	3	4			1	1	1	2	2
1	2	3	4			1	2	3	4			1	1	1	2	2
1	2	3	4			1	2	3	4			1	1	1	2	2
1	2	3	4			1	2	3	4			1	1	1	2	2
1	2	3	4			1	2	3	4			1	1	1	2	2
1	2	3	4			1	2	3	4			1	1	1	2	2
1	2	3	4			1	2	3	4			1	1	1	2	2
1	2	3	4			1	2	3	4			1	1	1	2	2
1	2	3	4			1	2	3	4			1	1	1	2	2
1	2	3	4			1	2	3	4			1	1	1	2	2
1	2	3	4			1	2	3	4			1	1	1	2	2
1	2	3	4			1	2	3	4			1	1	1	2	2
1	2	3	4			1	2	3	4			1	1	1	2	2
1	2	3	4			1	2	3	4			1	1	1	2	2
1	2	3	4			1	2	3	4			1	1	1	2	2
1	2	3	4			1	2	3	4			1	1	1	2	2
1	2	3	4			1	2	3	4			1	1	1	2	2
1	2	3	4			1	2	3	4			1	1	1	2	2
1	2	3	4			1	2	3	4			1	1	1	2	2
1	2	3	4			1	2	3	4			1	1	1	2	2
1	2	3	4			1	2	3	4			1	1	1	2	2
1	2	3	4			1	2	3	4			1	1	1	2	2
1	2	3	4			1	2	3	4			1	1	1	2	2
1	2	3	4			1	2	3	4			1	1	1	2	2
1	2	3	4			1	2	3	4			1	1	1	2	2
1	2	3	4			1	2	3	4			1	1	1	2	2
1	2	3	4			1	2	3	4			1	1	1	2	2
1	2	3	4			1	2	3	4			1	1	1	2	2
1	2	3	4			1	2	3	4			1	1	1	2	2
1	2	3	4			1	2	3	4			1	1	1	2	2
1	2	3	4			1	2	3	4			1	1	1	2	2
1	2	3	4			1	2	3	4			1	1	1	2	2
1	2	3	4			1	2	3	4			1	1	1	2	2
1	2	3	4			1	2	3	4			1	1	1	2	2
1	2	3	4			1	2	3	4			1	1	1	2	2
1	2	3	4			1	2	3	4			1	1	1	2	2
1	2	3	4			1	2	3	4			1	1	1	2	2
1	2	3	4			1	2	3	4			1	1	1	2	2
1	2	3	4			1	2	3	4			1	1	1	2	2
1	2	3	4			1	2	3	4			1	1	1	2	2
1	2	3	4			1	2	3	4			1	1	1	2	2
1	2	3	4			1	2	3	4			1	1	1	2	2
1	2	3	4			1	2	3	4			1	1	1	2	2
1	2	3	4			1	2	3	4			1	1	1	2	2
1	2	3	4			1	2	3	4			1	1	1	2	2
1	2	3	4			1	2	3	4			1	1	1	2	2
1	2	3	4			1	2	3	4			1	1	1	2	2
1	2	3	4			1	2	3	4			1	1	1	2	2
1	2	3	4			1	2	3	4			1	1	1	2	2
1	2	3	4			1	2	3	4			1	1	1	2	2
1	2	3	4			1	2	3	4			1	1	1	2	2
1	2	3	4			1	2	3	4			1	1	1	2	2
1	2	3	4			1	2	3	4			1	1	1	2	2
1	2	3	4			1	2	3	4			1	1	1	2	2
1	2	3	4			1	2	3	4			1	1	1	2	2
1	2	3	4			1	2	3	4			1	1	1	2	2
1	2	3	4			1	2	3	4			1	1	1	2	2
1	2	3	4			1	2	3	4			1	1	1	2	2
1	2	3	4			1	2	3	4			1	1	1	2	2
1	2	3	4			1	2	3	4			1	1	1	2	2
1	2	3	4			1	2	3	4			1	1	1	2	2
1	2	3	4			1	2	3	4			1	1	1	2	2
1	2	3	4			1	2	3	4			1	1	1	2	2
1	2	3	4			1	2	3	4			1	1	1	2	2
1	2	3	4			1	2	3	4			1	1	1	2	2
1	2	3	4			1	2	3	4			1	1	1	2	2
1	2	3	4			1	2	3	4			1	1	1	2	2
1	2	3	4			1	2	3	4			1	1	1	2	2
1	2	3	4			1	2	3	4			1	1	1	2	2
1	2	3	4			1	2	3	4			1	1	1	2	2
1	2	3	4			1	2	3	4			1	1	1	2	2
1	2	3	4			1	2	3	4			1	1	1	2	2
1	2	3	4			1	2	3	4			1	1	1	2	2
1	2	3	4			1	2	3	4			1	1	1	2	2
1	2	3	4			1	2	3	4			1	1	1	2	2
1	2	3	4			1	2	3	4			1	1	1	2	2
1	2	3	4			1	2	3	4			1	1	1	2	2
1	2	3	4			1	2	3	4			1	1	1	2	2
1	2	3	4			1	2	3	4			1	1	1	2	2
1	2	3	4			1	2	3	4			1	1	1	2	2
1	2	3	4			1	2	3	4			1	1	1	2	2
1	2	3	4			1	2	3	4			1	1	1	2	2
1	2	3	4			1	2	3	4			1	1	1	2	2
1	2	3	4			1	2	3	4			1	1	1	2	2
1	2	3	4			1	2	3	4			1	1	1	2	2
1	2	3	4			1	2	3	4			1	1	1	2	2
1	2	3	4			1	2	3	4			1	1	1	2	2
1	2	3	4			1	2	3	4			1	1	1	2	2
1	2	3	4			1	2	3	4			1	1	1	2	2
1	2	3	4			1	2	3	4			1	1	1	2	2
1	2	3	4			1	2	3	4			1	1	1	2	2
1	2	3	4			1	2	3	4			1	1	1	2	2
1	2	3	4			1	2	3	4			1	1	1	2	2
1	2	3	4			1	2	3	4			1	1	1	2	2
1	2	3	4			1	2	3	4			1	1	1	2	2
1	2	3	4			1	2	3	4			1	1	1	2	2
1	2	3	4			1	2	3	4			1	1	1	2	2
1	2	3	4			1	2	3	4			1	1	1	2	2
1	2	3	4			1	2	3	4			1	1	1	2	2
1	2	3	4			1	2	3	4			1	1	1	2	2
1	2	3	4			1	2	3	4			1	1	1	2	2
1	2	3	4			1	2	3	4			1	1	1	2	2
1	2	3	4			1	2	3	4			1	1	1	2	2
1	2	3	4			1	2	3	4			1	1	1	2	2
1	2	3	4			1	2	3	4			1	1	1	2	2
1	2	3	4			1	2	3	4			1	1	1	2	2
1	2	3	4			1	2	3	4			1	1	1	2	2
1	2	3	4			1	2	3	4			1	1	1	2	2
1	2	3	4			1	2	3	4			1	1	1	2	2
1	2	3	4			1	2	3	4			1	1	1	2	2
1	2	3	4			1	2	3	4			1	1	1	2	2
1	2	3	4			1	2	3	4			1	1	1	2	2
1	2	3	4			1	2	3	4			1	1	1	2	2
1	2	3	4			1	2	3	4			1	1	1	2	2
1	2	3	4			1	2	3	4			1	1	1	2	2
1	2	3	4			1	2	3	4			1	1	1	2	2
1	2	3	4			1	2	3	4			1	1	1	2	2
1	2	3	4			1	2	3	4			1	1	1	2	2
1	2	3	4			1	2	3	4			1	1	1	2	2
1	2	3	4			1	2	3	4			1	1	1	2	2
1	2	3	4			1	2	3	4			1	1	1	2	2
1	2	3	4			1	2	3	4			1	1	1	2	2
1	2	3	4			1	2	3	4			1	1	1	2	2
1	2	3	4			1	2	3	4			1	1	1	2	2
1	2	3	4			1	2	3	4			1	1	1	2	2
1	2	3	4			1	2	3	4			1	1	1	2	2
1	2	3	4			1	2	3	4			1	1	1	2	2
1	2	3	4			1	2	3	4			1	1	1	2	2
1	2	3	4			1	2	3	4			1	1	1	2	2
1	2	3	4			1	2	3	4			1	1	1	2	2
1	2	3	4			1	2	3	4			1	1	1	2	2
1	2	3	4			1	2	3	4			1	1	1	2	2
1	2	3	4			1	2	3	4			1	1	1	2	2
1	2	3	4			1	2	3	4			1	1	1	2	2
1	2	3	4			1	2	3	4			1	1	1	2	2
1	2	3	4			1	2	3	4			1	1	1	2	2
1	2	3	4			1	2	3	4			1	1	1	2	2
1	2	3	4			1	2	3	4			1	1	1	2	2
1	2	3	4			1	2	3	4			1	1	1	2	2
1	2	3	4			1	2	3	4			1	1	1	2	2
1	2	3	4			1	2	3	4			1	1	1	2	2
1	2	3	4			1	2	3	4			1	1	1	2	2
1	2	3	4			1	2	3	4			1	1	1	2	2
1	2	3	4			1	2	3	4			1	1	1	2	2
1	2	3	4			1	2	3	4			1	1	1	2	2
1	2	3	4			1	2	3	4			1	1	1	2	2
1	2	3	4			1	2	3	4			1	1	1	2	2
1	2	3	4			1	2	3	4			1	1	1	2	2
1	2	3	4			1	2	3	4			1	1	1	2	2
1	2	3	4			1	2	3	4			1	1	1	2	2
1	2	3	4			1	2	3	4			1	1	1	2	2
1	2	3	4			1	2	3	4			1	1	1	2	2
1	2	3	4			1	2	3	4			1	1	1	2	2
1	2	3	4			1	2	3	4			1	1	1	2	2
1	2	3	4			1	2	3	4			1	1	1	2	2
1	2	3	4			1	2	3	4			1	1	1	2	2
1	2	3	4			1	2	3	4			1	1	1	2	2
1	2	3	4			1	2	3	4			1	1	1	2	2
1	2	3	4			1	2	3	4			1	1	1	2	2
1	2	3	4			1	2	3	4			1	1	1	2	2
1	2	3	4			1	2	3	4			1	1	1	2	2
1	2	3	4			1	2	3	4			1	1	1	2	2
1	2	3	4			1	2	3	4			1	1	1	2	2
1	2	3	4			1	2	3	4			1	1	1	2	2
1	2	3	4			1	2	3	4			1	1	1	2	2
1	2	3	4			1	2	3	4			1	1	1	2	2
1	2	3	4			1	2	3	4			1	1	1	2	2
1	2	3	4			1	2	3	4			1	1	1	2	2
1	2	3	4			1	2	3	4			1	1	1	2	2
1	2	3	4			1	2	3	4			1	1	1	2	2
1	2	3	4			1	2	3	4			1	1	1	2	2
1	2	3	4			1	2	3	4			1	1	1	2	2
1	2	3	4			1	2	3	4			1	1	1	2	2
1	2	3	4			1	2	3	4			1	1	1	2	2
1	2	3	4			1	2	3	4			1	1	1	2	2
1	2	3	4			1	2	3	4			1	1	1	2	2
1	2	3	4			1	2	3	4			1	1	1	2	2
1	2	3	4			1	2	3	4			1	1	1	2	2
1	2	3	4			1	2	3	4			1	1	1	2	2
1	2	3	4			1	2	3	4			1	1	1	2	2
1	2	3	4			1	2	3	4			1	1	1	2	2
1	2	3	4			1	2	3	4			1	1	1	2	2
1	2	3	4			1	2	3	4			1	1	1	2	2
1	2	3	4			1	2	3	4			1	1	1	2	2
1	2	3	4			1	2	3	4			1	1	1	2	2
1	2	3	4			1	2	3	4			1	1	1	2	2
1	2	3	4			1	2	3	4			1	1	1	2	2
1	2	3	4			1	2	3	4			1	1	1	2	2
1	2	3	4			1	2	3	4			1	1	1	2	2
1	2	3	4			1	2	3	4			1	1	1	2	2
1	2	3	4			1	2	3	4			1	1	1	2	2
1	2	3	4			1	2	3	4			1	1	1	2	2
1	2	3	4			1	2	3	4			1	1	1	2	2
1	2	3	4			1	2	3	4			1	1	1	2	2
1	2	3	4			1	2	3	4			1	1	1	2	2
1	2	3	4			1	2	3	4			1	1	1	2	2
1	2	3	4			1	2	3	4			1	1	1	2	2
1	2	3	4			1	2	3	4			1	1	1	2	2
1	2	3	4			1	2	3	4			1	1	1	2	2
1	2	3	4			1	2	3	4			1	1	1	2	2
1	2	3	4			1	2	3	4			1	1	1	2	2
1	2	3	4			1	2	3	4			1	1	1	2	2
1	2	3	4			1	2	3	4			1	1	1	2	2
1	2	3	4			1	2	3	4			1	1	1	2	2
1	2	3	4			1	2	3	4			1	1	1	2	2
1	2	3	4			1	2	3	4			1	1	1	2	2
1	2	3	4			1	2	3	4			1	1	1	2	2
1	2	3	4			1	2	3	4			1	1	1	2	2
1	2	3	4			1	2	3	4			1	1	1	2	2
1	2	3	4			1	2	3	4			1	1	1	2	2
1	2	3	4			1	2	3	4			1	1	1	2	2
1	2	3	4			1	2	3	4			1	1	1	2	2
1	2	3	4			1	2	3	4			1	1	1	2	2
1	2	3	4			1	2	3	4			1	1	1	2	2
1	2	3	4			1	2	3	4			1	1	1	2	2
1	2	3	4			1	2	3	4			1	1	1	2	2
1	2	3	4			1	2	3	4			1	1	1	2	2
1	2	3	4			1	2	3	4			1	1	1	2	2
1	2	3	4			1	2	3	4			1	1	1	2	2
1	2	3	4			1	2	3	4			1	1	1	2	2
1	2	3	4			1	2	3	4			1	1	1	2	2
1	2	3	4			1	2	3	4			1	1	1	2	2
1	2	3	4			1	2	3	4			1	1	1	2	2
1	2	3	4			1	2	3	4			1	1	1	2	2
1	2	3	4			1	2	3	4			1	1	1	2	2
1	2	3	4			1	2	3	4			1	1	1	2	2
1	2	3	4			1	2	3	4			1	1	1	2	2
1	2	3	4			1	2	3	4			1	1	1	2	2
1	2	3	4			1	2	3	4			1	1	1	2	2
1	2	3	4			1	2	3	4			1	1	1	2	2
1	2	3	4			1	2	3	4			1	1	1	2	2
1	2	3	4			1	2	3	4			1	1	1	2	2
1	2	3	4			1	2	3	4			1	1	1	2	2
1	2	3	4			1	2	3	4			1	1	1	2	2
1	2	3	4			1	2	3	4			1	1	1	2	2
1	2	3	4			1	2	3	4			1	1	1	2	2
1	2	3	4			1	2	3	4			1	1	1	2	2
1	2	3	4			1	2	3	4			1	1	1	2	2
1	2	3	4			1	2	3	4			1	1	1	2	2
1	2	3	4			1	2	3	4			1	1	1	2	2
1	2	3	4			1	2	3	4			1	1	1	2	2
1	2	3	4			1	2	3	4			1	1	1	2	2
1	2	3	4			1	2	3	4			1	1	1	2	2
1	2	3	4			1	2	3	4			1	1	1	2	2
1	2	3	4			1	2	3	4			1	1	1	2	2
1	2	3	4			1	2	3	4			1	1	1	2	2
1	2	3	4			1	2	3	4			1	1	1	2	2
1	2	3	4			1	2	3	4			1	1	1	2	2
1	2	3	4			1	2	3	4			1	1	1	2	2
1	2	3	4			1	2	3	4			1	1	1	2	2
1	2	3	4			1	2	3	4			1	1	1	2	2
1	2	3	4			1	2	3	4			1	1	1	2	2
1	2	3	4			1	2	3	4			1	1	1	2	2
1	2	3	4			1	2	3	4			1	1	1	2	2
1	2	3	4			1	2	3	4			1	1	1	2	2
1	2	3	4			1	2	3	4			1	1	1	2	2
1	2	3	4			1	2	3	4			1	1	1	2	2
1	2	3	4			1	2	3	4			1	1	1	2	2
1	2	3	4			1	2	3	4			1	1	1	2	2
1	2	3	4			1	2	3	4			1	1	1	2	2
1	2	3	4			1	2	3	4			1	1	1	2	2
1	2	3	4			1	2	3	4			1	1	1	2	2
1	2	3	4			1	2	3	4			1	1	1	2	2
1	2	3	4			1	2	3	4			1	1	1	2	2
1	2	3	4			1	2	3	4			1	1	1	2	2
1	2	3	4			1	2	3	4			1	1	1	2	2
1	2	3	4			1	2	3	4			1	1	1	2	2
1	2	3	4			1	2	3	4			1	1	1	2	2
1	2	3	4			1	2	3	4			1	1	1	2	2
1	2	3	4			1	2	3	4			1	1	1	2	2
1	2	3	4			1	2	3	4			1	1	1	2	2
1	2	3	4			1	2	3	4			1	1	1	2	2
1	2	3	4			1	2	3	4			1	1	1	2	2
1	2	3	4			1	2	3	4			1	1	1	2	2
1	2	3	4			1	2	3	4			1	1	1	2	2
1	2	3	4			1	2	3	4			1	1	1	2	2
1	2	3	4			1	2	3	4			1	1	1	2	2
1	2	3	4			1	2	3	4			1	1	1	2	2
1	2	3	4			1	2	3	4			1	1	1	2	2
1	2	3	4			1	2	3	4			1	1	1	2	2
1	2	3	4			1	2	3	4			1	1	1	2	2
1	2	3	4			1	2	3	4			1	1	1	2	2
1	2	3	4			1	2	3	4			1	1	1	2	2
1	2	3	4			1	2	3	4			1	1	1	2	2
1	2	3	4			1	2	3	4			1	1	1	2	2
1	2	3	4			1	2	3	4			1	1	1	2	2
1	2	3	4			1	2	3	4			1	1	1	2	2
1	2	3	4			1	2	3	4			1	1	1	2	2
1	2	3	4			1	2	3	4			1	1	1	2	2
1	2	3	4			1	2	3	4			1	1	1	2	2
1	2	3	4			1	2	3	4			1	1	1	2	2
1	2	3	4			1	2	3	4			1	1	1	2	2
1	2	3	4			1	2	3	4			1	1	1	2	2
1	2	3	4			1	2	3	4			1	1	1	2	2
1	2	3	4			1	2	3	4			1	1	1	2	2
1	2	3	4			1	2	3	4			1	1	1	2	2
1	2	3	4			1	2	3	4			1	1	1	2	2
1	2	3	4			1	2	3	4			1	1	1	2	2
1	2	3	4			1	2	3	4			1	1	1	2	2
1	2	3	4			1	2	3	4			1	1	1	2	2
1	2	3	4			1	2	3	4			1	1	1	2	2
1	2	3	4			1	2	3	4			1	1	1	2	2
1	2	3	4			1	2	3	4			1	1	1	2	2
1	2	3	4			1	2	3	4			1	1	1	2	2
1	2	3	4			1	2	3	4			1	1	1	2	2
1	2	3	4			1	2	3	4			1	1	1	2	2
1	2	3	4			1	2	3	4			1	1	1	2	2
1	2	3	4			1	2	3	4			1	1	1	2	2
1	2	3	4			1	2	3	4			1	1	1	2	2
1	2	3	4			1	2	3	4			1	1	1	2	2
1	2	3	4			1	2	3	4			1	1	1	2	2
1	2	3	4			1	2	3	4			1	1	1	2	2
1	2	3	4			1	2	3	4			1	1	1	2	2
1	2	3	4			1	2	3	4			1	1	1	2	2
1	2	3	4			1	2	3	4			1	1	1	2	2
1	2	3	4			1	2	3	4			1	1	1	2	2
1	2	3	4			1	2	3	4			1	1	1	2	2
1	2	3	4			1	2	3	4			1	1	1	2	2
1	2	3	4			1	2	3	4			1	1	1	2	2
1	2	3	4			1	2	3	4			1	1	1	2	2
1	2	3	4			1	2	3	4			1	1	1	2	2
1	2	3	4			1	2	3	4			1	1	1	2	2
1	2	3	4			1	2	3	4			1	1	1	2	2
1	2	3	4			1	2	3	4			1	1	1	2	2
1	2	3	4			1	2	3	4			1	1	1	2	2
1	2	3	4			1	2	3	4			1	1	1	2	2
1	2	3	4			1	2	3	4			1	1	1	2	2
1	2	3	4			1	2	3	4			1	1	1	2	2
1	2	3	4			1	2	3	4			1	1	1	2	2
1	2	3	4			1	2	3	4			1	1	1	2	2
1	2	3	4			1	2	3	4			1	1	1	2	2
1	2	3	4			1	2	3	4			1	1	1	2	2
1	2	3	4			1	2	3	4			1	1	1	2	2
1	2	3	4			1	2	3	4			1	1	1	2	2
1	2	3	4			1	2	3	4			1	1	1	2	2
1	2	3	4			1	2	3	4			1	1	1	2	2
1	2	3	4			1	2	3	4			1	1	1	2	2
1	2	3	4			1	2	3	4			1	1	1	2	2
1	2	3	4			1	2	3	4			1	1	1	2	2
1	2	3	4			1	2	3	4			1	1	1	2	2
1	2	3	4			1	2	3	4			1	1	1	2	2
1	2	3	4			1	2	3	4			1	1	1	2	2
1	2	3	4			1	2	3	4			1	1	1	2	2
1	2	3	4			1	2	3	4			1	1	1	2	2
1	2	3	4			1	2	3	4			1	1	1	2	2
1	2	3	4			1	2	3	4			1	1	1	2	2
1	2	3	4			1	2	3	4			1	1	1	2	2
1	2	3	4			1	2	3	4			1	1	1	2	2
1	2	3	4			1	2	3	4			1	1	1	2	2
1	2	3	4			1	2	3	4			1	1	1	2	2
1	2	3	4			1	2	3	4			1	1	1	2	2
1	2	3	4			1	2	3	4			1	1	1	2	2
1	2	3	4			1	2	3	4			1	1	1	2	2
1	2	3	4			1	2	3	4			1	1	1	2	2
1	2	3	4			1	2	3	4			1	1	1	2	2
1	2	3	4			1	2	3	4			1	1	1	2	2
1	2	3	4			1	2	3	4			1	1	1	2	2
1	2	3	4			1	2	3	4			1	1	1	2	2
1	2	3	4			1	2	3	4			1	1	1	2	2
1	2	3	4			1	2	3	4			1	1	1	2	2
1	2	3	4			1	2	3	4			1	1	1	2	2
1	2	3	4			1	2	3	4			1	1	1	2	2
1	2	3	4			1	2	3	4			1	1	1	2	2
1	2	3	4			1	2	3	4			1	1	1	2	2
1	2	3	4			1	2	3	4			1	1	1	2	2
1	2	3	4			1	2	3	4			1	1	1	2	2
1	2	3	4			1	2	3	4			1	1	1	2	2
1	2	3	4			1	2	3	4			1	1	1	2	2
1	2	3	4			1	2	3	4			1	1	1	2	2
1	2	3	4			1	2	3	4			1	1	1	2	2
1	2	3	4			1	2	3	4			1	1	1	2	2
1	2	3	4			1	2	3	4			1	1	1	2	2
1	2	3	4			1	2	3	4			1	1	1	2	2
1	2	3	4			1	2	3	4			1	1	1	2	2
1	2	3	4			1	2	3	4			1	1	1	2	2
1	2	3	4			1	2	3	4			1	1	1	2	2
1	2	3	4			1	2	3	4			1	1	1	2	2
1	2	3	4			1	2	3	4			1	1	1	2	2
1	2	3	4			1	2	3	4			1	1	1	2	2
1	2	3	4			1	2	3	4			1	1	1	2	2
1	2	3	4			1	2	3	4			1	1	1	2	2
1	2	3	4			1	2	3	4			1	1	1	2	2
1	2	3	4			1	2	3	4			1	1	1	2	2
1	2	3	4			1	2	3	4			1	1	1	2	2
1	2	3	4			1	2	3	4			1	1	1	2	2
1	2	3	4			1	2	3	4			1	1	1	2	2
1	2	3	4			1	2	3	4			1	1	1	2	2
1	2	3	4			1	2	3	4			1	1	1	2	2
1	2	3	4			1	2	3	4			1	1	1	2	2
1	2	3	4			1	2	3	4			1	1	1	2	2
1	2	3	4			1	2	3	4			1	1	1	2	2
1	2	3	4			1	2	3	4			1	1	1	2	2
1	2	3	4			1	2	3	4			1	1	1	2	2
1	2	3	4			1	2	3	4			1	1	1	2	2
1	2	3	4			1	2	3	4			1	1	1	2	2
1	2	3	4			1	2	3	4			1	1	1	2	2
1	2	3	4			1	2	3	4			1	1	1	2	2
1	2	3	4			1	2	3	4			1	1	1	2	2
1	2	3	4			1	2	3	4			1	1	1	2	2
1	2	3	4			1	2	3	4			1	1	1	2	2
1	2	3	4			1	2	3	4			1	1	1	2	2
1	2	3	4			1	2	3	4			1	1	1	2	2
1	2	3	4			1	2	3	4			1	1	1	2	2
1	2	3	4			1	2	3	4			1	1	1	2	2
1	2	3	4			1	2	3	4			1	1	1	2	2
1	2	3	4			1	2	3	4			1	1	1	2	2
1	2	3	4			1	2	3	4			1	1	1	2	2
1	2	3	4			1	2	3	4			1	1	1	2	2
1	2	3	4			1	2	3	4			1	1	1	2	2
1	2	3	4			1	2	3	4			1	1	1	2	2
1	2	3	4			1	2	3	4			1	1	1	2	2
1	2	3	4			1	2	3	4			1	1	1	2	2
1	2	3	4			1	2	3	4			1	1	1	2	2
1	2	3	4			1	2	3	4			1	1	1	2	2
1	2	3	4			1	2	3	4			1	1	1	2	2
1	2	3	4			1	2	3	4			1	1	1	2	2
1	2	3	4			1	2	3	4			1	1	1	2	2
1	2	3	4			1	2	3	4			1	1	1	2	2
1	2	3	4			1	2	3	4			1	1	1	2	2
1	2	3	4			1	2	3	4			1	1	1	2	2
1	2	3	4			1	2	3	4			1	1	1	2	2
1	2	3	4			1	2	3	4			1	1	1	2	2
1	2	3	4			1	2	3	4			1	1	1	2	2
1	2	3	4			1	2	3	4			1	1	1	2	2
1	2	3	4			1	2	3	4			1	1	1	2	2
1	2	3	4			1	2	3	4			1	1	1	2	2
1	2	3	4			1	2	3	4			1	1	1	2	2
1	2	3	4			1	2	3	4			1	1	1	2	2
1	2	3	4			1	2	3	4			1	1	1	2	2
1	2	3	4			1	2	3	4			1	1	1	2	2
1	2	3	4			1	2	3	4			1	1	1	2	2
1	2	3	4			1	2	3	4			1	1	1	2	2
1	2	3	4			1	2	3	4			1	1	1	2	2
1	2	3	4			1	2	3	4			1	1	1	2	2
1	2	3	4			1	2	3	4			1	1	1	2	2
1	2	3	4			1	2	3	4			1	1	1	2	2
1	2	3	4			1	2	3	4			1	1	1	2	2
1	2	3	4			1	2	3	4			1	1	1	2	2
1	2	3	4			1	2	3	4			1	1	1	2	2
1	2	3	4			1	2	3	4			1	1	1	2	2
1	2	3	4			1	2	3	4			1	1	1	2	2
1	2	3	4			1	2	3	4			1	1	1	2	2
1	2	3	4			1	2	3	4			1	1	1	2	2
1	2	3	4			1	2	3	4			1	1	1	2	2
1	2	3	4			1	2	3	4			1	1	1	2	2
1	2	3	4			1	2	3	4			1	1	1	2	2
1	2	3	4			1	2	3	4			1	1	1	2	2
1	2	3	4			1	2	3	4			1	1	1	2	2
1	2	3	4			1	2	3	4			1	1	1	2	2
1	2	3	4			1	2	3	4			1	1	1	2	2
1	2	3	4			1	2	3	4			1	1	1	2	2
1	2	3	4			1	2	3	4			1	1	1	2	2
1	2	3	4			1	2	3	4			1	1	1	2	2
1	2	3	4			1	2	3	4			1	1	1	2	2
1	2	3	4			1	2	3	4			1	1	1	2	2
1	2	3	4			1	2	3	4			1	1	1	2	2
1	2	3	4			1	2	3	4			1	1	1	2	2
1	2	3	4			1	2	3	4			1	1	1	2	2
1	2	3	4			1	2	3	4			1	1	1	2	2
1	2	3	4			1	2	3	4			1	1	1	2	2
1	2	3	4			1	2	3	4			1	1	1	2	2
1	2	3	4			1	2	3	4			1	1	1	2	2
1	2	3	4			1	2	3	4			1	1	1	2	2
1	2	3	4			1	2	3	4			1	1	1	2	2
1	2	3	4			1	2	3	4			1	1	1	2	2
1	2	3	4			1	2	3	4			1	1	1	2	2
1	2	3	4			1	2	3	4			1	1	1	2	2
1	2	3	4			1	2	3	4			1	1	1	2	2
1	2	3	4			1	2	3	4			1	1	1	2	2
1	2	3	4			1	2	3	4			1	1	1	2	2
1	2	3	4			1	2	3	4			1	1	1	2	2
1	2	3	4			1	2	3	4			1	1	1	2	2
1	2	3	4			1	2	3	4			1	1	1	2	2
1	2	3	4			1	2	3	4			1	1	1	2	2
1	2	3	4			1	2	3	4			1	1	1	2	2
1	2	3	4			1	2	3	4			1	1	1	2	2
1	2	3	4			1	2	3	4			1	1	1	2	2
1	2	3	4			1	2	3	4			1	1	1	2	2
1	2	3	4			1	2	3	4			1	1	1	2	2
1	2	3	4			1	2	3	4			1	1	1	2	2
1	2	3	4			1	2	3	4			1	1	1	2	2
1	2	3	4			1	2	3	4			1	1	1	2	2
1	2	3	4			1	2	3	4			1	1	1	2	2
1	2	3	4			1	2	3	4			1	1	1	2	2
1	2	3	4			1	2	3	4			1	1	1	2	2
1	2	3	4			1	2	3	4			1	1	1	2	2
1	2	3	4			1	2	3	4			1	1	1	2	2
1	2	3	4			1	2	3	4			1	1	1	2	2
1	2	3	4			1	2	3	4			1	1	1	2	2
1	2	3	4			1	2	3	4			1	1	1	2	2
1	2	3	4			1	2	3	4			1	1	1	2	2
1	2	3	4			1	2	3	4			1	1	1	2	2
1	2	3	4			1	2	3	4			1	1	1	2	2
1	2	3	4			1	2	3	4			1	1	1	2	2
1	2	3	4			1	2	3	4			1	1	1	2	2
1	2	3	4			1	2	3	4			1	1	1	2	2
1	2	3	4			1	2	3	4			1	1	1	2	2
1	2	3	4			1	2	3	4			1	1	1	2	2
1	2	3	4			1	2	3	4			1	1	1	2	2
1	2	3	4			1	2	3	4			1	1	1	2	2
1	2	3	4			1	2	3	4			1	1	1	2	2
1	2	3	4			1	2	3	4			1	1	1	2	2
1	2	3	4			1	2	3	4			1	1	1	2	2
1	2	3	4			1	2	3	4			1	1	1	2	2
1	2	3	4			1	2	3	4			1	1	1	2	2
1	2	3	4			1	2	3	4			1	1	1	2	2
1	2	3	4			1	2	3	4			1	1	1	2	2
1	2	3	4			1	2	3	4			1	1	1	2	2
1	2	3	4			1	2	3	4			1	1	1	2	2
1	2	3	4			1	2	3	4			1	1	1	2	2
1	2	3	4			1	2	3	4			1	1	1	2	2
1	2	3	4			1	2	3	4			1	1	1	2	2
1	2	3	4			1	2	3	4			1	1	1	2	2
1	2	3	4			1	2	3	4			1	1	1	2	2
1	2	3	4			1	2	3	4			1	1	1	2	2
1	2	3	4			1	2	3	4			1	1	1	2	2
1	2	3	4			1	2	3	4			1	1	1	2	2
1	2	3	4			1	2	3	4			1	1	1	2	2
1	2	3	4			1	2	3	4			1	1	1	2	2
1	2	3	4			1	2	3	4			1	1	1	2	2
1	2	3	4			1	2	3	4			1	1	1	2	2
1	2	3	4			1	2	3	4			1	1	1	2	2
1	2	3	4			1	2	3	4			1	1	1	2	2
1	2	3	4			1	2	3	4			1	1	1	2	2
1	2	3	4			1	2	3	4			1	1	1	2	2
1	2	3	4			1	2	3	4			1	1	1	2	2
1	2	3	4			1	2	3	4			1	1	1	2	2
1	2	3	4			1	2	3	4			1	1	1	2	2
1	2	3	4			1	2	3	4			1	1	1	2	2
1	2	3	4			1	2	3	4			1	1	1	2	2
1	2	3	4			1	2	3	4			1	1	1	2	2
1	2	3	4			1	2	3	4			1	1	1	2	2
1	2	3	4			1	2	3	4			1	1	1	2	2
1	2	3	4			1	2	3	4			1	1	1	2	2
1	2	3	4			1	2	3	4			1	1	1	2	2
1	2	3	4			1	2	3	4			1	1	1	2	2
1	2	3	4			1	2	3	4			1	1	1	2	2
1	2	3	4			1	2	3	4			1	1	1	2	2
1	2	3	4			1	2	3	4			1	1	1	2	2
1	2	3	4			1	2	3	4			1	1	1	2	2
1	2	3	4			1	2	3	4			1	1	1	2	2
1	2	3	4			1	2	3	4			1	1	1	2	2
1	2	3	4			1	2	3	4			1	1	1	2	2
1	2	3	4			1	2	3	4			1	1	1	2	2
1	2	3	4			1	2	3	4			1	1	1	2	2
1	2	3	4			1	2	3	4			1	1	1	2	2
1	2	3	4			1	2	3	4			1	1	1	2	2
1	2	3	4			1	2	3	4			1	1	1	2	2
1	2	3	4			1	2	3	4			1	1	1	2	2
1	2	3	4			1	2	3	4			1	1	1	2	2
1	2	3	4			1	2	3	4			1	1	1	2	2
1	2	3	4			1	2	3	4			1	1	1	2	2
1	2	3	4			1	2	3	4			1	1	1	2	2
1	2	3	4			1	2	3	4			1	1	1	2	2
1	2	3	4			1	2	3	4			1	1	1	2	2
1	2	3	4			1	2	3	4			1	1	1	2	2
1	2	3	4			1	2	3	4			1	1	1	2	2
1	2	3	4			1	2	3	4			1	1	1	2	2
1	2	3	4			1	2	3	4			1	1	1	2	2
1	2	3	4			1	2	3	4			1	1	1	2	2
1	2	3	4			1	2	3	4			1	1	1	2	2
1	2	3	4			1	2	3	4			1	1	1	2	2
1	2	3	4			1	2	3	4			1	1	1	2	2
1	2	3	4			1	2	3	4			1	1	1	2	2
1	2	3	4			1	2	3	4			1	1	1	2	2
1	2	3	4			1	2	3	4			1	1	1	2	2
1	2	3	4			1	2	3	4			1	1	1	2	2
1	2	3	4			1	2	3	4			1	1	1	2	2
1	2	3	4			1	2	3	4			1	1	1	2	2
1	2	3	4			1	2	3	4			1	1	1	2	2
1	2	3	4			1	2	3	4			1	1	1	2	2
1	2	3	4			1	2	3	4			1	1	1	2	2
1	2	3	4			1	2	3	4			1	1	1	2	2
1	2	3	4			1	2	3	4			1	1	1	2	2
1	2	3	4			1	2	3	4			1	1	1	2	2
1	2	3	4			1	2	3	4			1	1	1	2	2
1	2	3	4			1	2	3	4			1	1	1	2	2
1	2	3	4			1	2	3	4			1	1	1	2	2
1	2	3	4			1	2	3	4			1	1	1	2	2
1	2	3	4			1	2	3	4			1	1	1	2	2
1	2	3	4			1	2	3	4			1	1	1	2	2
1	2	3	4			1	2	3	4			1	1	1	2	2
1	2	3	4			1	2	3	4			1	1	1	2	2
1	2	3	4			1	2	3	4			1	1	1	2	2
1	2	3	4			1	2	3	4			1	1	1	2	2
1	2	3	4			1	2	3	4			1	1	1	2	2
1	2	3	4			1	2	3	4			1	1	1	2	2
1	2	3	4			1	2	3	4			1	1	1	2	2
1	2	3	4			1	2	3	4			1	1	1	2	2
1	2	3	4			1	2	3	4			1	1	1	2	2
1	2	3	4			1	2	3	4			1	1	1	2	2
1	2	3	4			1	2	3	4			1	1	1	2	2
1	2	3	4			1	2	3	4			1	1	1	2	2
1	2	3	4			1	2	3	4			1	1	1	2	2
1	2	3	4			1	2	3	4			1	1	1	2	2
1	2	3	4			1	2	3	4			1	1	1	2	2
1	2	3	4			1	2	3	4			1	1	1	2	2
1	2	3	4			1	2	3	4			1	1	1	2	2
1	2	3	4			1	2	3	4			1	1	1	2	2
1	2	3	4			1	2	3	4			1	1	1	2	2
1	2	3	4			1	2	3	4			1	1	1	2	2
1	2	3	4			1	2	3	4			1	1	1	2	2
1	2	3	4			1	2	3	4			1	1	1	2	2
1	2	3	4			1	2	3	4			1	1	1	2	2
1	2	3	4			1	2	3	4			1	1	1	2	2
1	2	3	4			1	2	3	4			1	1	1	2	2
1	2	3	4			1	2	3	4			1	1	1	2	2
1	2	3	4			1	2	3	4			1	1	1	2	2
1	2	3	4			1	2	3	4			1	1	1	2	2
1	2	3	4			1	2	3	4			1	1	1	2	2
1	2	3	4			1	2	3	4			1	1	1	2	2
1	2	3	4			1	2	3	4			1	1	1	2	2
1	2	3	4			1	2	3	4			1	1	1	2	2
1	2	3	4			1	2	3	4			1	1	1	2	2
1	2	3	4			1	2	3	4			1	1	1	2	2
1	2	3	4			1	2	3	4			1	1	1	2	2
1	2	3	4			1	2	3	4			1	1	1	2	2
1	2	3	4			1	2	3	4			1	1	1	2	2
1	2	3	4			1	2	3	4			1	1	1	2	2
1	2	3	4			1	2	3	4			1	1	1	2	2
1	2	3	4			1	2	3	4			1	1	1	2	2
1	2	3	4			1	2	3	4			1	1	1	2	2
1	2	3	4			1	2	3	4			1	1	1	2	2
1	2	3	4			1	2	3	4			1	1	1	2	2
1	2	3	4			1	2	3	4			1	1	1	2	2
1	2	3	4			1	2	3	4			1	1	1	2	2
1	2	3	4			1	2	3	4			1	1	1	2	2
1	2	3	4			1	2	3	4			1	1	1	2	2
1	2	3	4			1	2	3	4			1	1	1	2	2
1	2	3	4			1	2	3	4			1	1	1	2	2
1	2	3	4			1	2	3	4			1	1	1	2	2
1	2	3	4			1	2	3	4			1	1	1	2	2
1	2	3	4			1	2	3	4			1	1	1	2	2
1	2	3	4			1	2	3	4			1	1	1	2	2
1	2	3	4			1	2	3	4			1	1	1	2	2
1	2	3	4			1	2	3	4			1	1	1	2	2
1	2	3	4			1	2	3	4			1	1	1	2	2
1	2	3	4			1	2	3	4			1	1	1	2	2
1	2	3	4			1	2	3	4			1	1	1	2	2
1	2	3	4			1	2	3	4			1	1	1	2	2
1	2	3	4			1	2	3	4			1	1	1	2	2
1	2	3	4			1	2	3	4			1	1	1	2	2
1	2	3	4			1	2	3	4			1	1	1	2	2
1	2	3	4			1	2	3	4			1	1	1	2	2
1	2	3	4			1	2	3	4			1	1	1	2	2
1	2	3	4			1	2	3	4			1	1	1	2	2
1	2	3	4			1	2	3	4			1	1	1	2	2
1	2	3	4			1	2	3	4			1	1	1	2	2
1	2	3	4			1	2	3	4			1	1	1	2	2
1	2	3	4			1	2	3	4			1	1	1	2	2
1	2	3	4			1	2	3	4			1	1	1	2	2
1	2	3	4			1	2	3	4			1	1	1	2	2
1	2	3	4			1	2	3	4			1	1	1	2	2
1	2	3	4			1	2	3	4			1	1	1	2	2
1	2	3	4			1	2	3	4			1	1	1	2	2
1	2	3	4			1	2	3	4			1	1	1	2	2
1	2	3	4			1	2	3	4			1	1	1	2	2
1	2	3	4			1	2	3	4			1	1	1	2	2
1	2	3	4			1	2	3	4			1	1	1	2	2
1	2	3	4			1	2	3	4			1	1	1	2	2
1	2	3	4			1	2	3	4			1	1	1	2	2
1	2	3	4			1	2	3	4			1	1	1	2	2
1	2	3	4			1	2	3	4			1	1	1	2	2
1	2	3	4			1	2	3	4			1	1	1	2	2
1	2	3	4			1	2	3	4			1	1	1	2	2
1	2	3	4			1	2	3	4			1	1	1	2	2
1	2	3	4			1	2	3	4			1	1	1	2	2
1	2	3	4			1	2	3	4			1	1	1	2	2
1	2	3	4			1	2	3	4			1	1	1	2	2
1	2	3	4			1	2	3	4			1	1	1	2	2
1	2	3	4			1	2	3	4			1	1	1	2	2
1	2	3	4			1	2	3	4			1	1	1	2	2
1	2	3	4			1	2	3	4			1	1	1	2	2
1	2	3	4			1	2	3	4			1	1	1	2	2
1	2	3	4			1	2	3	4			1	1	1	2	2
1	2	3	4			1	2	3	4			1	1	1	2	2
1	2	3	4			1	2	3	4			1	1	1	2	2
1	2	3	4			1	2	3	4			1	1	1	2	2
1	2	3	4			1	2	3	4			1	1	1	2	2
1	2	3	4			1	2	3	4			1	1	1	2	2
1	2	3	4			1	2	3	4			1	1	1	2	2
1	2	3	4			1	2	3	4			1	1	1	2	2
1	2	3	4			1	2	3	4			1	1	1	2	2
1	2	3	4			1	2	3	4			1	1	1	2	2
1	2	3	4			1	2	3	4			1	1	1	2	2
1	2	3	4			1	2	3	4			1	1	1	2	2
1	2	3	4			1	2	3	4			1	1	1	2	2
1	2	3	4			1	2	3	4			1	1	1	2	2
1	2	3	4			1	2	3	4			1	1	1	2	2
1	2	3	4			1	2	3	4			1	1	1	2	2
1	2	3	4			1	2	3	4			1	1	1	2	2
1	2	3	4			1	2	3	4			1	1	1	2	2
1	2	3	4			1	2	3	4			1	1	1	2	2
1	2	3	4			1	2	3	4			1	1	1	2	2
1	2	3	4			1	2	3	4			1	1	1	2	2
1	2	3	4			1	2	3	4			1	1	1	2	2
1	2	3	4			1	2	3	4			1	1	1	2	2
1	2	3	4			1	2	3	4			1	1	1	2	2
1	2	3	4			1	2	3	4			1	1	1	2	2
1	2	3	4			1	2	3	4			1	1	1	2	2
1	2	3	4			1	2	3	4			1	1	1	2	2
1	2	3	4			1	2	3	4			1	1	1	2	2
1	2	3	4			1	2	3	4			1	1	1	2	2
1	2	3	4			1	2	3	4			1	1	1	2	2
1	2	3	4			1	2	3	4			1	1	1	2	2
1	2	3	4			1	2	3	4			1	1	1	2	2
1	2	3	4			1	2	3	4			1	1	1	2	2
1	2	3	4			1	2	3	4			1	1	1	2	2
1	2	3	4			1	2	3	4			1	1	1	2	2
1	2	3	4			1	2	3	4			1	1	1	2	2
1	2	3	4			1	2	3	4			1	1	1	2	2
1	2	3	4			1	2	3	4			1	1	1	2	2
1	2	3	4			1	2	3	4			1	1	1	2	2
1	2	3	4			1	2	3	4			1	1	1	2	2
1	2	3	4			1	2	3	4			1	1	1	2	2
1	2	3	4			1	2	3	4			1	1	1	2	2
1	2	3	4			1	2	3	4			1	1	1	2	2
1	2	3	4			1	2	3	4			1	1	1	2	2
1	2	3	4			1	2	3	4			1	1	1	2	2
1	2	3	4			1	2	3	4			1	1	1	2	2
1	2	3	4			1	2	3	4			1	1	1	2	2
1	2	3	4			1	2	3	4			1	1	1	2	2
1	2	3	4			1	2	3	4			1	1	1	2	2
1	2	3	4			1	2	3	4			1	1	1	2	2
1	2	3	4			1	2	3	4			1	1	1	2	2
1	2	3	4			1	2	3	4			1	1	1	2	2
1	2	3	4			1	2	3	4			1	1	1	2	2
1	2	3	4			1	2	3	4			1	1	1	2	2
1	2	3	4			1	2	3	4			1	1	1	2	2
1	2	3	4			1	2	3	4			1	1	1	2	2
1	2	3	4			1	2	3	4			1	1	1	2	2
1	2	3	4			1	2	3	4			1	1	1	2	2
1	2	3	4			1	2	3	4			1	1	1	2	2
1	2	3	4			1	2	3	4			1	1	1	2	2
1	2	3	4			1	2	3	4			1	1	1	2	2
1	2	3	4			1	2	3	4			1	1	1	2	2
1	2	3	4			1	2	3	4			1	1	1	2	2
1	2	3	4			1	2	3	4			1	1	1	2	2
1	2	3	4			1	2	3	4			1	1	1	2	2
1	2	3	4			1	2	3	4			1	1	1	2	2
1	2	3	4			1	2	3	4			1	1	1	2	2
1	2	3	4			1	2	3	4			1	1	1	2	2
1	2	3	4			1	2	3	4			1	1	1	2	2
1	2	3	4			1	2	3	4			1	1	1	2	2
1	2	3	4			1	2	3	4			1	1	1	2	2
1	2	3	4			1	2	3	4			1	1	1	2	2
1	2	3	4			1	2	3	4			1	1	1	2	2
1	2	3	4			1	2	3	4			1	1	1	2	2
1	2	3	4			1	2	3	4			1	1	1	2	2
1	2	3	4			1	2	3	4			1	1	1	2	2
1	2	3	4			1	2	3	4			1	1	1	2	2
1	2	3	4			1	2	3	4			1	1	1	2	2
1	2	3	4			1	2	3	4			1	1	1	2	2
1	2	3	4			1	2	3	4			1	1	1	2	2
1	2	3	4			1	2	3	4			1	1	1	2	2
1	2	3	4			1	2	3	4			1	1	1	2	2
1	2	3	4			1	2	3	4			1	1	1	2	2
1	2	3	4			1	2	3	4			1	1	1	2	2
1	2	3	4			1	2	3	4			1	1	1	2	2
1	2	3	4			1	2	3	4			1	1	1	2	2
1	2	3	4			1	2	3	4			1	1	1	2	2
1	2	3	4			1	2	3	4			1	1	1	2	2
1	2	3	4			1	2	3	4			1	1	1	2	2
1	2	3	4			1	2	3	4			1	1	1	2	2
1	2	3	4			1	2	3	4			1	1	1	2	2
1	2	3	4			1	2	3	4			1	1	1	2	2
1	2	3	4			1	2	3	4			1	1	1	2	2
1	2	3	4			1	2	3	4			1	1	1	2	2
1	2	3	4			1	2	3	4			1	1	1	2	2
1	2	3	4			1	2	3	4			1	1	1	2	2
1	2	3	4			1	2	3	4			1	1	1	2	2
1	2	3	4			1	2	3	4			1	1	1	2	2
1	2	3	4			1	2	3	4			1	1	1	2	2
1	2	3	4			1	2	3	4			1	1	1	2	2
1	2	3	4			1	2	3	4			1	1	1	2	2
1	2	3	4			1	2	3	4			1	1	1	2	2
1	2	3	4			1	2	3	4			1	1	1	2	2
1	2	3	4			1	2	3	4			1	1	1	2	2
1	2	3	4			1	2	3	4			1	1	1	2	2
1	2	3	4			1	2	3	4			1	1	1	2	2
1	2	3	4			1	2	3	4			1	1	1	2	2
1	2	3	4			1	2	3	4			1	1	1	2	2
1	2	3	4			1	2	3	4			1	1	1	2	2
1	2	3	4			1	2	3	4			1	1	1	2	2
1	2	3	4			1	2	3	4			1	1	1	2	2
1	2	3	4			1	2	3	4			1	1	1	2	2
1	2	3	4			1	2	3	4			1	1	1	2	2
1	2	3	4			1	2	3	4			1	1	1	2	2
1	2	3	4			1	2	3	4			1	1	1	2	2
1	2	3	4			1	2	3	4			1	1	1	2	2
1	2	3	4			1	2	3	4			1	1	1	2	2
1	2	3	4			1	2	3	4			1	1	1	2	2
1	2	3	4			1	2	3	4			1	1	1	2	2
1	2	3	4			1	2	3	4			1	1	1	2	2
1	2	3	4			1	2	3	4			1	1	1	2	2
1	2	3	4			1	2	3	4			1	1	1	2	2
1	2	3	4			1	2	3	4			1	1	1	2	2
1	2	3	4			1	2	3	4			1	1	1	2	2
1	2	3	4			1	2	3	4			1	1	1	2	2
1	2	3	4			1	2	3	4			1	1	1	2	2
1	2	3	4			1	2	3	4			1	1	1	2	2
1	2	3	4			1	2	3	4			1	1	1	2	2
1	2	3	4			1	2	3	4			1	1	1	2	2
1	2	3	4			1	2	3	4			1	1	1	2	2
1	2	3	4			1	2	3	4			1	1	1	2	2
1	2	3	4			1	2	3	4			1	1	1	2	2
1	2	3	4			1	2	3	4			1	1	1	2	2
1	2	3	4			1	2	3	4			1	1	1	2	2
1	2	3	4			1	2	3	4			1	1	1	2	2
1	2	3	4			1	2	3	4			1	1	1	2	2
1	2	3	4			1	2	3	4			1	1	1	2	2
1	2	3	4			1	2	3	4			1	1	1	2	2
1	2	3	4			1	2	3	4			1	1	1	2	2
1	2	3	4			1	2	3	4			1	1	1	2	2
1	2	3	4			1	2	3	4			1	1	1	2	2
1	2	3	4			1	2	3	4			1	1	1	2	2
1	2	3	4			1	2	3	4			1	1	1	2	2
1	2	3	4			1	2	3	4			1	1	1	2	2
1	2	3	4			1	2	3	4			1	1	1	2	2
1	2	3	4			1	2	3	4			1	1	1	2	2
1	2	3	4			1	2	3	4			1	1	1	2	2
1	2	3	4			1	2	3	4			1	1	1	2	2
1	2	3	4			1	2	3	4			1	1	1	2	2
1	2	3	4			1	2	3	4			1	1	1	2	2
1	2	3	4			1	2	3	4			1	1	1	2	2
1	2	3	4			1	2	3	4			1	1	1	2	2
1	2	3	4			1	2	3	4			1	1	1	2	2
1	2	3	4			1	2	3	4			1	1	1	2	2
1	2	3	4			1	2	3	4			1	1	1	2	2
1	2	3	4			1	2	3	4			1	1	1	2	2
1	2	3	4			1	2	3	4			1	1	1	2	2
1	2	3	4			1	2	3	4			1	1	1	2	2
1	2	3	4			1	2	3	4			1	1	1	2	2
1	2	3	4			1	2	3	4			1	1	1	2	2
1	2	3	4			1	2	3	4			1	1	1	2	2
1	2	3	4			1	2	3	4			1	1	1	2	2
1	2	3	4			1	2	3	4			1	1	1	2	2
1	2	3	4			1	2	3	4			1	1	1	2	2
1	2	3	4			1	2	3	4			1	1	1	2	2
1	2	3	4			1	2	3	4			1	1	1	2	2
1	2	3	4			1	2	3	4			1	1	1	2	2
1	2	3	4			1	2	3	4			1	1	1	2	2
1	2	3	4			1	2	3	4			1	1	1	2	2
1	2	3	4			1	2	3	4			1	1	1	2	2
1	2	3	4			1	2	3	4			1	1	1	2	2
1	2	3	4			1	2	3	4			1	1	1	2	2
1	2	3	4			1	2	3	4			1	1	1	2	2
1	2	3	4			1	2	3	4			1	1	1	2	2
1	2	3	4			1	2	3	4			1	1	1	2	2
1	2	3	4			1	2	3	4			1	1	1	2	2
1	2	3	4			1	2	3	4			1	1	1	2	2
1	2	3	4			1	2	3	4			1	1	1	2	2
1	2	3	4			1	2	3	4			1	1	1	2	2
1	2	3	4			1	2	3	4			1	1	1	2	2
1	2	3	4			1	2	3	4			1	1	1	2	2
1	2	3	4			1	2	3	4			1	1	1	2	2
1	2	3	4			1	2	3	4			1	1	1	2	2
1	2	3	4			1	2	3	4			1	1	1	2	2
1	2	3	4			1	2	3	4			1	1	1	2	2
1	2	3	4			1	2	3	4			1	1	1	2	2
1	2	3	4			1	2	3	4			1	1	1	2	2
1	2	3	4			1	2	3	4			1	1	1	2	2
1	2	3	4			1	2	3	4			1	1	1	2	2
1	2	3	4			1	2	3	4			1	1	1	2	2
1	2	3	4			1	2	3	4			1	1	1	2	2
1	2	3	4			1	2	3	4			1	1	1	2	2
1	2	3	4			1	2	3	4			1	1	1	2	2
1	2	3	4			1	2	3	4			1	1	1	2	2
1	2	3	4			1	2	3	4			1	1	1	2	2
1	2	3	4			1	2	3	4			1	1	1	2	2
1	2	3	4			1	2	3	4			1	1	1	2	2
1	2	3	4			1	2	3	4			1	1	1	2	2
1	2	3	4			1	2	3	4			1	1	1	2	2
1	2	3	4			1	2	3	4			1	1	1	2	2
1	2	3	4			1	2	3	4			1	1	1	2	2
1	2	3	4			1	2	3	4			1	1	1	2	2
1	2	3	4			1	2	3	4			1	1	1	2	2
1	2	3	4			1	2	3	4			1	1	1	2	2
1	2	3	4			1	2	3	4			1	1	1	2	2
1	2	3	4			1	2	3	4			1	1	1	2	2
1	2	3	4			1	2	3	4			1	1	1	2	2
1	2	3	4			1	2	3	4			1	1	1	2	2
1	2	3	4			1	2	3	4			1	1	1	2	2
1	2	3	4			1	2	3	4			1	1	1	2	2
1	2	3	4			1	2	3	4			1	1	1	2	2
1	2	3	4			1	2	3	4			1	1	1	2	2
1	2	3	4			1	2	3	4			1	1	1	2	2
1	2	3	4			1	2	3	4			1	1	1	2	2
1	2	3	4			1	2	3	4			1	1	1	2	2
1	2	3	4			1	2	3	4			1	1	1	2	2
1	2	3	4			1	2	3	4			1	1	1	2	2
1	2	3	4			1	2	3	4			1	1	1	2	2
1	2	3	4			1	2	3	4			1	1	1	2	2
1	2	3	4			1	2	3	4			1	1	1	2	2
1	2	3	4			1	2	3	4			1	1	1	2	2
1	2	3	4			1	2	3	4			1	1	1	2	2
1	2	3	4			1	2	3	4			1	1	1	2	2
1	2	3	4			1	2	3	4			1	1	1	2	2
1	2	3	4			1	2	3	4			1	1	1	2	2
1	2	3	4			1	2	3	4			1	1	1	2	2
1	2	3	4			1	2	3	4			1	1	1	2	2
1	2	3	4			1	2	3	4			1	1	1	2	2
1	2	3	4			1	2	3	4			1	1	1	2	2
1	2	3	4			1	2	3	4			1	1	1	2	2
1	2	3	4			1	2	3	4			1	1	1	2	2
1	2	3	4			1	2	3	4			1	1	1	2	2
1	2	3	4			1	2	3	4			1	1	1	2	2
1	2	3	4			1	2	3	4			1	1	1	2	2
1	2	3	4			1	2	3	4			1	1	1	2	2
1	2	3	4			1	2	3	4			1	1	1	2	2
1	2	3	4			1	2	3	4			1	1	1	2	2
1	2	3	4			1	2	3	4			1	1	1	2	2
1	2	3	4			1	2	3	4			1	1	1	2	2
1	2	3	4			1	2	3	4			1	1	1	2	2
1	2	3	4			1	2	3	4			1	1	1	2	2
1	2	3	4			1	2	3	4			1	1	1	2	2
1	2	3	4			1	2	3	4			1	1	1	2	2
1	2	3	4			1	2	3	4			1	1	1	2	2
1	2	3	4			1	2	3	4			1	1	1	2	2
1	2	3	4			1	2	3	4			1	1	1	2	2
1	2	3	4			1	2	3	4			1	1	1	2	2
1	2	3	4			1	2	3	4			1	1	1	2	2
1	2	3	4			1	2	3	4			1	1	1	2	2
1	2	3	4			1	2	3	4			1	1	1	2	2
1	2	3	4			1	2	3	4			1	1	1	2	2
1	2	3	4			1	2	3	4			1	1	1	2	2
1	2	3	4			1	2	3	4			1	1	1	2	2
1	2	3	4			1	2	3	4			1	1	1	2	2
1	2	3	4			1	2	3	4			1	1	1	2	2
1	2	3	4			1	2	3	4			1	1	1	2	2
1	2	3	4			1	2	3	4			1	1	1	2	2
1	2	3	4			1	2	3	4			1	1	1	2	2
1	2	3	4			1	2	3	4			1	1	1	2	2
1	2	3	4			1	2	3	4			1	1	1	2	2
1	2	3	4			1	2	3	4			1	1	1	2	2
1	2	3	4			1	2	3	4			1	1	1	2	2
1	2	3	4			1	2	3	4			1	1	1	2	2
1	2	3	4			1	2	3	4			1	1	1	2	2
1	2	3	4			1	2	3	4			1	1	1	2	2
1	2	3	4			1	2	3	4			1	1	1	2	2
1	2	3	4			1	2	3	4			1	1	1	2	2
1	2	3	4			1	2	3	4			1	1	1	2	2
1	2	3	4			1	2	3	4			1	1	1	2	2
1	2	3	4			1	2	3	4			1	1	1	2	2
1	2	3	4			1	2	3	4			1	1	1	2	2
1	2	3	4			1	2	3	4			1	1	1	2	2
1	2	3	4			1	2	3	4			1	1	1	2	2
1	2	3	4			1	2	3	4			1	1	1	2	2
1	2	3	4			1	2	3	4			1	1	1	2	2
1	2	3	4			1	2	3	4			1	1	1	2	2
1	2	3	4			1	2	3	4			1	1	1	2	2
1	2	3	4			1	2	3	4			1	1	1	2	2
1	2	3	4			1	2	3	4			1	1	1	2	2
1	2	3	4			1	2	3	4			1	1	1	2	2
1	2	3	4			1	2	3	4			1	1	1	2	2
1	2	3	4			1	2	3	4			1	1	1	2	2
1	2	3	4			1	2	3	4			1	1	1	2	2
1	2	3	4			1	2	3	4			1	1	1	2	2
1	2	3	4			1	2	3	4			1	1	1	2	2
1	2	3	4			1	2	3	4			1	1	1	2	2
1	2	3	4			1	2	3	4			1	1	1	2	2
1	2	3	4			1	2	3	4			1	1	1	2	2
1	2	3	4			1	2	3	4			1	1	1	2	2
1	2	3	4			1	2	3	4			1	1	1	2	2
1	2	3	4			1	2	3	4			1	1	1	2	2
1	2	3	4			1	2	3	4			1	1	1	2	2
1	2	3	4			1	2	3	4			1	1	1	2	2
1	2	3	4			1	2	3	4			1	1	1	2	2
1	2	3	4			1	2	3	4			1	1	1	2	2
1	2	3	4			1	2	3	4			1	1	1	2	2
1	2	3	4			1	2	3	4			1	1	1	2	2
1	2	3	4			1	2	3	4			1	1	1	2	2
1	2	3	4			1	2	3	4			1	1	1	2	2
1	2	3	4			1	2	3	4			1	1	1	2	2
1	2	3	4			1	2	3	4			1	1	1	2	2
1	2	3	4			1	2	3	4			1	1	1	2	2
1	2	3	4			1	2	3	4			1	1	1	2	2
1	2	3	4			1	2	3	4			1	1	1	2	2
1	2	3	4			1	2	3	4			1	1	1	2	2
1	2	3	4			1	2	3	4			1	1	1	2	2
1	2	3	4			1	2	3	4			1	1	1	2	2
1	2	3	4			1	2	3	4			1	1	1	2	2
1	2	3	4			1	2	3	4			1	1	1	2	2
1	2	3	4			1	2	3	4			1	1	1	2	2
1	2	3	4			1	2	3	4			1	1	1	2	2
1	2	3	4			1	2	3	4			1	1	1	2	2
1	2	3	4			1	2	3	4			1	1	1	2	2
1	2	3	4			1	2	3	4			1	1	1	2	2
1	2	3	4			1	2	3	4			1	1	1	2	2
1	2	3	4			1	2	3	4			1	1	1	2	2
1	2	3	4			1	2	3	4			1	1	1	2	2
1	2	3	4			1	2	3	4			1	1	1	2	2
1	2	3	4			1	2	3	4			1	1	1	2	2
1	2	3	4			1	2	3	4			1	1	1	2	2
1	2	3	4			1	2	3	4			1	1	1	2	2
1	2	3	4			1	2	3	4			1	1	1	2	2
1	2	3	4			1	2	3	4			1	1	1	2	2
1	2	3	4			1	2	3	4			1	1	1	2	2
1	2	3	4			1	2	3	4			1	1	1	2	2
1	2	3	4			1	2	3	4			1	1	1	2	2
1	2	3	4			1	2	3	4			1	1	1	2	2
1	2	3	4			1	2	3	4			1	1	1	2	2
1	2	3	4			1	2	3	4			1	1	1	2	2
1	2	3	4			1	2	3	4			1	1	1	2	2
1	2	3	4			1	2	3	4			1	1	1	2	2
1	2	3	4			1	2	3	4			1	1	1	2	2
1	2	3	4			1	2	3	4			1	1	1	2	2
1	2	3	4			1	2	3	4			1	1	1	2	2
1	2	3	4			1	2	3	4			1	1	1	2	2
1	2	3	4			1	2	3	4			1	1	1	2	2
1	2	3	4			1	2	3	4			1	1	1	2	2
1	2	3	4			1	2	3	4			1	1	1	2	2
1	2	3	4			1	2	3	4			1	1	1	2	2
1	2	3	4			1	2	3	4			1	1	1	2	2
1	2	3	4			1	2	3	4			1	1	1	2	2
1	2	3	4			1	2	3	4			1	1	1	2	2
1	2	3	4			1	2	3	4			1	1	1	2	2
1	2	3	4			1	2	3	4			1	1	1	2	2
1	2	3	4			1	2	3	4			1	1	1	2	2
1	2	3	4			1	2	3	4			1	1	1	2	2
1	2	3	4			1	2	3	4			1	1	1	2	2
1	2	3	4			1	2	3	4			1	1	1	2	2
1	2	3	4			1	2	3	4			1	1	1	2	2
1	2	3	4			1	2	3	4			1	1	1	2	2
1	2	3	4			1	2	3	4			1	1	1	2	2
1	2	3	4			1	2	3	4			1	1	1	2	2
1	2	3	4			1	2	3	4			1	1	1	2	2
1	2	3	4			1	2	3	4			1	1	1	2	2
1	2	3	4			1	2	3	4			1	1	1	2	2
1	2	3	4			1	2	3	4			1	1	1	2	2
1	2	3	4			1	2	3	4			1	1	1	2	2
1	2	3	4			1	2	3	4			1	1	1	2	2
1	2	3	4			1	2	3	4			1	1	1	2	2
1	2	3	4			1	2	3	4			1	1	1	2	2
1	2	3	4			1	2	3	4			1	1	1	2	2
1	2	3	4			1	2	3	4			1	1	1	2	2
1	2	3	4			1	2	3	4			1	1	1	2	2
1	2	3	4			1	2	3	4			1	1	1	2	2
1	2	3	4			1	2	3	4			1	1	1	2	2
1	2	3	4			1	2	3	4			1	1	1	2	2
1	2	3	4			1	2	3	4			1	1	1	2	2
1	2	3	4			1	2	3	4			1	1	1	2	2
1	2	3	4			1	2	3	4			1	1	1	2	2
1	2	3	4			1	2	3	4			1	1	1	2	2
1	2	3	4			1	2	3	4			1	1	1	2	2
1	2	3	4			1	2	3	4			1	1	1	2	2
1	2	3	4			1	2	3	4			1	1	1	2	2
1	2	3	4			1	2	3	4			1	1	1	2	2
1	2	3	4			1	2	3	4			1	1	1	2	2
1	2	3	4			1	2	3	4			1	1	1	2	2
1	2	3	4			1	2	3	4			1	1	1	2	2
1	2	3	4			1	2	3	4			1	1	1	2	2
1	2	3	4			1	2	3	4			1	1	1	2	2
1	2	3	4			1	2	3	4			1	1	1	2	2
1	2	3	4			1	2	3	4			1	1	1	2	2
1	2	3	4			1	2	3	4			1	1	1	2	2
1	2	3	4			1	2	3	4			1	1	1	2	2
1	2	3	4			1	2	3	4			1	1	1	2	2
1	2	3	4			1	2	3	4			1	1	1	2	2
1	2	3	4			1	2	3	4			1	1	1	2	2
1	2	3	4			1	2	3	4			1	1	1	2	2
1	2	3	4			1	2	3	4			1	1	1	2	2
1	2	3	4			1	2	3	4			1	1	1	2	2
1	2	3	4			1	2	3	4			1	1	1	2	2
1	2	3	4			1	2	3	4			1	1	1	2	2
1	2	3	4			1	2	3	4			1	1	1	2	2
1	2	3	4			1	2	3	4			1	1	1	2	2
1	2	3	4			1	2	3	4			1	1	1	2	2
1	2	3	4			1	2	3	4			1	1	1	2	2
1	2	3	4			1	2	3	4			1	1	1	2	2
1	2	3	4			1	2	3	4			1	1	1	2	2
1	2	3	4			1	2	3	4			1	1	1	2	2
1	2	3	4			1	2	3	4			1	1	1	2	2
1	2	3	4			1	2	3	4			1	1	1	2	2
1	2	3	4			1	2	3	4			1	1	1	2	2
1	2	3	4			1	2	3	4			1	1	1	2	2
1	2	3	4			1	2	3	4			1	1	1	2	2
1	2	3	4			1	2	3	4			1	1	1	2	2
1	2	3	4			1	2	3	4			1	1	1	2	2
1	2	3	4			1	2	3	4			1	1	1	2	2
1	2	3	4			1	2	3	4			1	1	1	2	2
1	2	3	4			1	2	3	4			1	1	1	2	2
1	2	3	4			1	2	3	4			1	1	1	2	2
1	2	3	4			1	2	3	4			1	1	1	2	2
1	2	3	4			1	2	3	4			1	1	1	2	2
1	2	3	4			1	2	3	4			1	1	1	2	2
1	2	3	4			1	2	3	4			1	1	1	2	2
1	2	3	4			1	2	3	4			1	1	1	2	2
1	2	3	4			1	2	3	4			1	1	1	2	2
1	2	3	4			1	2	3	4			1	1	1	2	2
1	2	3	4			1	2	3	4			1	1	1	2	2
1	2	3	4			1	2	3	4			1	1	1	2	2
1	2	3	4			1	2	3	4			1	1	1	2	2
1	2	3	4			1	2	3	4			1	1	1	2	2
1	2	3	4			1	2	3	4			1	1	1	2	2
1	2	3	4			1	2	3	4			1	1	1	2	2
1	2	3	4			1	2	3	4			1	1	1	2	2
1	2	3	4			1	2	3	4			1	1	1	2	2
1	2	3	4			1	2	3	4			1	1	1	2	2
1	2	3	4			1	2	3	4			1	1	1	2	2
1	2	3	4			1	2	3	4			1	1	1	2	2
1	2	3	4			1	2	3	4			1	1	1	2	2
1	2	3	4			1	2	3	4			1	1	1	2	2
1	2	3	4			1	2	3	4			1	1	1	2	2
1	2	3	4			1	2	3	4			1	1	1	2	2
1	2	3	4			1	2	3	4			1	1	1	2	2
1	2	3	4			1	2	3	4			1	1	1	2	2
1	2	3	4			1	2	3	4			1	1	1	2	2
1	2	3	4			1	2	3	4			1	1	1	2	2
1	2	3	4			1	2	3	4			1	1	1	2	2
1	2	3	4			1	2	3	4			1	1	1	2	2
1	2	3	4			1	2	3	4			1	1	1	2	2
1	2	3	4			1	2	3	4			1	1	1	2	2
1	2	3	4			1	2	3	4			1	1	1	2	2
1	2	3	4			1	2	3	4			1	1	1	2	2
1	2	3	4			1	2	3	4			1	1	1	2	2
1	2	3	4			1	2	3	4			1	1	1	2	2
1	2	3	4			1	2	3	4			1	1	1	2	2
1	2	3	4			1	2	3	4			1	1	1	2	2
1	2	3	4			1	2	3	4			1	1	1	2	2
1	2	3	4			1	2	3	4			1	1	1	2	2
1	2	3	4			1	2	3	4			1	1	1	2	2
1	2	3	4			1	2	3	4			1	1	1	2	2
1	2	3	4			1	2	3	4			1	1	1	2	2
1	2	3	4			1	2	3	4			1	1	1	2	2
1	2	3	4			1	2	3	4			1	1	1	2	2
1	2	3	4			1	2	3	4			1	1	1	2	2
1	2	3	4			1	2	3	4			1	1	1	2	2
1	2	3	4			1	2	3	4			1	1	1	2	2
1	2	3	4			1	2	3	4			1	1	1	2	2
1	2	3	4			1	2	3	4			1	1	1	2	2
1	2	3	4			1	2	3	4			1	1	1	2	2
1	2	3	4			1	2	3	4			1	1	1	2	2
1	2	3	4			1	2	3	4			1	1	1	2	2
1	2	3	4			1	2	3	4			1	1	1	2	2
1	2	3	4			1	2	3	4			1	1	1	2	2
1	2	3	4			1	2	3	4			1	1	1	2	2
1	2	3	4			1	2	3	4			1	1	1	2	2
1	2	3	4			1	2	3	4			1	1	1	2	2
1	2	3	4			1	2	3	4			1	1	1	2	2
1	2	3	4			1	2	3	4			1	1	1	2	2
1	2	3	4			1	2	3	4			1	1	1	2	2
1	2	3	4			1	2	3	4			1	1	1	2	2
1	2	3	4			1	2	3	4			1	1	1	2	2
1	2	3	4			1	2	3	4			1	1	1	2	2
1	2	3	4			1	2	3	4			1	1	1	2	2
1	2	3	4			1	2	3	4			1	1	1	2	2
1	2	3	4			1	2	3	4			1	1	1	2	2
1	2	3	4			1	2	3	4			1	1	1	2	2
1	2	3	4			1	2	3	4			1	1	1	2	2
1	2	3	4			1	2	3	4			1	1	1	2	2
1	2	3	4			1	2	3	4			1	1	1	2	2
1	2	3	4			1	2	3	4			1	1	1	2	2
1	2	3	4			1	2	3	4			1	1	1	2	2
1	2	3	4			1	2	3	4			1	1	1	2	2
1	2	3	4			1	2	3	4			1	1	1	2	2
1	2	3	4			1	2	3	4			1	1	1	2	2
1	2	3	4			1	2	3	4			1	1	1	2	2
1	2	3	4			1	2	3	4			1	1	1	2	2
1	2	3	4			1	2	3	4			1	1	1	2	2
1	2	3	4			1	2	3	4			1	1	1	2	2
1	2	3	4			1	2	3	4			1	1	1	2	2
1	2	3	4			1	2	3	4			1	1	1	2	2
1	2	3	4			1	2	3	4			1	1	1	2	2
1	2	3	4			1	2	3	4			1	1	1	2	2
1	2	3	4			1	2	3	4			1	1	1	2	2
1	2	3	4			1	2	3	4			1	1	1	2	2
1	2	3	4			1	2	3	4			1	1	1	2	2
1	2	3	4			1	2	3	4			1	1	1	2	2
1	2	3	4			1	2	3	4			1	1	1	2	2
1	2	3	4			1	2	3	4			1	1	1	2	2
[truncated: 155,340 more rows]

## Sheet: Time_accelarating_frame
W			L			Acceleration type	W_L	posthoc 2 - 2 accelerating	posthoc 2 - 2 stationary	posthoc 2 - 2 deccelerating
Accelerating	Stationary	Deccelerating	Accelerating	Stationary	Deccelerating	1	1	1	2	2
a	r	f	a	r	f	1	1	1	2	2
a	r	f	a	r	f	1	1	1	2	2
a	r	f	a	r	f	1	1	1	2	2
a	r	f	a	r	f	1	1	1	2	2
a	r	f	a	r	f	1	1	1	2	2
a	r	f	a	r	f	1	1	1	2	2
a	r	f	a	r	f	1	1	1	2	2
a	r	f	a	r	f	1	1	1	2	2
a	r	f	a	r	f	1	1	1	2	2
a	r	f	a	r	f	1	1	1	2	2
a	r	f	a	r	f	1	1	1	2	2
a	r	f	a	r	f	1	1	1	2	2
a	r	f	a	r	f	1	1	1	2	2
a	r	f	a	r	f	1	1	1	2	2
a	r	f	a	r	f	1	1	1	2	2
a	r	f	a	r	f	1	1	1	2	2
a	r	f	a	r	f	1	1	1	2	2
a	r	f	a	r	f	1	1	1	2	2
a	r	f	a	r	f	1	1	1	2	2
a	r	f	a	r	f	1	1	1	2	2
a	r	f	a	r	f	1	1	1	2	2
a	r	f	a	r	f	1	1	1	2	2
a	r	f	a	r	f	1	1	1	2	2
a	r	f	a	r	f	1	1	1	2	2
a	r	f	a	r	f	1	1	1	2	2
a	r	f	a	r	f	1	1	1	2	2
a	r	f	a	r	f	1	1	1	2	2
a	r	f	a	r	f	1	1	1	2	2
a	r	f	a	r	f	1	1	1	2	2
a	r	f	a	r	f	1	1	1	2	2
a	r	f	a	r	f	1	1	1	2	2
a	r	f	a	r	f	1	1	1	2	2
a	r	f	a	r	f	1	1	1	2	2
a	r	f	a	r	f	1	1	1	2	2
a	r	f	a	r	f	1	1	1	2	2
a	r	f	a	r	f	1	1	1	2	2
a	r	f	a	r	f	1	1	1	2	2
a	r	f	a	r	f	1	1	1	2	2
a	r	f	a	r	f	1	1	1	2	2
a	r	f	a	r	f	1	1	1	2	2
a	r	f	a	r	f	1	1	1	2	2
a	r	f	a	r	f	1	1	1	2	2
a	r	f	a	r	f	1	1	1	2	2
a	r	f	a	r	f	1	1	1	2	2
a	r	f	a	r	f	1	1	1	2	2
a	r	f	a	r	f	1	1	1	2	2
a	r	f	a	r	f	1	1	1	2	2
a	r	f	a	r	f	1	1	1	2	2
a	r	f	a	r	f	1	1	1	2	2
a	r	f	a	r	f	1	1	1	2	2
a	r	f	a	r	f	1	1	1	2	2
a	r	f	a	r	f	1	1	1	2	2
a	r	f	a	r	f	1	1	1	2	2
a	r	f	a	r	f	1	1	1	2	2
a	r	f	a	r	f	1	1	1	2	2
a	r	f	a	r	f	1	1	1	2	2
a	r	f	a	r	f	1	1	1	2	2
a	r	f	a	r	f	1	1	1	2	2
a	r	f	a	r	f	1	1	1	2	2
a	r	f	a	r	f	1	1	1	2	2
a	r	f	a	r	f	1	1	1	2	2
a	r	f	a	r	f	1	1	1	2	2
a	r	f	a	r	f	1	1	1	2	2
a	r	f	a	r	f	1	1	1	2	2
a	r	f	a	r	f	1	1	1	2	2
a	r	f	a	r	f	1	1	1	2	2
a	r	f	a	r	f	1	1	1	2	2
a	r	f	a	r	f	1	1	1	2	2
a	r	f	a	r	f	1	1	1	2	2
a	r	f	a	r	f	1	1	1	2	2
a	r	f	a	r	f	1	1	1	2	2
a	r	f	a	r	f	1	1	1	2	2
a	r	f	a	r	f	1	1	1	2	2
a	r	f	a	r	f	1	1	1	2	2
a	r	f	a	r	f	1	1	1	2	2
a	r	f	a	r	f	1	1	1	2	2
a	r	f	a	r	f	1	1	1	2	2
a	r	f	a	r	f	1	1	1	2	2
a	r	f	a	r	f	1	1	1	2	2
a	r	f	a	r	f	1	1	1	2	2
a	r	f	a	r	f	1	1	1	2	2
a	r	f	a	r	f	1	1	1	2	2
a	r	f	a	r	f	1	1	1	2	2
a	r	f	a	r	f	1	1	1	2	2
a	r	f	a	r	f	1	1	1	2	2
a	r	f	a	r	f	1	1	1	2	2
a	r	f	a	r	f	1	1	1	2	2
a	r	f	a	r	f	1	1	1	2	2
a	r	f	a	r	f	1	1	1	2	2
a	r	f	a	r	f	1	1	1	2	2
a	r	f	a	r	f	1	1	1	2	2
a	r	f	a	r	f	1	1	1	2	2
a	r	f	a	r	f	1	1	1	2	2
a	r	f	a	r	f	1	1	1	2	2
a	r	f	a	r	f	1	1	1	2	2
a	r	f	a	r	f	1	1	1	2	2
a	r	f	a	r	f	1	1	1	2	2
a	r	f	a	r	f	1	1	1	2	2
a	r	f	a	r	f	1	1	1	2	2
a	r	f	a	r	f	1	1	1	2	2
a	r	f	a	r	f	1	1	1	2	2
a	r	f	a	r	f	1	1	1	2	2
a	r	f	a	r	f	1	1	1	2	2
a	r	f	a	r	f	1	1	1	2	2
a	r	f	a	r	f	1	1	1	2	2
a	r	f	a	r	f	1	1	1	2	2
a	r	f	a	r	f	1	1	1	2	2
a	r	f	a	r	f	1	1	1	2	2
a	r	f	a	r	f	1	1	1	2	2
a	r	f	a	r	f	1	1	1	2	2
a	r	f	a	r	f	1	1	1	2	2
a	r	f	a	r	f	1	1	1	2	2
a	r	f	a	r	f	1	1	1	2	2
a	r	f	a	r	f	1	1	1	2	2
a	r	f	a	r	f	1	1	1	2	2
a	r	f	a	r	f	1	1	1	2	2
a	r	f	a	r	f	1	1	1	2	2
a	r	f	a	r	f	1	1	1	2	2
a	r	f	a	r	f	1	1	1	2	2
a	r	f	a	r	f	1	1	1	2	2
a	r	f	a	r	f	1	1	1	2	2
a	r	f	a	r	f	1	1	1	2	2
a	r	f	a	r	f	1	1	1	2	2
a	r	f	a	r	f	1	1	1	2	2
a	r	f	a	r	f	1	1	1	2	2
a	r	f	a	r	f	1	1	1	2	2
a	r	f	a	r	f	1	1	1	2	2
a	r	f	a	r	f	1	1	1	2	2
a	r	f	a	r	f	1	1	1	2	2
a	r	f	a	r	f	1	1	1	2	2
a	r	f	a	r	f	1	1	1	2	2
a	r	f	a	r	f	1	1	1	2	2
a	r	f	a	r	f	1	1	1	2	2
a	r	f	a	r	f	1	1	1	2	2
a	r	f	a	r	f	1	1	1	2	2
a	r	f	a	r	f	1	1	1	2	2
a	r	f	a	r	f	1	1	1	2	2
a	r	f	a	r	f	1	1	1	2	2
a	r	f	a	r	f	1	1	1	2	2
a	r	f	a	r	f	1	1	1	2	2
a	r	f	a	r	f	1	1	1	2	2
a	r	f	a	r	f	1	1	1	2	2
a	r	f	a	r	f	1	1	1	2	2
a	r	f	a	r	f	1	1	1	2	2
a	r	f	a	r	f	1	1	1	2	2
a	r	f	a	r	f	1	1	1	2	2
a	r	f	a	r	f	1	1	1	2	2
a	r	f	a	r	f	1	1	1	2	2
a	r	f	a	r	f	1	1	1	2	2
a	r	f	a	r	f	1	1	1	2	2
a	r	f	a	r	f	1	1	1	2	2
a	r	f	a	r	f	1	1	1	2	2
a	r	f	a	r	f	1	1	1	2	2
a	r	f	a	r	f	1	1	1	2	2
a	r	f	a	r	f	1	1	1	2	2
a	r	f	a	r	f	1	1	1	2	2
a	r	f	a	r	f	1	1	1	2	2
a	r	f	a	r	f	1	1	1	2	2
a	r	f	a	r	f	1	1	1	2	2
a	r	f	a	r	f	1	1	1	2	2
a	r	f	a	r	f	1	1	1	2	2
a	r	f	a	r	f	1	1	1	2	2
a	r	f	a	r	f	1	1	1	2	2
a	r	f	a	r	f	1	1	1	2	2
a	r	f	a	r	f	1	1	1	2	2
a	r	f	a	r	f	1	1	1	2	2
a	r	f	a	r	f	1	1	1	2	2
a	r	f	a	r	f	1	1	1	2	2
a	r	f	a	r	f	1	1	1	2	2
a	r	f	a	r	f	1	1	1	2	2
a	r	f	a	r	f	1	1	1	2	2
a	r	f	a	r	f	1	1	1	2	2
a	r	f	a	r	f	1	1	1	2	2
a	r	f	a	r	f	1	1	1	2	2
a	r	f	a	r	f	1	1	1	2	2
a	r	f	a	r	f	1	1	1	2	2
a	r	f	a	r	f	1	1	1	2	2
a	r	f	a	r	f	1	1	1	2	2
a	r	f	a	r	f	1	1	1	2	2
a	r	f	a	r	f	1	1	1	2	2
a	r	f	a	r	f	1	1	1	2	2
a	r	f	a	r	f	1	1	1	2	2
a	r	f	a	r	f	1	1	1	2	2
a	r	f	a	r	f	1	1	1	2	2
a	r	f	a	r	f	1	1	1	2	2
a	r	f	a	r	f	1	1	1	2	2
a	r	f	a	r	f	1	1	1	2	2
a	r	f	a	r	f	1	1	1	2	2
a	r	f	a	r	f	1	1	1	2	2
a	r	f	a	r	f	1	1	1	2	2
a	r	f	a	r	f	1	1	1	2	2
a	r	f	a	r	f	1	1	1	2	2
a	r	f	a	r	f	1	1	1	2	2
a	r	f	a	r	f	1	1	1	2	2
a	r	f	a	r	f	1	1	1	2	2
a	r	f	a	r	f	1	1	1	2	2
a	r	f	a	r	f	1	1	1	2	2
a	r	f	a	r	f	1	1	1	2	2
a	r	f	a	r	f	1	1	1	2	2
a	r	f	a	r	f	1	1	1	2	2
a	r	f	a	r	f	1	1	1	2	2
a	r	f	a	r	f	1	1	1	2	2
a	r	f	a	r	f	1	1	1	2	2
a	r	f	a	r	f	1	1	1	2	2
a	r	f	a	r	f	1	1	1	2	2
a	r	f	a	r	f	1	1	1	2	2
a	r	f	a	r	f	1	1	1	2	2
a	r	f	a	r	f	1	1	1	2	2
a	r	f	a	r	f	1	1	1	2	2
a	r	f	a	r	f	1	1	1	2	2
a	r	f	a	r	f	1	1	1	2	2
a	r	f	a	r	f	1	1	1	2	2
a	r	f	a	r	f	1	1	1	2	2
a	r	f	a	r	f	1	1	1	2	2
a	r	f	a	r	f	1	1	1	2	2
a	r	f	a	r	f	1	1	1	2	2
a	r	f	a	r	f	1	1	1	2	2
a	r	f	a	r	f	1	1	1	2	2
a	r	f	a	r	f	1	1	1	2	2
a	r	f	a	r	f	1	1	1	2	2
a	r	f	a	r	f	1	1	1	2	2
a	r	f	a	r	f	1	1	1	2	2
a	r	f	a	r	f	1	1	1	2	2
a	r	f	a	r	f	1	1	1	2	2
a	r	f	a	r	f	1	1	1	2	2
a	r	f	a	r	f	1	1	1	2	2
a	r	f	a	r	f	1	1	1	2	2
a	r	f	a	r	f	1	1	1	2	2
a	r	f	a	r	f	1	1	1	2	2
a	r	f	a	r	f	1	1	1	2	2
a	r	f	a	r	f	1	1	1	2	2
a	r	f	a	r	f	1	1	1	2	2
a	r	f	a	r	f	1	1	1	2	2
a	r	f	a	r	f	1	1	1	2	2
a	r	f	a	r	f	1	1	1	2	2
a	r	f	a	r	f	1	1	1	2	2
a	r	f	a	r	f	1	1	1	2	2
a	r	f	a	r	f	1	1	1	2	2
a	r	f	a	r	f	1	1	1	2	2
a	r	f	a	r	f	1	1	1	2	2
a	r	f	a	r	f	1	1	1	2	2
a	r	f	a	r	f	1	1	1	2	2
a	r	f	a	r	f	1	1	1	2	2
a	r	f	a	r	f	1	1	1	2	2
a	r	f	a	r	f	1	1	1	2	2
a	r	f	a	r	f	1	1	1	2	2
a	r	f	a	r	f	1	1	1	2	2
a	r	f	a	r	f	1	1	1	2	2
a	r	f	a	r	f	1	1	1	2	2
a	r	f	a	r	f	1	1	1	2	2
a	r	f	a	r	f	1	1	1	2	2
a	r	f	a	r	f	1	1	1	2	2
a	r	f	a	r	f	1	1	1	2	2
a	r	f	a	r	f	1	1	1	2	2
a	r	f	a	r	f	1	1	1	2	2
a	r	f	a	r	f	1	1	1	2	2
a	r	f	a	r	f	1	1	1	2	2
a	r	f	a	r	f	1	1	1	2	2
a	r	f	a	r	f	1	1	1	2	2
a	r	f	a	r	f	1	1	1	2	2
a	r	f	a	r	f	1	1	1	2	2
a	r	f	a	r	f	1	1	1	2	2
a	r	f	a	r	f	1	1	1	2	2
a	r	f	a	r	f	1	1	1	2	2
a	r	f	a	r	f	1	1	1	2	2
a	r	f	a	r	f	1	1	1	2	2
a	r	f	a	r	f	1	1	1	2	2
a	r	f	a	r	f	1	1	1	2	2
a	r	f	a	r	f	1	1	1	2	2
a	r	f	a	r	f	1	1	1	2	2
a	r	f	a	r	f	1	1	1	2	2
a	r	f	a	r	f	1	1	1	2	2
a	r	f	a	r	f	1	1	1	2	2
a	r	f	a	r	f	1	1	1	2	2
a	r	f	a	r	f	1	1	1	2	2
a	r	f	a	r	f	1	1	1	2	2
a	r	f	a	r	f	1	1	1	2	2
a	r	f	a	r	f	1	1	1	2	2
a	r	f	a	r	f	1	1	1	2	2
a	r	f	a	r	f	1	1	1	2	2
a	r	f	a	r	f	1	1	1	2	2
a	r	f	a	r	f	1	1	1	2	2
a	r	f	a	r	f	1	1	1	2	2
a	r	f	a	r	f	1	1	1	2	2
a	r	f	a	r	f	1	1	1	2	2
a	r	f	a	r	f	1	1	1	2	2
a	r	f	a	r	f	1	1	1	2	2
a	r	f	a	r	f	1	1	1	2	2
a	r	f	a	r	f	1	1	1	2	2
a	r	f	a	r	f	1	1	1	2	2
a	r	f	a	r	f	1	1	1	2	2
a	r	f	a	r	f	1	1	1	2	2
a	r	f	a	r	f	1	1	1	2	2
a	r	f	a	r	f	1	1	1	2	2
a	r	f	a	r	f	1	1	1	2	2
a	r	f	a	r	f	1	1	1	2	2
a	r	f	a	r	f	1	1	1	2	2
a	r	f	a	r	f	1	1	1	2	2
a	r	f	a	r	f	1	1	1	2	2
a	r	f	a	r	f	1	1	1	2	2
a	r	f	a	r	f	1	1	1	2	2
a	r	f	a	r	f	1	1	1	2	2
a	r	f	a	r	f	1	1	1	2	2
a	r	f	a	r	f	1	1	1	2	2
a	r	f	a	r	f	1	1	1	2	2
a	r	f	a	r	f	1	1	1	2	2
a	r	f	a	r	f	1	1	1	2	2
a	r	f	a	r	f	1	1	1	2	2
a	r	f	a	r	f	1	1	1	2	2
a	r	f	a	r	f	1	1	1	2	2
a	r	f	a	r	f	1	1	1	2	2
a	r	f	a	r	f	1	1	1	2	2
a	r	f	a	r	f	1	1	1	2	2
a	r	f	a	r	f	1	1	1	2	2
a	r	f	a	r	f	1	1	1	2	2
a	r	f	a	r	f	1	1	1	2	2
a	r	f	a	r	f	1	1	1	2	2
a	r	f	a	r	f	1	1	1	2	2
a	r	f	a	r	f	1	1	1	2	2
a	r	f	a	r	f	1	1	1	2	2
a	r	f	a	r	f	1	1	1	2	2
a	r	f	a	r	f	1	1	1	2	2
a	r	f	a	r	f	1	1	1	2	2
a	r	f	a	r	f	1	1	1	2	2
a	r	f	a	r	f	1	1	1	2	2
a	r	f	a	r	f	1	1	1	2	2
a	r	f	a	r	f	1	1	1	2	2
a	r	f	a	r	f	1	1	1	2	2
a	r	f	a	r	f	1	1	1	2	2
a	r	f	a	r	f	1	1	1	2	2
a	r	f	a	r	f	1	1	1	2	2
a	r	f	a	r	f	1	1	1	2	2
a	r	f	a	r	f	1	1	1	2	2
a	r	f	a	r	f	1	1	1	2	2
a	r	f	a	r	f	1	1	1	2	2
a	r	f	a	r	f	1	1	1	2	2
a	r	f	a	r	f	1	1	1	2	2
a	r	f	a	r	f	1	1	1	2	2
a	r	f	a	r	f	1	1	1	2	2
a	r	f	a	r	f	1	1	1	2	2
a	r	f	a	r	f	1	1	1	2	2
a	r	f	a	r	f	1	1	1	2	2
a	r	f	a	r	f	1	1	1	2	2
a	r	f	a	r	f	1	1	1	2	2
a	r	f	a	r	f	1	1	1	2	2
a	r	f	a	r	f	1	1	1	2	2
a	r	f	a	r	f	1	1	1	2	2
a	r	f	a	r	f	1	1	1	2	2
a	r	f	a	r	f	1	1	1	2	2
a	r	f	a	r	f	1	1	1	2	2
a	r	f	a	r	f	1	1	1	2	2
a	r	f	a	r	f	1	1	1	2	2
a	r	f	a	r	f	1	1	1	2	2
a	r	f	a	r	f	1	1	1	2	2
a	r	f	a	r	f	1	1	1	2	2
a	r	f	a	r	f	1	1	1	2	2
a	r	f	a	r	f	1	1	1	2	2
a	r	f	a	r	f	1	1	1	2	2
a	r	f	a	r	f	1	1	1	2	2
a	r	f	a	r	f	1	1	1	2	2
a	r	f	a	r	f	1	1	1	2	2
a	r	f	a	r	f	1	1	1	2	2
a	r	f	a	r	f	1	1	1	2	2
a	r	f	a	r	f	1	1	1	2	2
a	r	f	a	r	f	1	1	1	2	2
a	r	f	a	r	f	1	1	1	2	2
a	r	f	a	r	f	1	1	1	2	2
a	r	f	a	r	f	1	1	1	2	2
a	r	f	a	r	f	1	1	1	2	2
a	r	f	a	r	f	1	1	1	2	2
a	r	f	a	r	f	1	1	1	2	2
a	r	f	a	r	f	1	1	1	2	2
a	r	f	a	r	f	1	1	1	2	2
a	r	f	a	r	f	1	1	1	2	2
a	r	f	a	r	f	1	1	1	2	2
a	r	f	a	r	f	1	1	1	2	2
a	r	f	a	r	f	1	1	1	2	2
a	r	f	a	r	f	1	1	1	2	2
a	r	f	a	r	f	1	1	1	2	2
a	r	f	a	r	f	1	1	1	2	2
a	r	f	a	r	f	1	1	1	2	2
a	r	f	a	r	f	1	1	1	2	2
a	r	f	a	r	f	1	1	1	2	2
a	r	f	a	r	f	1	1	1	2	2
a	r	f	a	r	f	1	1	1	2	2
a	r	f	a	r	f	1	1	1	2	2
a	r	f	a	r	f	1	1	1	2	2
a	r	f	a	r	f	1	1	1	2	2
a	r	f	a	r	f	1	1	1	2	2
a	r	f	a	r	f	1	1	1	2	2
a	r	f	a	r	f	1	1	1	2	2
a	r	f	a	r	f	1	1	1	2	2
a	r	f	a	r	f	1	1	1	2	2
a	r	f	a	r	f	1	1	1	2	2
a	r	f	a	r	f	1	1	1	2	2
a	r	f	a	r	f	1	1	1	2	2
a	r	f	a	r	f	1	1	1	2	2
a	r	f	a	r	f	1	1	1	2	2
a	r	f	a	r	f	1	1	1	2	2
a	r	f	a	r	f	1	1	1	2	2
a	r	f	a	r	f	1	1	1	2	2
a	r	f	a	r	f	1	1	1	2	2
a	r	f	a	r	f	1	1	1	2	2
a	r	f	a	r	f	1	1	1	2	2
a	r	f	a	r	f	1	1	1	2	2
a	r	f	a	r	f	1	1	1	2	2
a	r	f	a	r	f	1	1	1	2	2
a	r	f	a	r	f	1	1	1	2	2
a	r	f	a	r	f	1	1	1	2	2
a	r	f	a	r	f	1	1	1	2	2
a	r	f	a	r	f	1	1	1	2	2
a	r	f	a	r	f	1	1	1	2	2
a	r	f	a	r	f	1	1	1	2	2
a	r	f	a	r	f	1	1	1	2	2
a	r	f	a	r	f	1	1	1	2	2
a	r	f	a	r	f	1	1	1	2	2
a	r	f	a	r	f	1	1	1	2	2
a	r	f	a	r	f	1	1	1	2	2
a	r	f	a	r	f	1	1	1	2	2
a	r	f	a	r	f	1	1	1	2	2
a	r	f	a	r	f	1	1	1	2	2
a	r	f	a	r	f	1	1	1	2	2
a	r	f	a	r	f	1	1	1	2	2
a	r	f	a	r	f	1	1	1	2	2
a	r	f	a	r	f	1	1	1	2	2
a	r	f	a	r	f	1	1	1	2	2
a	r	f	a	r	f	1	1	1	2	2
a	r	f	a	r	f	1	1	1	2	2
a	r	f	a	r	f	1	1	1	2	2
a	r	f	a	r	f	1	1	1	2	2
a	r	f	a	r	f	1	1	1	2	2
a	r	f	a	r	f	1	1	1	2	2
a	r	f	a	r	f	1	1	1	2	2
a	r	f	a	r	f	1	1	1	2	2
a	r	f	a	r	f	1	1	1	2	2
a	r	f	a	r	f	1	1	1	2	2
a	r	f	a	r	f	1	1	1	2	2
a	r	f	a	r	f	1	1	1	2	2
a	r	f	a	r	f	1	1	1	2	2
a	r	f	a	r	f	1	1	1	2	2
a	r	f	a	r	f	1	1	1	2	2
a	r	f	a	r	f	1	1	1	2	2
a	r	f	a	r	f	1	1	1	2	2
a	r	f	a	r	f	1	1	1	2	2
a	r	f	a	r	f	1	1	1	2	2
a	r	f	a	r	f	1	1	1	2	2
a	r	f	a	r	f	1	1	1	2	2
a	r	f	a	r	f	1	1	1	2	2
a	r	f	a	r	f	1	1	1	2	2
a	r	f	a	r	f	1	1	1	2	2
a	r	f	a	r	f	1	1	1	2	2
a	r	f	a	r	f	1	1	1	2	2
a	r	f	a	r	f	1	1	1	2	2
a	r	f	a	r	f	1	1	1	2	2
a	r	f	a	r	f	1	1	1	2	2
a	r	f	a	r	f	1	1	1	2	2
a	r	f	a	r	f	1	1	1	2	2
a	r	f	a	r	f	1	1	1	2	2
a	r	f	a	r	f	1	1	1	2	2
a	r	f	a	r	f	1	1	1	2	2
a	r	f	a	r	f	1	1	1	2	2
a	r	f	a	r	f	1	1	1	2	2
a	r	f	a	r	f	1	1	1	2	2
a	r	f	a	r	f	1	1	1	2	2
a	r	f	a	r	f	1	1	1	2	2
a	r	f	a	r	f	1	1	1	2	2
a	r	f	a	r	f	1	1	1	2	2
a	r	f	a	r	f	1	1	1	2	2
a	r	f	a	r	f	1	1	1	2	2
a	r	f	a	r	f	1	1	1	2	2
a	r	f	a	r	f	1	1	1	2	2
a	r	f	a	r	f	1	1	1	2	2
a	r	f	a	r	f	1	1	1	2	2
a	r	f	a	r	f	1	1	1	2	2
a	r	f	a	r	f	1	1	1	2	2
a	r	f	a	r	f	1	1	1	2	2
a	r	f	a	r	f	1	1	1	2	2
a	r	f	a	r	f	1	1	1	2	2
a	r	f	a	r	f	1	1	1	2	2
a	r	f	a	r	f	1	1	1	2	2
a	r	f	a	r	f	1	1	1	2	2
a	r	f	a	r	f	1	1	1	2	2
a	r	f	a	r	f	1	1	1	2	2
a	r	f	a	r	f	1	1	1	2	2
a	r	f	a	r	f	1	1	1	2	2
a	r	f	a	r	f	1	1	1	2	2
a	r	f	a	r	f	1	1	1	2	2
a	r	f	a	r	f	1	1	1	2	2
a	r	f	a	r	f	1	1	1	2	2
a	r	f	a	r	f	1	1	1	2	2
a	r	f	a	r	f	1	1	1	2	2
a	r	f	a	r	f	1	1	1	2	2
a	r	f	a	r	f	1	1	1	2	2
a	r	f	a	r	f	1	1	1	2	2
a	r	f	a	r	f	1	1	1	2	2
a	r	f	a	r	f	1	1	1	2	2
a	r	f	a	r	f	1	1	1	2	2
a	r	f	a	r	f	1	1	1	2	2
a	r	f	a	r	f	1	1	1	2	2
a	r	f	a	r	f	1	1	1	2	2
a	r	f	a	r	f	1	1	1	2	2
a	r	f	a	r	f	1	1	1	2	2
a	r	f	a	r	f	1	1	1	2	2
a	r	f	a	r	f	1	1	1	2	2
a	r	f	a	r	f	1	1	1	2	2
a	r	f	a	r	f	1	1	1	2	2
a	r	f	a	r	f	1	1	1	2	2
a	r	f	a	r	f	1	1	1	2	2
a	r	f	a	r	f	1	1	1	2	2
a	r	f	a	r	f	1	1	1	2	2
a	r	f	a	r	f	1	1	1	2	2
a	r	f	a	r	f	1	1	1	2	2
a	r	f	a	r	f	1	1	1	2	2
a	r	f	a	r	f	1	1	1	2	2
a	r	f	a	r	f	1	1	1	2	2
a	r	f	a	r	f	1	1	1	2	2
a	r	f	a	r	f	1	1	1	2	2
a	r	f	a	r	f	1	1	1	2	2
a	r	f	a	r	f	1	1	1	2	2
a	r	f	a	r	f	1	1	1	2	2
a	r	f	a	r	f	1	1	1	2	2
a	r	f	a	r	f	1	1	1	2	2
a	r	f	a	r	f	1	1	1	2	2
a	r	f	a	r	f	1	1	1	2	2
a	r	f	a	r	f	1	1	1	2	2
a	r	f	a	r	f	1	1	1	2	2
a	r	f	a	r	f	1	1	1	2	2
a	r	f	a	r	f	1	1	1	2	2
a	r	f	a	r	f	1	1	1	2	2
a	r	f	a	r	f	1	1	1	2	2
a	r	f	a	r	f	1	1	1	2	2
a	r	f	a	r	f	1	1	1	2	2
a	r	f	a	r	f	1	1	1	2	2
a	r	f	a	r	f	1	1	1	2	2
a	r	f	a	r	f	1	1	1	2	2
a	r	f	a	r	f	1	1	1	2	2
a	r	f	a	r	f	1	1	1	2	2
a	r	f	a	r	f	1	1	1	2	2
a	r	f	a	r	f	1	1	1	2	2
a	r	f	a	r	f	1	1	1	2	2
a	r	f	a	r	f	1	1	1	2	2
a	r	f	a	r	f	1	1	1	2	2
a	r	f	a	r	f	1	1	1	2	2
a	r	f	a	r	f	1	1	1	2	2
a	r	f	a	r	f	1	1	1	2	2
a	r	f	a	r	f	1	1	1	2	2
a	r	f	a	r	f	1	1	1	2	2
a	r	f	a	r	f	1	1	1	2	2
a	r	f	a	r	f	1	1	1	2	2
a	r	f	a	r	f	1	1	1	2	2
a	r	f	a	r	f	1	1	1	2	2
a	r	f	a	r	f	1	1	1	2	2
a	r	f	a	r	f	1	1	1	2	2
a	r	f	a	r	f	1	1	1	2	2
a	r	f	a	r	f	1	1	1	2	2
a	r	f	a	r	f	1	1	1	2	2
a	r	f	a	r	f	1	1	1	2	2
a	r	f	a	r	f	1	1	1	2	2
a	r	f	a	r	f	1	1	1	2	2
a	r	f	a	r	f	1	1	1	2	2
a	r	f	a	r	f	1	1	1	2	2
a	r	f	a	r	f	1	1	1	2	2
a	r	f	a	r	f	1	1	1	2	2
a	r	f	a	r	f	1	1	1	2	2
a	r	f	a	r	f	1	1	1	2	2
a	r	f	a	r	f	1	1	1	2	2
a	r	f	a	r	f	1	1	1	2	2
a	r	f	a	r	f	1	1	1	2	2
a	r	f	a	r	f	1	1	1	2	2
a	r	f	a	r	f	1	1	1	2	2
a	r	f	a	r	f	1	1	1	2	2
a	r	f	a	r	f	1	1	1	2	2
a	r	f	a	r	f	1	1	1	2	2
a	r	f	a	r	f	1	1	1	2	2
a	r	f	a	r	f	1	1	1	2	2
a	r	f	a	r	f	1	1	1	2	2
a	r	f	a	r	f	1	1	1	2	2
a	r	f	a	r	f	1	1	1	2	2
a	r	f	a	r	f	1	1	1	2	2
a	r	f	a	r	f	1	1	1	2	2
a	r	f	a	r	f	1	1	1	2	2
a	r	f	a	r	f	1	1	1	2	2
a	r	f	a	r	f	1	1	1	2	2
a	r	f	a	r	f	1	1	1	2	2
a	r	f	a	r	f	1	1	1	2	2
a	r	f	a	r	f	1	1	1	2	2
a	r	f	a	r	f	1	1	1	2	2
a	r	f	a	r	f	1	1	1	2	2
a	r	f	a	r	f	1	1	1	2	2
a	r	f	a	r	f	1	1	1	2	2
a	r	f	a	r	f	1	1	1	2	2
a	r	f	a	r	f	1	1	1	2	2
a	r	f	a	r	f	1	1	1	2	2
a	r	f	a	r	f	1	1	1	2	2
a	r	f	a	r	f	1	1	1	2	2
a	r	f	a	r	f	1	1	1	2	2
a	r	f	a	r	f	1	1	1	2	2
a	r	f	a	r	f	1	1	1	2	2
a	r	f	a	r	f	1	1	1	2	2
a	r	f	a	r	f	1	1	1	2	2
a	r	f	a	r	f	1	1	1	2	2
a	r	f	a	r	f	1	1	1	2	2
a	r	f	a	r	f	1	1	1	2	2
a	r	f	a	r	f	1	1	1	2	2
a	r	f	a	r	f	1	1	1	2	2
a	r	f	a	r	f	1	1	1	2	2
a	r	f	a	r	f	1	1	1	2	2
a	r	f	a	r	f	1	1	1	2	2
a	r	f	a	r	f	1	1	1	2	2
a	r	f	a	r	f	1	1	1	2	2
a	r	f	a	r	f	1	1	1	2	2
a	r	f	a	r	f	1	1	1	2	2
a	r	f	a	r	f	1	1	1	2	2
a	r	f	a	r	f	1	1	1	2	2
a	r	f	a	r	f	1	1	1	2	2
a	r	f	a	r	f	1	1	1	2	2
a	r	f	a	r	f	1	1	1	2	2
a	r	f	a	r	f	1	1	1	2	2
a	r	f	a	r	f	1	1	1	2	2
a	r	f	a	r	f	1	1	1	2	2
a	r	f	a	r	f	1	1	1	2	2
a	r	f	a	r	f	1	1	1	2	2
a	r	f	a	r	f	1	1	1	2	2
a	r	f	a	r	f	1	1	1	2	2
a	r	f	a	r	f	1	1	1	2	2
a	r	f	a	r	f	1	1	1	2	2
a	r	f	a	r	f	1	1	1	2	2
a	r	f	a	r	f	1	1	1	2	2
a	r	f	a	r	f	1	1	1	2	2
a	r	f	a	r	f	1	1	1	2	2
a	r	f	a	r	f	1	1	1	2	2
a	r	f	a	r	f	1	1	1	2	2
a	r	f	a	r	f	1	1	1	2	2
a	r	f	a	r	f	1	1	1	2	2
a	r	f	a	r	f	1	1	1	2	2
a	r	f	a	r	f	1	1	1	2	2
a	r	f	a	r	f	1	1	1	2	2
a	r	f	a	r	f	1	1	1	2	2
a	r	f	a	r	f	1	1	1	2	2
a	r	f	a	r	f	1	1	1	2	2
a	r	f	a	r	f	1	1	1	2	2
a	r	f	a	r	f	1	1	1	2	2
a	r	f	a	r	f	1	1	1	2	2
a	r	f	a	r	f	1	1	1	2	2
a	r	f	a	r	f	1	1	1	2	2
a	r	f	a	r	f	1	1	1	2	2
a	r	f	a	r	f	1	1	1	2	2
a	r	f	a	r	f	1	1	1	2	2
a	r	f	a	r	f	1	1	1	2	2
a	r	f	a	r	f	1	1	1	2	2
a	r	f	a	r	f	1	1	1	2	2
a	r	f	a	r	f	1	1	1	2	2
a	r	f	a	r	f	1	1	1	2	2
a	r	f	a	r	f	1	1	1	2	2
a	r	f	a	r	f	1	1	1	2	2
a	r	f	a	r	f	1	1	1	2	2
a	r	f	a	r	f	1	1	1	2	2
a	r	f	a	r	f	1	1	1	2	2
a	r	f	a	r	f	1	1	1	2	2
a	r	f	a	r	f	1	1	1	2	2
a	r	f	a	r	f	1	1	1	2	2
a	r	f	a	r	f	1	1	1	2	2
a	r	f	a	r	f	1	1	1	2	2
a	r	f	a	r	f	1	1	1	2	2
a	r	f	a	r	f	1	1	1	2	2
a	r	f	a	r	f	1	1	1	2	2
a	r	f	a	r	f	1	1	1	2	2
a	r	f	a	r	f	1	1	1	2	2
a	r	f	a	r	f	1	1	1	2	2
a	r	f	a	r	f	1	1	1	2	2
a	r	f	a	r	f	1	1	1	2	2
a	r	f	a	r	f	1	1	1	2	2
a	r	f	a	r	f	1	1	1	2	2
a	r	f	a	r	f	1	1	1	2	2
a	r	f	a	r	f	1	1	1	2	2
a	r	f	a	r	f	1	1	1	2	2
a	r	f	a	r	f	1	1	1	2	2
a	r	f	a	r	f	1	1	1	2	2
a	r	f	a	r	f	1	1	1	2	2
a	r	f	a	r	f	1	1	1	2	2
a	r	f	a	r	f	1	1	1	2	2
a	r	f	a	r	f	1	1	1	2	2
a	r	f	a	r	f	1	1	1	2	2
a	r	f	a	r	f	1	1	1	2	2
a	r	f	a	r	f	1	1	1	2	2
a	r	f	a	r	f	1	1	1	2	2
a	r	f	a	r	f	1	1	1	2	2
a	r	f	a	r	f	1	1	1	2	2
a	r	f	a	r	f	1	1	1	2	2
a	r	f	a	r	f	1	1	1	2	2
a	r	f	a	r	f	1	1	1	2	2
a	r	f	a	r	f	1	1	1	2	2
a	r	f	a	r	f	1	1	1	2	2
a	r	f	a	r	f	1	1	1	2	2
a	r	f	a	r	f	1	1	1	2	2
a	r	f	a	r	f	1	1	1	2	2
a	r	f	a	r	f	1	1	1	2	2
a	r	f	a	r	f	1	1	1	2	2
a	r	f	a	r	f	1	1	1	2	2
a	r	f	a	r	f	1	1	1	2	2
a	r	f	a	r	f	1	1	1	2	2
a	r	f	a	r	f	1	1	1	2	2
a	r	f	a	r	f	1	1	1	2	2
a	r	f	a	r	f	1	1	1	2	2
a	r	f	a	r	f	1	1	1	2	2
a	r	f	a	r	f	1	1	1	2	2
a	r	f	a	r	f	1	1	1	2	2
a	r	f	a	r	f	1	1	1	2	2
a	r	f	a	r	f	1	1	1	2	2
a	r	f	a	r	f	1	1	1	2	2
a	r	f	a	r	f	1	1	1	2	2
a	r	f	a	r	f	1	1	1	2	2
a	r	f	a	r	f	1	1	1	2	2
a	r	f	a	r	f	1	1	1	2	2
a	r	f	a	r	f	1	1	1	2	2
a	r	f	a	r	f	1	1	1	2	2
a	r	f	a	r	f	1	1	1	2	2
a	r	f	a	r	f	1	1	1	2	2
a	r	f	a	r	f	1	1	1	2	2
a	r	f	a	r	f	1	1	1	2	2
a	r	f	a	r	f	1	1	1	2	2
a	r	f	a	r	f	1	1	1	2	2
a	r	f	a	r	f	1	1	1	2	2
a	r	f	a	r	f	1	1	1	2	2
a	r	f	a	r	f	1	1	1	2	2
a	r	f	a	r	f	1	1	1	2	2
a	r	f	a	r	f	1	1	1	2	2
a	r	f	a	r	f	1	1	1	2	2
a	r	f	a	r	f	1	1	1	2	2
a	r	f	a	r	f	1	1	1	2	2
a	r	f	a	r	f	1	1	1	2	2
a	r	f	a	r	f	1	1	1	2	2
a	r	f	a	r	f	1	1	1	2	2
a	r	f	a	r	f	1	1	1	2	2
a	r	f	a	r	f	1	1	1	2	2
a	r	f	a	r	f	1	1	1	2	2
a	r	f	a	r	f	1	1	1	2	2
a	r	f	a	r	f	1	1	1	2	2
a	r	f	a	r	f	1	1	1	2	2
a	r	f	a	r	f	1	1	1	2	2
a	r	f	a	r	f	1	1	1	2	2
a	r	f	a	r	f	1	1	1	2	2
a	r	f	a	r	f	1	1	1	2	2
a	r	f	a	r	f	1	1	1	2	2
a	r	f	a	r	f	1	1	1	2	2
a	r	f	a	r	f	1	1	1	2	2
a	r	f	a	r	f	1	1	1	2	2
a	r	f	a	r	f	1	1	1	2	2
a	r	f	a	r	f	1	1	1	2	2
a	r	f	a	r	f	1	1	1	2	2
a	r	f	a	r	f	1	1	1	2	2
a	r	f	a	r	f	1	1	1	2	2
a	r	f	a	r	f	1	1	1	2	2
a	r	f	a	r	f	1	1	1	2	2
a	r	f	a	r	f	1	1	1	2	2
a	r	f	a	r	f	1	1	1	2	2
a	r	f	a	r	f	1	1	1	2	2
a	r	f	a	r	f	1	1	1	2	2
a	r	f	a	r	f	1	1	1	2	2
a	r	f	a	r	f	1	1	1	2	2
a	r	f	a	r	f	1	1	1	2	2
a	r	f	a	r	f	1	1	1	2	2
a	r	f	a	r	f	1	1	1	2	2
a	r	f	a	r	f	1	1	1	2	2
a	r	f	a	r	f	1	1	1	2	2
a	r	f	a	r	f	1	1	1	2	2
a	r	f	a	r	f	1	1	1	2	2
a	r	f	a	r	f	1	1	1	2	2
a	r	f	a	r	f	1	1	1	2	2
a	r	f	a	r	f	1	1	1	2	2
a	r	f	a	r	f	1	1	1	2	2
a	r	f	a	r	f	1	1	1	2	2
a	r	f	a	r	f	1	1	1	2	2
a	r	f	a	r	f	1	1	1	2	2
a	r	f	a	r	f	1	1	1	2	2
a	r	f	a	r	f	1	1	1	2	2
a	r	f	a	r	f	1	1	1	2	2
a	r	f	a	r	f	1	1	1	2	2
a	r	f	a	r	f	1	1	1	2	2
a	r	f	a	r	f	1	1	1	2	2
a	r	f	a	r	f	1	1	1	2	2
a	r	f	a	r	f	1	1	1	2	2
a	r	f	a	r	f	1	1	1	2	2
a	r	f	a	r	f	1	1	1	2	2
a	r	f	a	r	f	1	1	1	2	2
a	r	f	a	r	f	1	1	1	2	2
a	r	f	a	r	f	1	1	1	2	2
a	r	f	a	r	f	1	1	1	2	2
a	r	f	a	r	f	1	1	1	2	2
a	r	f	a	r	f	1	1	1	2	2
a	r	f	a	r	f	1	1	1	2	2
a	r	f	a	r	f	1	1	1	2	2
a	r	f	a	r	f	1	1	1	2	2
a	r	f	a	r	f	1	1	1	2	2
a	r	f	a	r	f	1	1	1	2	2
a	r	f	a	r	f	1	1	1	2	2
a	r	f	a	r	f	1	1	1	2	2
a	r	f	a	r	f	1	1	1	2	2
a	r	f	a	r	f	1	1	1	2	2
a	r	f	a	r	f	1	1	1	2	2
a	r	f	a	r	f	1	1	1	2	2
a	r	f	a	r	f	1	1	1	2	2
a	r	f	a	r	f	1	1	1	2	2
a	r	f	a	r	f	1	1	1	2	2
a	r	f	a	r	f	1	1	1	2	2
a	r	f	a	r	f	1	1	1	2	2
a	r	f	a	r	f	1	1	1	2	2
a	r	f	a	r	f	1	1	1	2	2
a	r	f	a	r	f	1	1	1	2	2
a	r	f	a	r	f	1	1	1	2	2
a	r	f	a	r	f	1	1	1	2	2
a	r	f	a	r	f	1	1	1	2	2
a	r	f	a	r	f	1	1	1	2	2
a	r	f	a	r	f	1	1	1	2	2
a	r	f	a	r	f	1	1	1	2	2
a	r	f	a	r	f	1	1	1	2	2
a	r	f	a	r	f	1	1	1	2	2
a	r	f	a	r	f	1	1	1	2	2
a	r	f	a	r	f	1	1	1	2	2
a	r	f	a	r	f	1	1	1	2	2
a	r	f	a	r	f	1	1	1	2	2
a	r	f	a	r	f	1	1	1	2	2
a	r	f	a	r	f	1	1	1	2	2
a	r	f	a	r	f	1	1	1	2	2
a	r	f	a	r	f	1	1	1	2	2
a	r	f	a	r	f	1	1	1	2	2
a	r	f	a	r	f	1	1	1	2	2
a	r	f	a	r	f	1	1	1	2	2
a	r	f	a	r	f	1	1	1	2	2
a	r	f	a	r	f	1	1	1	2	2
a	r	f	a	r	f	1	1	1	2	2
a	r	f	a	r	f	1	1	1	2	2
a	r	f	a	r	f	1	1	1	2	2
a	r	f	a	r	f	1	1	1	2	2
a	r	f	a	r	f	1	1	1	2	2
a	r	f	a	r	f	1	1	1	2	2
a	r	f	a	r	f	1	1	1	2	2
a	r	f	a	r	f	1	1	1	2	2
a	r	f	a	r	f	1	1	1	2	2
a	r	f	a	r	f	1	1	1	2	2
a	r	f	a	r	f	1	1	1	2	2
a	r	f	a	r	f	1	1	1	2	2
a	r	f	a	r	f	1	1	1	2	2
a	r	f	a	r	f	1	1	1	2	2
a	r	f	a	r	f	1	1	1	2	2
a	r	f	a	r	f	1	1	1	2	2
a	r	f	a	r	f	1	1	1	2	2
a	r	f	a	r	f	1	1	1	2	2
a	r	f	a	r	f	1	1	1	2	2
a	r	f	a	r	f	1	1	1	2	2
a	r	f	a	r	f	1	1	1	2	2
a	r	f	a	r	f	1	1	1	2	2
a	r	f	a	r	f	1	1	1	2	2
a	r	f	a	r	f	1	1	1	2	2
a	r	f	a	r	f	1	1	1	2	2
a	r	f	a	r	f	1	1	1	2	2
a	r	f	a	r	f	1	1	1	2	2
a	r	f	a	r	f	1	1	1	2	2
a	r	f	a	r	f	1	1	1	2	2
a	r	f	a	r	f	1	1	1	2	2
a	r	f	a	r	f	1	1	1	2	2
a	r	f	a	r	f	1	1	1	2	2
a	r	f	a	r	f	1	1	1	2	2
a	r	f	a	r	f	1	1	1	2	2
a	r	f	a	r	f	1	1	1	2	2
a	r	f	a	r	f	1	1	1	2	2
a	r	f	a	r	f	1	1	1	2	2
a	r	f	a	r	f	1	1	1	2	2
a	r	f	a	r	f	1	1	1	2	2
a	r	f	a	r	f	1	1	1	2	2
a	r	f	a	r	f	1	1	1	2	2
a	r	f	a	r	f	1	1	1	2	2
a	r	f	a	r	f	1	1	1	2	2
a	r	f	a	r	f	1	1	1	2	2
a	r	f	a	r	f	1	1	1	2	2
a	r	f	a	r	f	1	1	1	2	2
a	r	f	a	r	f	1	1	1	2	2
a	r	f	a	r	f	1	1	1	2	2
a	r	f	a	r	f	1	1	1	2	2
a	r	f	a	r	f	1	1	1	2	2
a	r	f	a	r	f	1	1	1	2	2
a	r	f	a	r	f	1	1	1	2	2
a	r	f	a	r	f	1	1	1	2	2
a	r	f	a	r	f	1	1	1	2	2
a	r	f	a	r	f	1	1	1	2	2
a	r	f	a	r	f	1	1	1	2	2
a	r	f	a	r	f	1	1	1	2	2
a	r	f	a	r	f	1	1	1	2	2
a	r	f	a	r	f	1	1	1	2	2
a	r	f	a	r	f	1	1	1	2	2
a	r	f	a	r	f	1	1	1	2	2
a	r	f	a	r	f	1	1	1	2	2
a	r	f	a	r	f	1	1	1	2	2
a	r	f	a	r	f	1	1	1	2	2
a	r	f	a	r	f	1	1	1	2	2
a	r	f	a	r	f	1	1	1	2	2
a	r	f	a	r	f	1	1	1	2	2
a	r	f	a	r	f	1	1	1	2	2
a	r	f	a	r	f	1	1	1	2	2
a	r	f	a	r	f	1	1	1	2	2
a	r	f	a	r	f	1	1	1	2	2
a	r	f	a	r	f	1	1	1	2	2
a	r	f	a	r	f	1	1	1	2	2
a	r	f	a	r	f	1	1	1	2	2
a	r	f	a	r	f	1	1	1	2	2
a	r	f	a	r	f	1	1	1	2	2
a	r	f	a	r	f	1	1	1	2	2
a	r	f	a	r	f	1	1	1	2	2
a	r	f	a	r	f	1	1	1	2	2
a	r	f	a	r	f	1	1	1	2	2
a	r	f	a	r	f	1	1	1	2	2
a	r	f	a	r	f	1	1	1	2	2
a	r	f	a	r	f	1	1	1	2	2
a	r	f	a	r	f	1	1	1	2	2
a	r	f	a	r	f	1	1	1	2	2
a	r	f	a	r	f	1	1	1	2	2
a	r	f	a	r	f	1	1	1	2	2
a	r	f	a	r	f	1	1	1	2	2
a	r	f	a	r	f	1	1	1	2	2
a	r	f	a	r	f	1	1	1	2	2
a	r	f	a	r	f	1	1	1	2	2
a	r	f	a	r	f	1	1	1	2	2
a	r	f	a	r	f	1	1	1	2	2
a	r	f	a	r	f	1	1	1	2	2
a	r	f	a	r	f	1	1	1	2	2
a	r	f	a	r	f	1	1	1	2	2
a	r	f	a	r	f	1	1	1	2	2
a	r	f	a	r	f	1	1	1	2	2
a	r	f	a	r	f	1	1	1	2	2
a	r	f	a	r	f	1	1	1	2	2
a	r	f	a	r	f	1	1	1	2	2
a	r	f	a	r	f	1	1	1	2	2
a	r	f	a	r	f	1	1	1	2	2
a	r	f	a	r	f	1	1	1	2	2
a	r	f	a	r	f	1	1	1	2	2
a	r	f	a	r	f	1	1	1	2	2
a	r	f	a	r	f	1	1	1	2	2
a	r	f	a	r	f	1	1	1	2	2
a	r	f	a	r	f	1	1	1	2	2
a	r	f	a	r	f	1	1	1	2	2
a	r	f	a	r	f	1	1	1	2	2
a	r	f	a	r	f	1	1	1	2	2
a	r	f	a	r	f	1	1	1	2	2
a	r	f	a	r	f	1	1	1	2	2
a	r	f	a	r	f	1	1	1	2	2
a	r	f	a	r	f	1	1	1	2	2
a	r	f	a	r	f	1	1	1	2	2
a	r	f	a	r	f	1	1	1	2	2
a	r	f	a	r	f	1	1	1	2	2
a	r	f	a	r	f	1	1	1	2	2
a	r	f	a	r	f	1	1	1	2	2
a	r	f	a	r	f	1	1	1	2	2
a	r	f	a	r	f	1	1	1	2	2
a	r	f	a	r	f	1	1	1	2	2
a	r	f	a	r	f	1	1	1	2	2
a	r	f	a	r	f	1	1	1	2	2
a	r	f	a	r	f	1	1	1	2	2
a	r	f	a	r	f	1	1	1	2	2
a	r	f	a	r	f	1	1	1	2	2
a	r	f	a	r	f	1	1	1	2	2
a	r	f	a	r	f	1	1	1	2	2
a	r	f	a	r	f	1	1	1	2	2
a	r	f	a	r	f	1	1	1	2	2
a	r	f	a	r	f	1	1	1	2	2
a	r	f	a	r	f	1	1	1	2	2
a	r	f	a	r	f	1	1	1	2	2
a	r	f	a	r	f	1	1	1	2	2
a	r	f	a	r	f	1	1	1	2	2
a	r	f	a	r	f	1	1	1	2	2
a	r	f	a	r	f	1	1	1	2	2
a	r	f	a	r	f	1	1	1	2	2
a	r	f	a	r	f	1	1	1	2	2
a	r	f	a	r	f	1	1	1	2	2
a	r	f	a	r	f	1	1	1	2	2
a	r	f	a	r	f	1	1	1	2	2
a	r	f	a	r	f	1	1	1	2	2
a	r	f	a	r	f	1	1	1	2	2
a	r	f	a	r	f	1	1	1	2	2
a	r	f	a	r	f	1	1	1	2	2
a	r	f	a	r	f	1	1	1	2	2
a	r	f	a	r	f	1	1	1	2	2
a	r	f	a	r	f	1	1	1	2	2
a	r	f	a	r	f	1	1	1	2	2
a	r	f	a	r	f	1	1	1	2	2
a	r	f	a	r	f	1	1	1	2	2
a	r	f	a	r	f	1	1	1	2	2
a	r	f	a	r	f	1	1	1	2	2
a	r	f	a	r	f	1	1	1	2	2
a	r	f	a	r	f	1	1	1	2	2
a	r	f	a	r	f	1	1	1	2	2
a	r	f	a	r	f	1	1	1	2	2
a	r	f	a	r	f	1	1	1	2	2
a	r	f	a	r	f	1	1	1	2	2
a	r	f	a	r	f	1	1	1	2	2
a	r	f	a	r	f	1	1	1	2	2
a	r	f	a	r	f	1	1	1	2	2
a	r	f	a	r	f	1	1	1	2	2
a	r	f	a	r	f	1	1	1	2	2
a	r	f	a	r	f	1	1	1	2	2
a	r	f	a	r	f	1	1	1	2	2
a	r	f	a	r	f	1	1	1	2	2
a	r	f	a	r	f	1	1	1	2	2
a	r	f	a	r	f	1	1	1	2	2
a	r	f	a	r	f	1	1	1	2	2
a	r	f	a	r	f	1	1	1	2	2
a	r	f	a	r	f	1	1	1	2	2
a	r	f	a	r	f	1	1	1	2	2
a	r	f	a	r	f	1	1	1	2	2
a	r	f	a	r	f	1	1	1	2	2
a	r	f	a	r	f	1	1	1	2	2
a	r	f	a	r	f	1	1	1	2	2
a	r	f	a	r	f	1	1	1	2	2
a	r	f	a	r	f	1	1	1	2	2
a	r	f	a	r	f	1	1	1	2	2
a	r	f	a	r	f	1	1	1	2	2
a	r	f	a	r	f	1	1	1	2	2
a	r	f	a	r	f	1	1	1	2	2
a	r	f	a	r	f	1	1	1	2	2
a	r	f	a	r	f	1	1	1	2	2
a	r	f	a	r	f	1	1	1	2	2
a	r	f	a	r	f	1	1	1	2	2
a	r	f	a	r	f	1	1	1	2	2
a	r	f	a	r	f	1	1	1	2	2
a	r	f	a	r	f	1	1	1	2	2
a	r	f	a	r	f	1	1	1	2	2
a	r	f	a	r	f	1	1	1	2	2
a	r	f	a	r	f	1	1	1	2	2
a	r	f	a	r	f	1	1	1	2	2
a	r	f	a	r	f	1	1	1	2	2
a	r	f	a	r	f	1	1	1	2	2
a	r	f	a	r	f	1	1	1	2	2
a	r	f	a	r	f	1	1	1	2	2
a	r	f	a	r	f	1	1	1	2	2
a	r	f	a	r	f	1	1	1	2	2
a	r	f	a	r	f	1	1	1	2	2
a	r	f	a	r	f	1	1	1	2	2
a	r	f	a	r	f	1	1	1	2	2
a	r	f	a	r	f	1	1	1	2	2
a	r	f	a	r	f	1	1	1	2	2
a	r	f	a	r	f	1	1	1	2	2
a	r	f	a	r	f	1	1	1	2	2
a	r	f	a	r	f	1	1	1	2	2
a	r	f	a	r	f	1	1	1	2	2
a	r	f	a	r	f	1	1	1	2	2
a	r	f	a	r	f	1	1	1	2	2
a	r	f	a	r	f	1	1	1	2	2
a	r	f	a	r	f	1	1	1	2	2
a	r	f	a	r	f	1	1	1	2	2
a	r	f	a	r	f	1	1	1	2	2
a	r	f	a	r	f	1	1	1	2	2
a	r	f	a	r	f	1	1	1	2	2
a	r	f	a	r	f	1	1	1	2	2
a	r	f	a	r	f	1	1	1	2	2
a	r	f	a	r	f	1	1	1	2	2
a	r	f	a	r	f	1	1	1	2	2
a	r	f	a	r	f	1	1	1	2	2
a	r	f	a	r	f	1	1	1	2	2
a	r	f	a	r	f	1	1	1	2	2
a	r	f	a	r	f	1	1	1	2	2
a	r	f	a	r	f	1	1	1	2	2
a	r	f	a	r	f	1	1	1	2	2
a	r	f	a	r	f	1	1	1	2	2
a	r	f	a	r	f	1	1	1	2	2
a	r	f	a	r	f	1	1	1	2	2
a	r	f	a	r	f	1	1	1	2	2
a	r	f	a	r	f	1	1	1	2	2
a	r	f	a	r	f	1	1	1	2	2
a	r	f	a	r	f	1	1	1	2	2
a	r	f	a	r	f	1	1	1	2	2
a	r	f	a	r	f	1	1	1	2	2
a	r	f	a	r	f	1	1	1	2	2
a	r	f	a	r	f	1	1	1	2	2
a	r	f	a	r	f	1	1	1	2	2
a	r	f	a	r	f	1	1	1	2	2
a	r	f	a	r	f	1	1	1	2	2
a	r	f	a	r	f	1	1	1	2	2
a	r	f	a	r	f	1	1	1	2	2
a	r	f	a	r	f	1	1	1	2	2
a	r	f	a	r	f	1	1	1	2	2
a	r	f	a	r	f	1	1	1	2	2
a	r	f	a	r	f	1	1	1	2	2
a	r	f	a	r	f	1	1	1	2	2
a	r	f	a	r	f	1	1	1	2	2
a	r	f	a	r	f	1	1	1	2	2
a	r	f	a	r	f	1	1	1	2	2
a	r	f	a	r	f	1	1	1	2	2
a	r	f	a	r	f	1	1	1	2	2
a	r	f	a	r	f	1	1	1	2	2
a	r	f	a	r	f	1	1	1	2	2
a	r	f	a	r	f	1	1	1	2	2
a	r	f	a	r	f	1	1	1	2	2
a	r	f	a	r	f	1	1	1	2	2
a	r	f	a	r	f	1	1	1	2	2
a	r	f	a	r	f	1	1	1	2	2
a	r	f	a	r	f	1	1	1	2	2
a	r	f	a	r	f	1	1	1	2	2
a	r	f	a	r	f	1	1	1	2	2
a	r	f	a	r	f	1	1	1	2	2
a	r	f	a	r	f	1	1	1	2	2
a	r	f	a	r	f	1	1	1	2	2
a	r	f	a	r	f	1	1	1	2	2
a	r	f	a	r	f	1	1	1	2	2
a	r	f	a	r	f	1	1	1	2	2
a	r	f	a	r	f	1	1	1	2	2
a	r	f	a	r	f	1	1	1	2	2
a	r	f	a	r	f	1	1	1	2	2
a	r	f	a	r	f	1	1	1	2	2
a	r	f	a	r	f	1	1	1	2	2
a	r	f	a	r	f	1	1	1	2	2
a	r	f	a	r	f	1	1	1	2	2
a	r	f	a	r	f	1	1	1	2	2
a	r	f	a	r	f	1	1	1	2	2
a	r	f	a	r	f	1	1	1	2	2
a	r	f	a	r	f	1	1	1	2	2
a	r	f	a	r	f	1	1	1	2	2
a	r	f	a	r	f	1	1	1	2	2
a	r	f	a	r	f	1	1	1	2	2
a	r	f	a	r	f	1	1	1	2	2
a	r	f	a	r	f	1	1	1	2	2
a	r	f	a	r	f	1	1	1	2	2
a	r	f	a	r	f	1	1	1	2	2
a	r	f	a	r	f	1	1	1	2	2
a	r	f	a	r	f	1	1	1	2	2
a	r	f	a	r	f	1	1	1	2	2
a	r	f	a	r	f	1	1	1	2	2
a	r	f	a	r	f	1	1	1	2	2
a	r	f	a	r	f	1	1	1	2	2
a	r	f	a	r	f	1	1	1	2	2
a	r	f	a	r	f	1	1	1	2	2
a	r	f	a	r	f	1	1	1	2	2
a	r	f	a	r	f	1	1	1	2	2
a	r	f	a	r	f	1	1	1	2	2
a	r	f	a	r	f	1	1	1	2	2
a	r	f	a	r	f	1	1	1	2	2
a	r	f	a	r	f	1	1	1	2	2
a	r	f	a	r	f	1	1	1	2	2
a	r	f	a	r	f	1	1	1	2	2
a	r	f	a	r	f	1	1	1	2	2
a	r	f	a	r	f	1	1	1	2	2
a	r	f	a	r	f	1	1	1	2	2
a	r	f	a	r	f	1	1	1	2	2
a	r	f	a	r	f	1	1	1	2	2
a	r	f	a	r	f	1	1	1	2	2
a	r	f	a	r	f	1	1	1	2	2
a	r	f	a	r	f	1	1	1	2	2
a	r	f	a	r	f	1	1	1	2	2
a	r	f	a	r	f	1	1	1	2	2
a	r	f	a	r	f	1	1	1	2	2
a	r	f	a	r	f	1	1	1	2	2
a	r	f	a	r	f	1	1	1	2	2
a	r	f	a	r	f	1	1	1	2	2
a	r	f	a	r	f	1	1	1	2	2
a	r	f	a	r	f	1	1	1	2	2
a	r	f	a	r	f	1	1	1	2	2
a	r	f	a	r	f	1	1	1	2	2
a	r	f	a	r	f	1	1	1	2	2
a	r	f	a	r	f	1	1	1	2	2
a	r	f	a	r	f	1	1	1	2	2
a	r	f	a	r	f	1	1	1	2	2
a	r	f	a	r	f	1	1	1	2	2
a	r	f	a	r	f	1	1	1	2	2
a	r	f	a	r	f	1	1	1	2	2
a	r	f	a	r	f	1	1	1	2	2
a	r	f	a	r	f	1	1	1	2	2
a	r	f	a	r	f	1	1	1	2	2
a	r	f	a	r	f	1	1	1	2	2
a	r	f	a	r	f	1	1	1	2	2
a	r	f	a	r	f	1	1	1	2	2
a	r	f	a	r	f	1	1	1	2	2
a	r	f	a	r	f	1	1	1	2	2
a	r	f	a	r	f	1	1	1	2	2
a	r	f	a	r	f	1	1	1	2	2
a	r	f	a	r	f	1	1	1	2	2
a	r	f	a	r	f	1	1	1	2	2
a	r	f	a	r	f	1	1	1	2	2
a	r	f	a	r	f	1	1	1	2	2
a	r	f	a	r	f	1	1	1	2	2
a	r	f	a	r	f	1	1	1	2	2
a	r	f	a	r	f	1	1	1	2	2
a	r	f	a	r	f	1	1	1	2	2
a	r	f	a	r	f	1	1	1	2	2
a	r	f	a	r	f	1	1	1	2	2
a	r	f	a	r	f	1	1	1	2	2
a	r	f	a	r	f	1	1	1	2	2
a	r	f	a	r	f	1	1	1	2	2
a	r	f	a	r	f	1	1	1	2	2
a	r	f	a	r	f	1	1	1	2	2
a	r	f	a	r	f	1	1	1	2	2
a	r	f	a	r	f	1	1	1	2	2
a	r	f	a	r	f	1	1	1	2	2
a	r	f	a	r	f	1	1	1	2	2
a	r	f	a	r	f	1	1	1	2	2
a	r	f	a	r	f	1	1	1	2	2
a	r	f	a	r	f	1	1	1	2	2
a	r	f	a	r	f	1	1	1	2	2
a	r	f	a	r	f	1	1	1	2	2
a	r	f	a	r	f	1	1	1	2	2
a	r	f	a	r	f	1	1	1	2	2
a	r	f	a	r	f	1	1	1	2	2
a	r	f	a	r	f	1	1	1	2	2
a	r	f	a	r	f	1	1	1	2	2
a	r	f	a	r	f	1	1	1	2	2
a	r	f	a	r	f	1	1	1	2	2
a	r	f	a	r	f	1	1	1	2	2
a	r	f	a	r	f	1	1	1	2	2
a	r	f	a	r	f	1	1	1	2	2
a	r	f	a	r	f	1	1	1	2	2
a	r	f	a	r	f	1	1	1	2	2
a	r	f	a	r	f	1	1	1	2	2
a	r	f	a	r	f	1	1	1	2	2
a	r	f	a	r	f	1	1	1	2	2
a	r	f	a	r	f	1	1	1	2	2
a	r	f	a	r	f	1	1	1	2	2
a	r	f	a	r	f	1	1	1	2	2
a	r	f	a	r	f	1	1	1	2	2
a	r	f	a	r	f	1	1	1	2	2
a	r	f	a	r	f	1	1	1	2	2
a	r	f	a	r	f	1	1	1	2	2
a	r	f	a	r	f	1	1	1	2	2
a	r	f	a	r	f	1	1	1	2	2
a	r	f	a	r	f	1	1	1	2	2
a	r	f	a	r	f	1	1	1	2	2
a	r	f	a	r	f	1	1	1	2	2
a	r	f	a	r	f	1	1	1	2	2
a	r	f	a	r	f	1	1	1	2	2
a	r	f	a	r	f	1	1	1	2	2
a	r	f	a	r	f	1	1	1	2	2
a	r	f	a	r	f	1	1	1	2	2
a	r	f	a	r	f	1	1	1	2	2
a	r	f	a	r	f	1	1	1	2	2
a	r	f	a	r	f	1	1	1	2	2
a	r	f	a	r	f	1	1	1	2	2
a	r	f	a	r	f	1	1	1	2	2
a	r	f	a	r	f	1	1	1	2	2
a	r	f	a	r	f	1	1	1	2	2
a	r	f	a	r	f	1	1	1	2	2
a	r	f	a	r	f	1	1	1	2	2
a	r	f	a	r	f	1	1	1	2	2
a	r	f	a	r	f	1	1	1	2	2
a	r	f	a	r	f	1	1	1	2	2
a	r	f	a	r	f	1	1	1	2	2
a	r	f	a	r	f	1	1	1	2	2
a	r	f	a	r	f	1	1	1	2	2
a	r	f	a	r	f	1	1	1	2	2
a	r	f	a	r	f	1	1	1	2	2
a	r	f	a	r	f	1	1	1	2	2
a	r	f	a	r	f	1	1	1	2	2
a	r	f	a	r	f	1	1	1	2	2
a	r	f	a	r	f	1	1	1	2	2
a	r	f	a	r	f	1	1	1	2	2
a	r	f	a	r	f	1	1	1	2	2
a	r	f	a	r	f	1	1	1	2	2
a	r	f	a	r	f	1	1	1	2	2
a	r	f	a	r	f	1	1	1	2	2
a	r	f	a	r	f	1	1	1	2	2
a	r	f	a	r	f	1	1	1	2	2
a	r	f	a	r	f	1	1	1	2	2
a	r	f	a	r	f	1	1	1	2	2
a	r	f	a	r	f	1	1	1	2	2
a	r	f	a	r	f	1	1	1	2	2
a	r	f	a	r	f	1	1	1	2	2
a	r	f	a	r	f	1	1	1	2	2
a	r	f	a	r	f	1	1	1	2	2
a	r	f	a	r	f	1	1	1	2	2
a	r	f	a	r	f	1	1	1	2	2
a	r	f	a	r	f	1	1	1	2	2
a	r	f	a	r	f	1	1	1	2	2
a	r	f	a	r	f	1	1	1	2	2
a	r	f	a	r	f	1	1	1	2	2
a	r	f	a	r	f	1	1	1	2	2
a	r	f	a	r	f	1	1	1	2	2
a	r	f	a	r	f	1	1	1	2	2
a	r	f	a	r	f	1	1	1	2	2
a	r	f	a	r	f	1	1	1	2	2
a	r	f	a	r	f	1	1	1	2	2
a	r	f	a	r	f	1	1	1	2	2
a	r	f	a	r	f	1	1	1	2	2
a	r	f	a	r	f	1	1	1	2	2
a	r	f	a	r	f	1	1	1	2	2
a	r	f	a	r	f	1	1	1	2	2
a	r	f	a	r	f	1	1	1	2	2
a	r	f	a	r	f	1	1	1	2	2
a	r	f	a	r	f	1	1	1	2	2
a	r	f	a	r	f	1	1	1	2	2
a	r	f	a	r	f	1	1	1	2	2
a	r	f	a	r	f	1	1	1	2	2
a	r	f	a	r	f	1	1	1	2	2
a	r	f	a	r	f	1	1	1	2	2
a	r	f	a	r	f	1	1	1	2	2
a	r	f	a	r	f	1	1	1	2	2
a	r	f	a	r	f	1	1	1	2	2
a	r	f	a	r	f	1	1	1	2	2
a	r	f	a	r	f	1	1	1	2	2
a	r	f	a	r	f	1	1	1	2	2
a	r	f	a	r	f	1	1	1	2	2
a	r	f	a	r	f	1	1	1	2	2
a	r	f	a	r	f	1	1	1	2	2
a	r	f	a	r	f	1	1	1	2	2
a	r	f	a	r	f	1	1	1	2	2
a	r	f	a	r	f	1	1	1	2	2
a	r	f	a	r	f	1	1	1	2	2
a	r	f	a	r	f	1	1	1	2	2
a	r	f	a	r	f	1	1	1	2	2
a	r	f	a	r	f	1	1	1	2	2
a	r	f	a	r	f	1	1	1	2	2
a	r	f	a	r	f	1	1	1	2	2
a	r	f	a	r	f	1	1	1	2	2
a	r	f	a	r	f	1	1	1	2	2
a	r	f	a	r	f	1	1	1	2	2
a	r	f	a	r	f	1	1	1	2	2
a	r	f	a	r	f	1	1	1	2	2
a	r	f	a	r	f	1	1	1	2	2
a	r	f	a	r	f	1	1	1	2	2
a	r	f	a	r	f	1	1	1	2	2
a	r	f	a	r	f	1	1	1	2	2
a	r	f	a	r	f	1	1	1	2	2
a	r	f	a	r	f	1	1	1	2	2
a	r	f	a	r	f	1	1	1	2	2
a	r	f	a	r	f	1	1	1	2	2
a	r	f	a	r	f	1	1	1	2	2
a	r	f	a	r	f	1	1	1	2	2
a	r	f	a	r	f	1	1	1	2	2
a	r	f	a	r	f	1	1	1	2	2
a	r	f	a	r	f	1	1	1	2	2
a	r	f	a	r	f	1	1	1	2	2
a	r	f	a	r	f	1	1	1	2	2
a	r	f	a	r	f	1	1	1	2	2
a	r	f	a	r	f	1	1	1	2	2
a	r	f	a	r	f	1	1	1	2	2
a	r	f	a	r	f	1	1	1	2	2
a	r	f	a	r	f	1	1	1	2	2
a	r	f	a	r	f	1	1	1	2	2
a	r	f	a	r	f	1	1	1	2	2
a	r	f	a	r	f	1	1	1	2	2
a	r	f	a	r	f	1	1	1	2	2
a	r	f	a	r	f	1	1	1	2	2
a	r	f	a	r	f	1	1	1	2	2
a	r	f	a	r	f	1	1	1	2	2
a	r	f	a	r	f	1	1	1	2	2
a	r	f	a	r	f	1	1	1	2	2
a	r	f	a	r	f	1	1	1	2	2
a	r	f	a	r	f	1	1	1	2	2
a	r	f	a	r	f	1	1	1	2	2
a	r	f	a	r	f	1	1	1	2	2
a	r	f	a	r	f	1	1	1	2	2
a	r	f	a	r	f	1	1	1	2	2
a	r	f	a	r	f	1	1	1	2	2
a	r	f	a	r	f	1	1	1	2	2
a	r	f	a	r	f	1	1	1	2	2
a	r	f	a	r	f	1	1	1	2	2
a	r	f	a	r	f	1	1	1	2	2
a	r	f	a	r	f	1	1	1	2	2
a	r	f	a	r	f	1	1	1	2	2
a	r	f	a	r	f	1	1	1	2	2
a	r	f	a	r	f	1	1	1	2	2
a	r	f	a	r	f	1	1	1	2	2
a	r	f	a	r	f	1	1	1	2	2
a	r	f	a	r	f	1	1	1	2	2
a	r	f	a	r	f	1	1	1	2	2
a	r	f	a	r	f	1	1	1	2	2
a	r	f	a	r	f	1	1	1	2	2
a	r	f	a	r	f	1	1	1	2	2
a	r	f	a	r	f	1	1	1	2	2
a	r	f	a	r	f	1	1	1	2	2
a	r	f	a	r	f	1	1	1	2	2
a	r	f	a	r	f	1	1	1	2	2
a	r	f	a	r	f	1	1	1	2	2
a	r	f	a	r	f	1	1	1	2	2
a	r	f	a	r	f	1	1	1	2	2
a	r	f	a	r	f	1	1	1	2	2
a	r	f	a	r	f	1	1	1	2	2
a	r	f	a	r	f	1	1	1	2	2
a	r	f	a	r	f	1	1	1	2	2
a	r	f	a	r	f	1	1	1	2	2
a	r	f	a	r	f	1	1	1	2	2
a	r	f	a	r	f	1	1	1	2	2
a	r	f	a	r	f	1	1	1	2	2
a	r	f	a	r	f	1	1	1	2	2
a	r	f	a	r	f	1	1	1	2	2
a	r	f	a	r	f	1	1	1	2	2
a	r	f	a	r	f	1	1	1	2	2
a	r	f	a	r	f	1	1	1	2	2
a	r	f	a	r	f	1	1	1	2	2
a	r	f	a	r	f	1	1	1	2	2
a	r	f	a	r	f	1	1	1	2	2
a	r	f	a	r	f	1	1	1	2	2
a	r	f	a	r	f	1	1	1	2	2
a	r	f	a	r	f	1	1	1	2	2
a	r	f	a	r	f	1	1	1	2	2
a	r	f	a	r	f	1	1	1	2	2
a	r	f	a	r	f	1	1	1	2	2
a	r	f	a	r	f	1	1	1	2	2
a	r	f	a	r	f	1	1	1	2	2
a	r	f	a	r	f	1	1	1	2	2
a	r	f	a	r	f	1	1	1	2	2
a	r	f	a	r	f	1	1	1	2	2
a	r	f	a	r	f	1	1	1	2	2
a	r	f	a	r	f	1	1	1	2	2
a	r	f	a	r	f	1	1	1	2	2
a	r	f	a	r	f	1	1	1	2	2
a	r	f	a	r	f	1	1	1	2	2
a	r	f	a	r	f	1	1	1	2	2
a	r	f	a	r	f	1	1	1	2	2
a	r	f	a	r	f	1	1	1	2	2
a	r	f	a	r	f	1	1	1	2	2
a	r	f	a	r	f	1	1	1	2	2
a	r	f	a	r	f	1	1	1	2	2
a	r	f	a	r	f	1	1	1	2	2
a	r	f	a	r	f	1	1	1	2	2
a	r	f	a	r	f	1	1	1	2	2
a	r	f	a	r	f	1	1	1	2	2
a	r	f	a	r	f	1	1	1	2	2
a	r	f	a	r	f	1	1	1	2	2
a	r	f	a	r	f	1	1	1	2	2
a	r	f	a	r	f	1	1	1	2	2
a	r	f	a	r	f	1	1	1	2	2
a	r	f	a	r	f	1	1	1	2	2
a	r	f	a	r	f	1	1	1	2	2
a	r	f	a	r	f	1	1	1	2	2
a	r	f	a	r	f	1	1	1	2	2
a	r	f	a	r	f	1	1	1	2	2
a	r	f	a	r	f	1	1	1	2	2
a	r	f	a	r	f	1	1	1	2	2
a	r	f	a	r	f	1	1	1	2	2
a	r	f	a	r	f	1	1	1	2	2
a	r	f	a	r	f	1	1	1	2	2
a	r	f	a	r	f	1	1	1	2	2
a	r	f	a	r	f	1	1	1	2	2
a	r	f	a	r	f	1	1	1	2	2
a	r	f	a	r	f	1	1	1	2	2
a	r	f	a	r	f	1	1	1	2	2
a	r	f	a	r	f	1	1	1	2	2
a	r	f	a	r	f	1	1	1	2	2
a	r	f	a	r	f	1	1	1	2	2
a	r	f	a	r	f	1	1	1	2	2
a	r	f	a	r	f	1	1	1	2	2
a	r	f	a	r	f	1	1	1	2	2
a	r	f	a	r	f	1	1	1	2	2
a	r	f	a	r	f	1	1	1	2	2
a	r	f	a	r	f	1	1	1	2	2
a	r	f	a	r	f	1	1	1	2	2
a	r	f	a	r	f	1	1	1	2	2
a	r	f	a	r	f	1	1	1	2	2
a	r	f	a	r	f	1	1	1	2	2
a	r	f	a	r	f	1	1	1	2	2
a	r	f	a	r	f	1	1	1	2	2
a	r	f	a	r	f	1	1	1	2	2
a	r	f	a	r	f	1	1	1	2	2
a	r	f	a	r	f	1	1	1	2	2
a	r	f	a	r	f	1	1	1	2	2
a	r	f	a	r	f	1	1	1	2	2
a	r	f	a	r	f	1	1	1	2	2
a	r	f	a	r	f	1	1	1	2	2
a	r	f	a	r	f	1	1	1	2	2
a	r	f	a	r	f	1	1	1	2	2
a	r	f	a	r	f	1	1	1	2	2
a	r	f	a	r	f	1	1	1	2	2
a	r	f	a	r	f	1	1	1	2	2
a	r	f	a	r	f	1	1	1	2	2
a	r	f	a	r	f	1	1	1	2	2
a	r	f	a	r	f	1	1	1	2	2
a	r	f	a	r	f	1	1	1	2	2
a	r	f	a	r	f	1	1	1	2	2
a	r	f	a	r	f	1	1	1	2	2
a	r	f	a	r	f	1	1	1	2	2
a	r	f	a	r	f	1	1	1	2	2
a	r	f	a	r	f	1	1	1	2	2
a	r	f	a	r	f	1	1	1	2	2
a	r	f	a	r	f	1	1	1	2	2
a	r	f	a	r	f	1	1	1	2	2
a	r	f	a	r	f	1	1	1	2	2
a	r	f	a	r	f	1	1	1	2	2
a	r	f	a	r	f	1	1	1	2	2
a	r	f	a	r	f	1	1	1	2	2
a	r	f	a	r	f	1	1	1	2	2
a	r	f	a	r	f	1	1	1	2	2
a	r	f	a	r	f	1	1	1	2	2
a	r	f	a	r	f	1	1	1	2	2
a	r	f	a	r	f	1	1	1	2	2
a	r	f	a	r	f	1	1	1	2	2
a	r	f	a	r	f	1	1	1	2	2
a	r	f	a	r	f	1	1	1	2	2
a	r	f	a	r	f	1	1	1	2	2
a	r	f	a	r	f	1	1	1	2	2
a	r	f	a	r	f	1	1	1	2	2
a	r	f	a	r	f	1	1	1	2	2
a	r	f	a	r	f	1	1	1	2	2
a	r	f	a	r	f	1	1	1	2	2
a	r	f	a	r	f	1	1	1	2	2
a	r	f	a	r	f	1	1	1	2	2
a	r	f	a	r	f	1	1	1	2	2
a	r	f	a	r	f	1	1	1	2	2
a	r	f	a	r	f	1	1	1	2	2
a	r	f	a	r	f	1	1	1	2	2
a	r	f	a	r	f	1	1	1	2	2
a	r	f	a	r	f	1	1	1	2	2
a	r	f	a	r	f	1	1	1	2	2
a	r	f	a	r	f	1	1	1	2	2
a	r	f	a	r	f	1	1	1	2	2
a	r	f	a	r	f	1	1	1	2	2
a	r	f	a	r	f	1	1	1	2	2
a	r	f	a	r	f	1	1	1	2	2
a	r	f	a	r	f	1	1	1	2	2
a	r	f	a	r	f	1	1	1	2	2
a	r	f	a	r	f	1	1	1	2	2
a	r	f	a	r	f	1	1	1	2	2
a	r	f	a	r	f	1	1	1	2	2
a	r	f	a	r	f	1	1	1	2	2
a	r	f	a	r	f	1	1	1	2	2
a	r	f	a	r	f	1	1	1	2	2
a	r	f	a	r	f	1	1	1	2	2
a	r	f	a	r	f	1	1	1	2	2
a	r	f	a	r	f	1	1	1	2	2
a	r	f	a	r	f	1	1	1	2	2
a	r	f	a	r	f	1	1	1	2	2
a	r	f	a	r	f	1	1	1	2	2
a	r	f	a	r	f	1	1	1	2	2
a	r	f	a	r	f	1	1	1	2	2
a	r	f	a	r	f	1	1	1	2	2
a	r	f	a	r	f	1	1	1	2	2
a	r	f	a	r	f	1	1	1	2	2
a	r	f	a	r	f	1	1	1	2	2
a	r	f	a	r	f	1	1	1	2	2
a	r	f	a	r	f	1	1	1	2	2
a	r	f	a	r	f	1	1	1	2	2
a	r	f	a	r	f	1	1	1	2	2
a	r	f	a	r	f	1	1	1	2	2
a	r	f	a	r	f	1	1	1	2	2
a	r	f	a	r	f	1	1	1	2	2
a	r	f	a	r	f	1	1	1	2	2
a	r	f	a	r	f	1	1	1	2	2
a	r	f	a	r	f	1	1	1	2	2
a	r	f	a	r	f	1	1	1	2	2
a	r	f	a	r	f	1	1	1	2	2
a	r	f	a	r	f	1	1	1	2	2
a	r	f	a	r	f	1	1	1	2	2
a	r	f	a	r	f	1	1	1	2	2
a	r	f	a	r	f	1	1	1	2	2
a	r	f	a	r	f	1	1	1	2	2
a	r	f	a	r	f	1	1	1	2	2
a	r	f	a	r	f	1	1	1	2	2
a	r	f	a	r	f	1	1	1	2	2
a	r	f	a	r	f	1	1	1	2	2
a	r	f	a	r	f	1	1	1	2	2
a	r	f	a	r	f	1	1	1	2	2
a	r	f	a	r	f	1	1	1	2	2
a	r	f	a	r	f	1	1	1	2	2
a	r	f	a	r	f	1	1	1	2	2
a	r	f	a	r	f	1	1	1	2	2
a	r	f	a	r	f	1	1	1	2	2
a	r	f	a	r	f	1	1	1	2	2
a	r	f	a	r	f	1	1	1	2	2
a	r	f	a	r	f	1	1	1	2	2
a	r	f	a	r	f	1	1	1	2	2
a	r	f	a	r	f	1	1	1	2	2
a	r	f	a	r	f	1	1	1	2	2
a	r	f	a	r	f	1	1	1	2	2
a	r	f	a	r	f	1	1	1	2	2
a	r	f	a	r	f	1	1	1	2	2
a	r	f	a	r	f	1	1	1	2	2
a	r	f	a	r	f	1	1	1	2	2
a	r	f	a	r	f	1	1	1	2	2
a	r	f	a	r	f	1	1	1	2	2
a	r	f	a	r	f	1	1	1	2	2
a	r	f	a	r	f	1	1	1	2	2
a	r	f	a	r	f	1	1	1	2	2
a	r	f	a	r	f	1	1	1	2	2
a	r	f	a	r	f	1	1	1	2	2
a	r	f	a	r	f	1	1	1	2	2
a	r	f	a	r	f	1	1	1	2	2
a	r	f	a	r	f	1	1	1	2	2
a	r	f	a	r	f	1	1	1	2	2
a	r	f	a	r	f	1	1	1	2	2
a	r	f	a	r	f	1	1	1	2	2
a	r	f	a	r	f	1	1	1	2	2
a	r	f	a	r	f	1	1	1	2	2
a	r	f	a	r	f	1	1	1	2	2
a	r	f	a	r	f	1	1	1	2	2
a	r	f	a	r	f	1	1	1	2	2
a	r	f	a	r	f	1	1	1	2	2
a	r	f	a	r	f	1	1	1	2	2
a	r	f	a	r	f	1	1	1	2	2
a	r	f	a	r	f	1	1	1	2	2
a	r	f	a	r	f	1	1	1	2	2
a	r	f	a	r	f	1	1	1	2	2
a	r	f	a	r	f	1	1	1	2	2
a	r	f	a	r	f	1	1	1	2	2
a	r	f	a	r	f	1	1	1	2	2
a	r	f	a	r	f	1	1	1	2	2
a	r	f	a	r	f	1	1	1	2	2
a	r	f	a	r	f	1	1	1	2	2
a	r	f	a	r	f	1	1	1	2	2
a	r	f	a	r	f	1	1	1	2	2
a	r	f	a	r	f	1	1	1	2	2
a	r	f	a	r	f	1	1	1	2	2
a	r	f	a	r	f	1	1	1	2	2
a	r	f	a	r	f	1	1	1	2	2
a	r	f	a	r	f	1	1	1	2	2
a	r	f	a	r	f	1	1	1	2	2
a	r	f	a	r	f	1	1	1	2	2
a	r	f	a	r	f	1	1	1	2	2
a	r	f	a	r	f	1	1	1	2	2
a	r	f	a	r	f	1	1	1	2	2
a	r	f	a	r	f	1	1	1	2	2
a	r	f	a	r	f	1	1	1	2	2
a	r	f	a	r	f	1	1	1	2	2
a	r	f	a	r	f	1	1	1	2	2
a	r	f	a	r	f	1	1	1	2	2
a	r	f	a	r	f	1	1	1	2	2
a	r	f	a	r	f	1	1	1	2	2
a	r	f	a	r	f	1	1	1	2	2
a	r	f	a	r	f	1	1	1	2	2
a	r	f	a	r	f	1	1	1	2	2
a	r	f	a	r	f	1	1	1	2	2
a	r	f	a	r	f	1	1	1	2	2
a	r	f	a	r	f	1	1	1	2	2
a	r	f	a	r	f	1	1	1	2	2
a	r	f	a	r	f	1	1	1	2	2
a	r	f	a	r	f	1	1	1	2	2
a	r	f	a	r	f	1	1	1	2	2
a	r	f	a	r	f	1	1	1	2	2
a	r	f	a	r	f	1	1	1	2	2
a	r	f	a	r	f	1	1	1	2	2
a	r	f	a	r	f	1	1	1	2	2
a	r	f	a	r	f	1	1	1	2	2
a	r	f	a	r	f	1	1	1	2	2
a	r	f	a	r	f	1	1	1	2	2
a	r	f	a	r	f	1	1	1	2	2
a	r	f	a	r	f	1	1	1	2	2
a	r	f	a	r	f	1	1	1	2	2
a	r	f	a	r	f	1	1	1	2	2
a	r	f	a	r	f	1	1	1	2	2
a	r	f	a	r	f	1	1	1	2	2
a	r	f	a	r	f	1	1	1	2	2
a	r	f	a	r	f	1	1	1	2	2
a	r	f	a	r	f	1	1	1	2	2
a	r	f	a	r	f	1	1	1	2	2
a	r	f	a	r	f	1	1	1	2	2
a	r	f	a	r	f	1	1	1	2	2
a	r	f	a	r	f	1	1	1	2	2
a	r	f	a	r	f	1	1	1	2	2
a	r	f	a	r	f	1	1	1	2	2
a	r	f	a	r	f	1	1	1	2	2
a	r	f	a	r	f	1	1	1	2	2
a	r	f	a	r	f	1	1	1	2	2
a	r	f	a	r	f	1	1	1	2	2
a	r	f	a	r	f	1	1	1	2	2
a	r	f	a	r	f	1	1	1	2	2
a	r	f	a	r	f	1	1	1	2	2
a	r	f	a	r	f	1	1	1	2	2
a	r	f	a	r	f	1	1	1	2	2
a	r	f	a	r	f	1	1	1	2	2
a	r	f	a	r	f	1	1	1	2	2
a	r	f	a	r	f	1	1	1	2	2
a	r	f	a	r	f	1	1	1	2	2
a	r	f	a	r	f	1	1	1	2	2
a	r	f	a	r	f	1	1	1	2	2
a	r	f	a	r	f	1	1	1	2	2
a	r	f	a	r	f	1	1	1	2	2
a	r	f	a	r	f	1	1	1	2	2
a	r	f	a	r	f	1	1	1	2	2
a	r	f	a	r	f	1	1	1	2	2
a	r	f	a	r	f	1	1	1	2	2
a	r	f	a	r	f	1	1	1	2	2
a	r	f	a	r	f	1	1	1	2	2
a	r	f	a	r	f	1	1	1	2	2
a	r	f	a	r	f	1	1	1	2	2
a	r	f	a	r	f	1	1	1	2	2
a	r	f	a	r	f	1	1	1	2	2
a	r	f	a	r	f	1	1	1	2	2
a	r	f	a	r	f	1	1	1	2	2
a	r	f	a	r	f	1	1	1	2	2
a	r	f	a	r	f	1	1	1	2	2
a	r	f	a	r	f	1	1	1	2	2
a	r	f	a	r	f	1	1	1	2	2
a	r	f	a	r	f	1	1	1	2	2
a	r	f	a	r	f	1	1	1	2	2
a	r	f	a	r	f	1	1	1	2	2
a	r	f	a	r	f	1	1	1	2	2
a	r	f	a	r	f	1	1	1	2	2
a	r	f	a	r	f	1	1	1	2	2
a	r	f	a	r	f	1	1	1	2	2
a	r	f	a	r	f	1	1	1	2	2
a	r	f	a	r	f	1	1	1	2	2
a	r	f	a	r	f	1	1	1	2	2
a	r	f	a	r	f	1	1	1	2	2
a	r	f	a	r	f	1	1	1	2	2
a	r	f	a	r	f	1	1	1	2	2
a	r	f	a	r	f	1	1	1	2	2
a	r	f	a	r	f	1	1	1	2	2
a	r	f	a	r	f	1	1	1	2	2
a	r	f	a	r	f	1	1	1	2	2
a	r	f	a	r	f	1	1	1	2	2
a	r	f	a	r	f	1	1	1	2	2
a	r	f	a	r	f	1	1	1	2	2
a	r	f	a	r	f	1	1	1	2	2
a	r	f	a	r	f	1	1	1	2	2
a	r	f	a	r	f	1	1	1	2	2
a	r	f	a	r	f	1	1	1	2	2
a	r	f	a	r	f	1	1	1	2	2
a	r	f	a	r	f	1	1	1	2	2
a	r	f	a	r	f	1	1	1	2	2
a	r	f	a	r	f	1	1	1	2	2
a	r	f	a	r	f	1	1	1	2	2
a	r	f	a	r	f	1	1	1	2	2
a	r	f	a	r	f	1	1	1	2	2
a	r	f	a	r	f	1	1	1	2	2
a	r	f	a	r	f	1	1	1	2	2
a	r	f	a	r	f	1	1	1	2	2
a	r	f	a	r	f	1	1	1	2	2
a	r	f	a	r	f	1	1	1	2	2
a	r	f	a	r	f	1	1	1	2	2
a	r	f	a	r	f	1	1	1	2	2
a	r	f	a	r	f	1	1	1	2	2
a	r	f	a	r	f	1	1	1	2	2
a	r	f	a	r	f	1	1	1	2	2
a	r	f	a	r	f	1	1	1	2	2
a	r	f	a	r	f	1	1	1	2	2
a	r	f	a	r	f	1	1	1	2	2
a	r	f	a	r	f	1	1	1	2	2
a	r	f	a	r	f	1	1	1	2	2
a	r	f	a	r	f	1	1	1	2	2
a	r	f	a	r	f	1	1	1	2	2
a	r	f	a	r	f	1	1	1	2	2
a	r	f	a	r	f	1	1	1	2	2
a	r	f	a	r	f	1	1	1	2	2
a	r	f	a	r	f	1	1	1	2	2
a	r	f	a	r	f	1	1	1	2	2
a	r	f	a	r	f	1	1	1	2	2
a	r	f	a	r	f	1	1	1	2	2
a	r	f	a	r	f	1	1	1	2	2
a	r	f	a	r	f	1	1	1	2	2
a	r	f	a	r	f	1	1	1	2	2
a	r	f	a	r	f	1	1	1	2	2
a	r	f	a	r	f	1	1	1	2	2
a	r	f	a	r	f	1	1	1	2	2
a	r	f	a	r	f	1	1	1	2	2
a	r	f	a	r	f	1	1	1	2	2
a	r	f	a	r	f	1	1	1	2	2
a	r	f	a	r	f	1	1	1	2	2
a	r	f	a	r	f	1	1	1	2	2
a	r	f	a	r	f	1	1	1	2	2
a	r	f	a	r	f	1	1	1	2	2
a	r	f	a	r	f	1	1	1	2	2
a	r	f	a	r	f	1	1	1	2	2
a	r	f	a	r	f	1	1	1	2	2
a	r	f	a	r	f	1	1	1	2	2
a	r	f	a	r	f	1	1	1	2	2
a	r	f	a	r	f	1	1	1	2	2
a	r	f	a	r	f	1	1	1	2	2
a	r	f	a	r	f	1	1	1	2	2
a	r	f	a	r	f	1	1	1	2	2
a	r	f	a	r	f	1	1	1	2	2
a	r	f	a	r	f	1	1	1	2	2
a	r	f	a	r	f	1	1	1	2	2
a	r	f	a	r	f	1	1	1	2	2
a	r	f	a	r	f	1	1	1	2	2
a	r	f	a	r	f	1	1	1	2	2
a	r	f	a	r	f	1	1	1	2	2
a	r	f	a	r	f	1	1	1	2	2
a	r	f	a	r	f	1	1	1	2	2
a	r	f	a	r	f	1	1	1	2	2
a	r	f	a	r	f	1	1	1	2	2
a	r	f	a	r	f	1	1	1	2	2
a	r	f	a	r	f	1	1	1	2	2
a	r	f	a	r	f	1	1	1	2	2
a	r	f	a	r	f	1	1	1	2	2
a	r	f	a	r	f	1	1	1	2	2
a	r	f	a	r	f	1	1	1	2	2
a	r	f	a	r	f	1	1	1	2	2
a	r	f	a	r	f	1	1	1	2	2
a	r	f	a	r	f	1	1	1	2	2
a	r	f	a	r	f	1	1	1	2	2
a	r	f	a	r	f	1	1	1	2	2
a	r	f	a	r	f	1	1	1	2	2
a	r	f	a	r	f	1	1	1	2	2
a	r	f	a	r	f	1	1	1	2	2
a	r	f	a	r	f	1	1	1	2	2
a	r	f	a	r	f	1	1	1	2	2
a	r	f	a	r	f	1	1	1	2	2
a	r	f	a	r	f	1	1	1	2	2
a	r	f	a	r	f	1	1	1	2	2
a	r	f	a	r	f	1	1	1	2	2
a	r	f	a	r	f	1	1	1	2	2
a	r	f	a	r	f	1	1	1	2	2
a	r	f	a	r	f	1	1	1	2	2
a	r	f	a	r	f	1	1	1	2	2
a	r	f	a	r	f	1	1	1	2	2
a	r	f	a	r	f	1	1	1	2	2
a	r	f	a	r	f	1	1	1	2	2
a	r	f	a	r	f	1	1	1	2	2
a	r	f	a	r	f	1	1	1	2	2
a	r	f	a	r	f	1	1	1	2	2
a	r	f	a	r	f	1	1	1	2	2
a	r	f	a	r	f	1	1	1	2	2
a	r	f	a	r	f	1	1	1	2	2
a	r	f	a	r	f	1	1	1	2	2
a	r	f	a	r	f	1	1	1	2	2
a	r	f	a	r	f	1	1	1	2	2
a	r	f	a	r	f	1	1	1	2	2
a	r	f	a	r	f	1	1	1	2	2
a	r	f	a	r	f	1	1	1	2	2
a	r	f	a	r	f	1	1	1	2	2
a	r	f	a	r	f	1	1	1	2	2
a	r	f	a	r	f	1	1	1	2	2
a	r	f	a	r	f	1	1	1	2	2
a	r	f	a	r	f	1	1	1	2	2
a	r	f	a	r	f	1	1	1	2	2
a	r	f	a	r	f	1	1	1	2	2
a	r	f	a	r	f	1	1	1	2	2
a	r	f	a	r	f	1	1	1	2	2
a	r	f	a	r	f	1	1	1	2	2
a	r	f	a	r	f	1	1	1	2	2
a	r	f	a	r	f	1	1	1	2	2
a	r	f	a	r	f	1	1	1	2	2
a	r	f	a	r	f	1	1	1	2	2
a	r	f	a	r	f	1	1	1	2	2
a	r	f	a	r	f	1	1	1	2	2
a	r	f	a	r	f	1	1	1	2	2
a	r	f	a	r	f	1	1	1	2	2
a	r	f	a	r	f	1	1	1	2	2
a	r	f	a	r	f	1	1	1	2	2
a	r	f	a	r	f	1	1	1	2	2
a	r	f	a	r	f	1	1	1	2	2
a	r	f	a	r	f	1	1	1	2	2
a	r	f	a	r	f	1	1	1	2	2
a	r	f	a	r	f	1	1	1	2	2
a	r	f	a	r	f	1	1	1	2	2
a	r	f	a	r	f	1	1	1	2	2
a	r	f	a	r	f	1	1	1	2	2
a	r	f	a	r	f	1	1	1	2	2
a	r	f	a	r	f	1	1	1	2	2
a	r	f	a	r	f	1	1	1	2	2
a	r	f	a	r	f	1	1	1	2	2
a	r	f	a	r	f	1	1	1	2	2
a	r	f	a	r	f	1	1	1	2	2
a	r	f	a	r	f	1	1	1	2	2
a	r	f	a	r	f	1	1	1	2	2
a	r	f	a	r	f	1	1	1	2	2
a	r	f	a	r	f	1	1	1	2	2
a	r	f	a	r	f	1	1	1	2	2
a	r	f	a	r	f	1	1	1	2	2
a	r	f	a	r	f	1	1	1	2	2
a	r	f	a	r	f	1	1	1	2	2
a	r	f	a	r	f	1	1	1	2	2
a	r	f	a	r	f	1	1	1	2	2
a	r	f	a	r	f	1	1	1	2	2
a	r	f	a	r	f	1	1	1	2	2
a	r	f	a	r	f	1	1	1	2	2
a	r	f	a	r	f	1	1	1	2	2
a	r	f	a	r	f	1	1	1	2	2
a	r	f	a	r	f	1	1	1	2	2
a	r	f	a	r	f	1	1	1	2	2
a	r	f	a	r	f	1	1	1	2	2
a	r	f	a	r	f	1	1	1	2	2
a	r	f	a	r	f	1	1	1	2	2
a	r	f	a	r	f	1	1	1	2	2
a	r	f	a	r	f	1	1	1	2	2
a	r	f	a	r	f	1	1	1	2	2
a	r	f	a	r	f	1	1	1	2	2
a	r	f	a	r	f	1	1	1	2	2
a	r	f	a	r	f	1	1	1	2	2
a	r	f	a	r	f	1	1	1	2	2
a	r	f	a	r	f	1	1	1	2	2
a	r	f	a	r	f	1	1	1	2	2
a	r	f	a	r	f	1	1	1	2	2
a	r	f	a	r	f	1	1	1	2	2
a	r	f	a	r	f	1	1	1	2	2
a	r	f	a	r	f	1	1	1	2	2
a	r	f	a	r	f	1	1	1	2	2
a	r	f	a	r	f	1	1	1	2	2
a	r	f	a	r	f	1	1	1	2	2
a	r	f	a	r	f	1	1	1	2	2
a	r	f	a	r	f	1	1	1	2	2
a	r	f	a	r	f	1	1	1	2	2
a	r	f	a	r	f	1	1	1	2	2
a	r	f	a	r	f	1	1	1	2	2
a	r	f	a	r	f	1	1	1	2	2
a	r	f	a	r	f	1	1	1	2	2
a	r	f	a	r	f	1	1	1	2	2
a	r	f	a	r	f	1	1	1	2	2
a	r	f	a	r	f	1	1	1	2	2
a	r	f	a	r	f	1	1	1	2	2
a	r	f	a	r	f	1	1	1	2	2
a	r	f	a	r	f	1	1	1	2	2
a	r	f	a	r	f	1	1	1	2	2
a	r	f	a	r	f	1	1	1	2	2
a	r	f	a	r	f	1	1	1	2	2
a	r	f	a	r	f	1	1	1	2	2
a	r	f	a	r	f	1	1	1	2	2
a	r	f	a	r	f	1	1	1	2	2
a	r	f	a	r	f	1	1	1	2	2
a	r	f	a	r	f	1	1	1	2	2
a	r	f	a	r	f	1	1	1	2	2
a	r	f	a	r	f	1	1	1	2	2
a	r	f	a	r	f	1	1	1	2	2
a	r	f	a	r	f	1	1	1	2	2
a	r	f	a	r	f	1	1	1	2	2
a	r	f	a	r	f	1	1	1	2	2
a	r	f	a	r	f	1	1	1	2	2
a	r	f	a	r	f	1	1	1	2	2
a	r	f	a	r	f	1	1	1	2	2
a	r	f	a	r	f	1	1	1	2	2
a	r	f	a	r	f	1	1	1	2	2
a	r	f	a	r	f	1	1	1	2	2
a	r	f	a	r	f	1	1	1	2	2
a	r	f	a	r	f	1	1	1	2	2
a	r	f	a	r	f	1	1	1	2	2
a	r	f	a	r	f	1	1	1	2	2
a	r	f	a	r	f	1	1	1	2	2
a	r	f	a	r	f	1	1	1	2	2
a	r	f	a	r	f	1	1	1	2	2
a	r	f	a	r	f	1	1	1	2	2
a	r	f	a	r	f	1	1	1	2	2
a	r	f	a	r	f	1	1	1	2	2
a	r	f	a	r	f	1	1	1	2	2
a	r	f	a	r	f	1	1	1	2	2
a	r	f	a	r	f	1	1	1	2	2
a	r	f	a	r	f	1	1	1	2	2
a	r	f	a	r	f	1	1	1	2	2
a	r	f	a	r	f	1	1	1	2	2
a	r	f	a	r	f	1	1	1	2	2
a	r	f	a	r	f	1	1	1	2	2
a	r	f	a	r	f	1	1	1	2	2
a	r	f	a	r	f	1	1	1	2	2
a	r	f	a	r	f	1	1	1	2	2
a	r	f	a	r	f	1	1	1	2	2
a	r	f	a	r	f	1	1	1	2	2
a	r	f	a	r	f	1	1	1	2	2
a	r	f	a	r	f	1	1	1	2	2
a	r	f	a	r	f	1	1	1	2	2
a	r	f	a	r	f	1	1	1	2	2
a	r	f	a	r	f	1	1	1	2	2
a	r	f	a	r	f	1	1	1	2	2
a	r	f	a	r	f	1	1	1	2	2
a	r	f	a	r	f	1	1	1	2	2
a	r	f	a	r	f	1	1	1	2	2
a	r	f	a	r	f	1	1	1	2	2
a	r	f	a	r	f	1	1	1	2	2
a	r	f	a	r	f	1	1	1	2	2
a	r	f	a	r	f	1	1	1	2	2
a	r	f	a	r	f	1	1	1	2	2
a	r	f	a	r	f	1	1	1	2	2
a	r	f	a	r	f	1	1	1	2	2
a	r	f	a	r	f	1	1	1	2	2
a	r	f	a	r	f	1	1	1	2	2
a	r	f	a	r	f	1	1	1	2	2
a	r	f	a	r	f	1	1	1	2	2
a	r	f	a	r	f	1	1	1	2	2
a	r	f	a	r	f	1	1	1	2	2
a	r	f	a	r	f	1	1	1	2	2
a	r	f	a	r	f	1	1	1	2	2
a	r	f	a	r	f	1	1	1	2	2
a	r	f	a	r	f	1	1	1	2	2
a	r	f	a	r	f	1	1	1	2	2
a	r	f	a	r	f	1	1	1	2	2
a	r	f	a	r	f	1	1	1	2	2
a	r	f	a	r	f	1	1	1	2	2
a	r	f	a	r	f	1	1	1	2	2
a	r	f	a	r	f	1	1	1	2	2
a	r	f	a	r	f	1	1	1	2	2
a	r	f	a	r	f	1	1	1	2	2
a	r	f	a	r	f	1	1	1	2	2
a	r	f	a	r	f	1	1	1	2	2
a	r	f	a	r	f	1	1	1	2	2
a	r	f	a	r	f	1	1	1	2	2
a	r	f	a	r	f	1	1	1	2	2
a	r	f	a	r	f	1	1	1	2	2
a	r	f	a	r	f	1	1	1	2	2
a	r	f	a	r	f	1	1	1	2	2
a	r	f	a	r	f	1	1	1	2	2
a	r	f	a	r	f	1	1	1	2	2
a	r	f	a	r	f	1	1	1	2	2
a	r	f	a	r	f	1	1	1	2	2
a	r	f	a	r	f	1	1	1	2	2
a	r	f	a	r	f	1	1	1	2	2
a	r	f	a	r	f	1	1	1	2	2
a	r	f	a	r	f	1	1	1	2	2
a	r	f	a	r	f	1	1	1	2	2
a	r	f	a	r	f	1	1	1	2	2
a	r	f	a	r	f	1	1	1	2	2
a	r	f	a	r	f	1	1	1	2	2
a	r	f	a	r	f	1	1	1	2	2
a	r	f	a	r	f	1	1	1	2	2
a	r	f	a	r	f	1	1	1	2	2
a	r	f	a	r	f	1	1	1	2	2
a	r	f	a	r	f	1	1	1	2	2
a	r	f	a	r	f	1	1	1	2	2
a	r	f	a	r	f	1	1	1	2	2
a	r	f	a	r	f	1	1	1	2	2
a	r	f	a	r	f	1	1	1	2	2
a	r	f	a	r	f	1	1	1	2	2
a	r	f	a	r	f	1	1	1	2	2
a	r	f	a	r	f	1	1	1	2	2
a	r	f	a	r	f	1	1	1	2	2
a	r	f	a	r	f	1	1	1	2	2
a	r	f	a	r	f	1	1	1	2	2
a	r	f	a	r	f	1	1	1	2	2
[truncated: 156,054 more rows]

## Sheet: Turns
Set Nº_turns_Winners	Set Nº_turns_Losers	Game Nº_turns_Winners	Game Nº_turns_Losers	Rally_Nº_turns_Winners	Rally_N_turns_Losers
43.98	65.52	9.24	12.18	4.44	2.32
57.17	69.77	12.28	13.56	0.95	1.71
55.21	58.09	5.59	13.39	0.97	2.38
58.97	60.18	3	2.05	0.17	1.53
84.14	85.92	8.55	17.95	2.71	4.24
53.33	49.13	5.32	6.39	0.09	0.48
167.9	207.91	3.74	9.01	3.55	3.66
213.01	277.04	5.15	7.29	1.87	2.32
136.26	156.27	9.78	6.89	4.67	5.95
131.34	121.41	17.84	21.61	2.1	1.15
176.1	179.47	10.08	15.39	0.35	1.47
57.43	59.74	10.58	9.58	1.87	0.73
74.23	62.25	9.4	9.58	0.28	6.72
68.36	103.92	5.64	8.16	1.43	2.42
119.01	172.95	7.78	9.18	1.66	2.05
94.98	129.34	6.72	7.77	0.07	0.08
44.39	63.24	12.56	12.83	0.32	0.51
59.75	84.03	13.11	10.57	0.35	0.07
60.48	51.92	17.85	12.63	1.68	0.65
57.05	49.11	4.29	4.32	0.58	0.74
98.72	95.31	3.38	5.12	2.37	5.28
69.88	58.56	6.12	8.48	2.25	4.91
119.34	158.98	7.45	10.54	0.08	0.42
163.45	237.15	19.88	19.09	0.5	1.98
146.58	124.48	17.49	17.54	0.58	1.11
122.37	100.41	4.83	4.31	2.77	4.25
176.72	140.1	7.74	11.65	0.08	0.8
53.59	61.51	10.52	6.65	1.8	1.65
77.6	75.81	20.76	18.26	1.14	0.58
78.85	94.81	7.31	8	1.29	0.72
146.05	130.03	9.63	12.85	0.74	2.57
117.49	108.62	5.86	6.66	0.27	0.07
		4.62	3.2	1.54	5.21
		2.3	6.02	0.45	2.67
		10.11	9.12	0.21	0.02
		9.1	8.27	1.54	1.11
		2.02	1.94	0.12	0.24
		8.18	6.4	2.52	2.41
		1.01	2.69	0.68	1.2
		13.04	9.34	0.92	1.75
		2.95	2.15	0.91	1.69
		11.13	19.03	4.36	1.39
		20.56	25.16	3.72	3.39
		24.32	25.71	0.7	0.28
		5.71	8.1	0.87	1.51
		16.72	29.67	0.09	0.17
		12.48	17.39	0.04	0.15
		12.03	15.52	1.85	2.37
		19.78	16.74	10.33	11.08
		16.42	22.1	4.94	6.86
		28.75	28.49	0.47	0.4
		41.89	63.64	0.25	0.9
		11.65	3.04	0.71	0.51
		11.52	14.17	2.4	4.61
		28.92	32.38	0.57	0.49
		62.88	111.17	0.89	1.51
		20.94	15.56	2.21	4.82
		19.48	17.25	3.3	3.45
		15.73	19.83	0.52	1.14
		12.07	18.13	4.27	2.36
		15.84	17.5	0.41	0.51
		10.43	7.2	3.26	4.25
		18.3	21	2.12	1.32
		17.44	29.68	4.45	2.85
		13.85	10.85	1.33	1.08
		14.23	11.18	3.21	5.06
		12.87	15.6	0.41	0.59
		10.47	14.14	2.84	4.12
		10.76	10.99	0.71	0.17
		21.86	19.86	0.38	0.59
		16.86	17.67	1.71	3.28
		21.97	23.24	1.1	1.11
		10.38	4.9	0.98	2.85
		28.42	27.63	0.55	0.16
		17.65	16.32	0.3	1.25
		3.32	3.99	1.26	1.29
		10.88	7.8	0.07	0.67
		16.98	15.56	1.76	0.81
		22.66	23.76	1.76	1.04
		10.04	14.33	0.44	0.62
		7.22	5.67	3.79	5.14
		32.4	29.81	1.3	0.95
		20.76	27.81	1.19	1.06
		9.86	19.7	1.69	1.26
		34.82	20.94	0.89	1.35
		21.36	21.89	7.21	6.21
		20.32	24.2	0.07	0.9
		3.25	2.66	2.65	2.12
		9.57	9.39	0.05	0.99
		8.17	5.11	3.67	3.8
		12.21	14.54	0.95	0.87
		3.91	3.84	0.36	0.41
		17.43	15.43	3.87	2.08
		8.06	6.19	1.14	0.75
		7.51	10.46	1.48	1.46
		4.11	3.62	1.08	1.18
		7.24	6.07	0.56	0.02
		8.97	4.76	2.74	0.84
		20.91	15.72	0	0.46
		10.21	12.24	2.11	1.36
		7.8	8.32	0.1	0.2
		20.78	41.59	2.88	0.86
		5.4	6.5	0.28	0.26
		5.82	3.65	2.99	1.94
		4.8	6.78	0.63	0.71
		1.43	5.16	0.58	0.17
		12.12	19.68	2.36	2.97
		18.36	32.27	1.91	1.66
		6.2	7.5	1.27	1.2
		11.28	10.84	1.01	0.73
		20.35	29.63	0.96	1.78
		14.51	20.36	1.36	0.34
		6.82	11.87	0.93	1.3
		8.24	11.19	0.03	0.17
		16.92	25.65	0.38	0.12
		7.84	13.07	0.44	0.74
		8.49	10.57	1.29	3.22
		8.84	17.96	0.03	0.06
		7.18	5.76	1.04	0.41
		13.74	11.76	0.2	0.57
		13.32	19.27	0.28	0
		7.96	12.51	0.25	0.54
		4.77	2.52	3.81	5.61
		14.34	18.55	1.78	2.33
		11.11	13.2	4.52	4.15
		13.72	27.81	0.51	1.8
		9.3	10.17	1.24	2.57
		11.84	16.37	1.18	2.02
		9.5	11.86	2.12	1.71
		2.73	3.8	4.57	5.44
		5.97	14.83	8.42	8.62
		5.05	6.21	0.15	0.35
		4.68	9.63	0.49	0.52
		9.09	12.54	4.13	2.45
		6.78	6.23	0.84	0.32
		19.99	27.24	4.73	2.42
		8.64	17.31	4.66	5.82
		10.57	11.08	2.27	2.28
		13.05	10.3	0.44	0.22
		5.97	4.61	0.44	1.28
		9.62	9.09	2.84	2.47
		7.45	7.54	1.27	2.73
		11.82	10.25	1.04	2.3
		12.57	10.13	0.12	0.02
		15.91	16.19	0.09	0.25
		7.36	5.82	0.89	0.07
		3.36	4.73	2.24	1.6
		4.3	4.87	0.45	0.07
		8.33	6.32	1.31	2.72
		17.79	11.18	0.16	0.27
		20.46	20.58	1.98	1.09
		6.45	5.71	2.47	5.79
		10.49	8.39	1.82	1.78
		10.32	10.67	0.39	0.42
		20.1	29.43	0.16	0.18
		9.62	7.59	0.31	2.22
		12.27	5.15	9.66	3.83
		9.01	7.79	1.51	1.15
		9.26	4.15	5.1	2.96
		4.6	4	5.1	3.72
		10.66	13.22	0.27	0.1
		16.53	11.54	1.49	1.89
		3.63	2.21	2.7	4
		10.02	9.8	1.78	0.7
		2.44	4.3	2.04	2.1
		9.83	6.92	0.56	1.28
		2.91	2.42	0.21	0.36
		12.76	10.78	2.08	3.29
		12.25	25.13	0.85	0.29
		11.64	25.77	0.07	0.36
		5.92	6.35	2.47	2.54
		17.01	20.78	0.51	0.8
		9.35	11.25	1.33	0.72
		6.44	12.98	3.47	2.13
		16.48	12.34	0.52	2.08
		13.57	10.28	3.08	2.92
		13.92	23.32	1.03	3.68
		30.19	58.7	0.18	0.33
		10.36	3.23	0.3	1.07
		11.43	12.37	0.41	0.05
		15.67	27.43	0.12	0.03
		46.83	89.9	0.37	0.28
		19.68	12.22	0.15	0.28
		21.98	14.65	0.06	0.25
		7.31	18.65	1.41	1.32
		8.81	12.55	1.48	1.68
		19.76	12.28	2.91	3.07
		8.33	5.43	0	0.34
		17.18	16.99	2.5	1.2
		13.91	18.47	0.75	1.29
		18.46	7.25	1.15	0.42
		14.31	10.63	0.07	0.24
		20.92	17.39	0.15	0.05
		11.04	15.68	0.72	3.12
		13.86	7.81	0.09	1.25
		19.6	16.99	0.93	1.19
		17.06	13.64	0.38	0.35
		24.03	19.73	0.18	0.11
		11.42	3.8	0.67	1.16
		24.47	16.28	1.96	2.45
		10.64	18.33	3.48	2.22
		3.31	2.7	2.82	0.81
		11.84	8.94	1.18	2.48
		21.65	9.88	0.05	0.04
		19.26	19.77	0.32	0.08
		11.7	13.66	0.06	0.36
		5.93	3.63	0.48	1.04
		28.51	21.56	0.41	0.76
		17.94	23.16	1.75	0.68
		12.64	12.93	0.2	0.17
		34.19	19.25	5.12	4.47
		24.9	16.26	0.3	0.25
		20.85	23.78	0.08	0.02
		2.67	2.14	0.02	0.38
		7.96	7.93	0.31	0.02
		7.49	9.15	0.5	0.24
		10.19	11.93	0	0.48
		4.43	6.58	0.76	0.62
		12.15	16.84	0.07	0.14
		12.78	14.83	0.65	0.34
		9.55	8.16	0.04	0.12
		6.55	5.48	1.83	1.32
		6.15	5.7	1.42	0.51
		13.73	8.43	0.31	0.66
		16.69	16.37	0.07	0.18
		15.91	15.4	0.06	0.01
		3.83	8.23	0.71	0
		29.18	33.4	0.12	0.32
		4.74	4.52	3.66	3.4
		3.22	4.03	0.18	0.26
		2.68	4.53	0.04	0.1
		1.16	3.42	0.64	0.87
		18.13	21.28	0.15	1.46
		22.26	18.59	1.86	3.62
		5.1	8.66	0.96	0.51
		7	9	3.36	2.85
		28.92	22.76	0.54	0.07
		18.37	17.79	4.17	1.75
		10.08	10.04	2.15	0.54
		14.82	9.6	0.77	0.61
		20.07	16.64	0	0.39
		11.51	8.41	1.03	0.35
		7.92	8.54	1.15	0.8
		15.2	17.11	4.36	7.87
		5.23	4.64	1.91	5.82
		13.77	10.86	0.47	0.6
		17.44	18.07	1.5	0.21
		3.99	5.28	2.89	4.53
		1.34	2.61	3.03	3.19
		19.5	15.16	2.81	5.18
		19.12	15.47	3.95	1.53
		21.9	19.42	0.36	0.27
				4.2	7.8
				1.5	1.15
				0.33	1.06
				4.38	4.98
				4.85	5.94
				0.04	0.71
				5.46	4.28
				7.32	8.16
				6.6	6.44
				0.05	0.18
				0.32	0.33
				1.96	3.41
				0.77	0.77
				2.66	3.59
				2.71	2.69
				3.46	7.16
				0.58	1.87
				2.56	7.33
				2.56	5.53
				4.85	5.09
				2.87	5.07
				2.91	5.96
				2.31	2.47
				3.65	1.41
				0.28	1.43
				0.46	1.05
				0.57	0.79
				2.51	3.81
				1.49	0.39
				0.23	0.94
				2.33	1.63
				4.9	7.96
				2.21	1.49
				2.38	1.73
				3.1	4.87
				2.64	0.61
				2.5	2.62
				6.95	5.42
				4.71	4.6
				3.01	5.11
				8.7	12.39
				2.64	0.61
				4.8	0.2
				4.8	1.86
				2.53	3.63
				2.96	2.85
				8.45	9.23
				5.21	10.72
				4.3	3.37
				1.94	3.13
				0.5	1.99
				2.72	4.22
				6.17	4.67
				3.36	2.32
				1.47	4.88
				0.08	0.97
				1.97	2.37
				2.25	5.59
				7.91	16.44
				0.05	0.25
				0.52	0.44
				0.06	0.28
				0.4	0.92
				0	1.22
				2.96	2.16
				5.23	8.42
				0.64	1.09
				0.77	0.55
				9.92	0.9
				0.32	0.5
				3.81	5.69
				0.51	2.09
				5.39	5.52
				1.81	0.87
				1.93	3.35
				4.62	4.94
				2.84	2.74
				5.13	0.6
				2.16	3.21
				0.96	0.66
				0.24	0.43
				0.66	2.22
				1.86	3.05
				2.15	0.53
				1.89	2.58
				4.48	8.07
				3.96	3.59
				0.74	1.83
				2.05	1.84
				5.67	8.2
				0.8	1.84
				4.26	5.43
				7.57	4.7
				4.44	7
				0.27	0.8
				0.59	3.26
				3.35	4.4
				0.18	17.42
				3.8	6.32
				0.05	0.46
				4.28	4.53
				1.3	5.37
				3.14	3.05
				0.6	6.66
				6.56	7.8
				1.72	5.9
				3.86	3.79
				3.69	6.98
				0.02	0
				2.89	2.63
				1.28	3.05
				13.89	5.37
				1.3	2.88
				1.13	0.95
				0.34	0.59
				0.09	0.09
				3.57	3.92
				0.04	0.3
				2.54	2.66
				1.42	2.97
				1.58	1.09
				1.94	1.74
				1.18	2.44
				0.03	0.33
				6.5	0.6
				0.68	1.2
				0.43	2.3
				8.76	7.6
				5.41	6.42
				0.47	1.2
				0.66	2.31
				3.67	2.63
				0.54	1.72
				0.28	0.3
				0.35	1.8
				2.4	1.23
				0.15	1.04
				0.83	0.31
				1.04	3.27
				0.68	1.13
				0.42	1
				1.55	3.27
				0.16	0.43
				0.49	0.91
				0.55	10.27
				8.45	5.94
				3.18	0.05
				3.17	0.33
				2.05	0.97
				1.58	0.04
				3.6	4.81
				1.78	0.6
				1.42	0.78
				1.44	0.37
				8.03	9.61
				0.44	0.7
				3.43	2.77
				1.91	4.62
				0.44	0.06
				1.37	1.83
				1.24	1.04
				0.34	0.38
				3.32	4.79
				5.18	4.87
				0.28	4.15
				0.67	2.07
				4.45	6.18
				3.17	4.34
				0.03	2.9
				0.01	0.2
				1.83	0.34
				2.17	4
				1.29	0.55
				8.45	5.72
				0.1	0.04
				1.85	0.82
				1.17	1.12
				1.74	1.17
				4.67	3.49
				4.15	3.92
				0.65	0.66
				0.1	0.9
				2.1	2.88
				1.81	3.73
				0.05	0.15
				3.73	2.29
				5.08	5.65
				1.3	1.97
				0.78	2.71
				0.11	0.02
				8.28	9.44
				2.32	4.95
				1.27	0.46
				1.58	1.03
				4.3	2.96
				0.28	0.56
				1.01	1.03
				2.25	1.29
				1.12	2.61
				0.29	0.13
				8.6	8.91
				2.45	1.8
				0.17	0.33
				4.74	1.79
				2.24	3
				2.18	3.08
				0.46	0.29
				4.67	4.62
				3.52	3.49
				4.9	5.52
				1.13	0.67
				0.35	0.55
				0.83	1.24
				1.06	1.14
				1.29	2.02
				0.67	0.43
				0.14	1.72
				9.49	9.39
				8.14	6.75
				3.45	1.47
				0.57	0.04
				5.52	3.09
				0.36	0.03
				0.48	0.27
				1.87	1.05
				2.92	6.16
				2.51	1.41
				0.38	0.12
				13.6	12.91
				2.71	1.47
				0.58	0.67
				3.85	3.84
				1.7	1.25
				7.71	4.69
				0	0.42
				0.35	0.22
				7.89	9.74
				0.19	0.44
				1.88	3.34
				0.81	0.16
				0.44	0.05
				0.03	0.68
				0.2	0.09
				5.72	3
				1.02	0.07
				3.91	3.96
				1.55	2.1
				4.5	3.02
				1.16	0.52
				0.45	0.19
				1.07	0.3
				8.25	9.43
				9.36	6.92
				0.75	0.67
				1.27	1.85
				5.32	2.98
				3.88	8.48
				2.08	2.86
				8	10.38
				0.15	0.81
				1.15	1.78
				0.74	1.36
				4.95	3.67
				0.23	0.04
				1.75	1.92
				0.29	0.04
				8.63	6.46
				2.68	2.82
				5.22	5.58
				15.87	14.95
				4.43	5.49
				1.41	0.81
				0.06	0.18
				1.21	0.76
				4.15	6.85
				3.33	3.42
				3.33	6.25
				2.84	4.05
				0.34	0.66
				0.18	1.11
				0.48	0.64
				3.15	4.79
				0.66	0.44
				0.17	1.71
				4.66	7.76
				0.22	2.59
				3.73	2.45
				0.19	0.06
				0.03	0.07
				2.51	1.18
				0.49	0.6
				5.64	3.83
				5.77	2.84
				13.77	8.68
				2.34	1.1
				0.35	0.13
				3.63	3.19
				3.68	4.17
				4.32	1.57
				1.3	2.38
				1.59	1.17
				4.87	6.28
				0.54	0.06
				0.73	0.49
				0.31	2.07
				0.39	0.51
				0.28	0.2
				1.95	3.27
				1.55	2.59
				1.14	3.34
				5.72	2.52
				1.55	1.6
				0.22	0.12
				5.12	6.93
				0.79	1.19
				2	2.44
				0.13	0.52
				0.27	0.05
				2.35	1.91
				0.5	0.18
				0.11	0.11
				1.49	1.32
				1.2	0.45
				2.04	2.71
				4.73	4.8
				0.02	0.43
				0.69	0.91
				3.63	1.73
				3.32	1.09
				0.47	0.84
				0.04	0.11
				0.35	0.44
				0.62	2.04
				3.7	5.25
				4.14	1.3
				1.64	0.86
				1.09	1.89
				0.39	1.23
				0.28	1.53
				2.43	1.31
				0.45	0.48
				0.66	0.78
				0.37	1.27
				6.17	5.39
				0.26	0.26
				2.36	0.3
				0.17	0.7
				2.37	1.56
				6.1	7.22
				3.61	2.34
				2.04	1.38
				1.66	1.66
				0.75	0.81
				1.67	0.82
				2.17	3.49
				2.17	4.63
				0.89	1.04
				0.3	0.17
				0.31	0.31
				0.22	0.67
				2.21	1.15
				0.44	0.54
				0.31	0.08
				0.21	0.44
				0.72	0.74
				1.18	0.14
				1.59	1.32
				0.71	0.74
				1.74	2.51
				2.02	1.36
				5.37	2.07
				0.08	0.11
				0.27	0.41
				2.24	1.41
				1.01	0.76
				4.25	1.49
				3.4	3.16
				0.37	1.79
				0.75	0.64
				1.36	0.12
				0.68	0.81
				5.53	3.65
				0.3	0.39
				0.47	0.82
				0.33	0.46
				2.96	1.62
				0.51	0.77
				1.13	3.92
				0.86	0.89
				1.47	0.46
				2.2	2.78
				4.55	4.19
				0.48	0.76
				0.48	0.37
				1.61	3.64
				2	2.6
				0.3	0.37
				1.52	0.1
				1.28	0.41
				0.13	0.07
				5.15	7.1
				6.92	12.26
				3.36	3.99
				0	0.28
				0.04	7.79
				0.19	0.29
				4.32	7.61
				0.8	2.27
				1.17	1.54
				0.32	0.02
				2.9	3.64
				0.8	0.54
				0.21	0.76
				0.25	0
				3.37	1.48
				0.56	1.13
				1.64	1.04
				0.19	0.55
				0.46	0.26
				1.68	4.01
				2.24	1.76
				0.23	0.2
				0.47	0.77
				0.72	2.08
				0.24	0.53
				0	1.78
				1.73	2.26
				3.55	5.04
				2.05	4.4
				1.48	3.04
				0.24	0.51
				0.6	0.19
				0.05	1.21
				0.24	0
				1.37	2.48
				0.81	0.55
				3.95	3.34
				0.5	1.74
				4.75	6.28
				6.25	11.61
				0.98	3.82
				1.65	2.71
				0.28	2.77
				0.63	0.49
				1.43	0.45
				1.28	2.08
				0.96	0.56
				1.9	3.92
				8.41	5.79
				0.12	2.18
				0.68	0.6
				0	0.36
				2.07	1.91
				0.1	1.32
				0.02	0
				6.03	5.48
				0.49	0.94
				0.96	4.23
				0.05	0
				0.94	1.91
				0.19	0.54
				2.05	3.39
				7.85	8.28
				1.28	2.96
				0.39	0.58
				5.51	6.1
				6.2	8.35
				0.34	0.16
				0.59	2.14
				0.21	0.51
				0.02	0.26
				1.64	2.84
				0	0
				0.26	0.24
				0.85	2.02
				2.44	6.28
				0.7	0.05
				1.74	3.28
				0.83	0
				0.19	0.02
				2.44	4.21
				2.66	2.04
				2.95	4.92
				3.87	5.02
				6.64	5.65
				4.48	1.35
				0.48	4.99
				1.45	8.64
				0.21	0.42
				0.05	0.2
				3.29	5.48
				0	0.74
				1.96	1.44
				2.33	4.79
				4.52	5.56
				1	0
				0.02	0.05
				1	0.72
				1.95	4.24
				3.92	6.66
				0	0.09
				2.95	7.19
				1.71	3.71
				0.26	0.31
				2.05	2.38
				0.12	0
				3.62	3.33
				1.39	0.05
				1.72	1.19
				6.35	4.94
				1.11	1.12
				0	0.02
				2.26	0.38
				2.3	4.11
				6.29	8.75
				0.7	0.02
				2.44	5.92
				3.89	4.58
				1.66	1.59
				0.19	1.9
				0.72	0.47
				2.21	5.91
				3.18	2.64
				0.34	0.26
				0.84	0.19
				0.46	0.48
				3.13	1.59
				3.04	1.66
				2.04	1.48
				0.6	0.92
				0.97	0.13
				0.86	1.99
				2.78	3.26
				2.11	3.49
				1.94	5.62
				0.3	3.11
				5.19	4.38
				1.38	1.62
				0.14	0.68
				2.21	2.48
				1.89	0.93
				1.97	1.62
				2.47	6.5
				2.2	4.38
				2.74	7.19
				3.97	6.5
				0.37	1.62
				4.71	1.78
				0.94	1.91
				0.1	1.49
				0.74	1.96
				2.81	3.03
				0.06	0.4
				1.95	4.38
				1.07	1.78
				7.96	7.7
				0.8	2.11
				0.79	1.71
				0.31	0.95
				5.3	5.46
				1.13	2.91
				1.97	0.83
				0.22	1.03
				0.33	0.14
				1.15	0.66
				0.26	1.22
				0.77	0.75
				1.76	2.83
				1.36	3.05
				0.24	0.23
				1.03	4.93
				0.07	0.36
				1.51	3.43
				0.19	0.08
				1.38	2.37
				0.19	0.18
				0.58	0.75
				2.35	2.53
				0.36	0.3
				1.95	4.62
				1.37	1.93
				0.05	0.31
				1.31	2.77
				0.41	0.32
				5.3	4.76
				0.52	0.89
				1.88	3.69
				0.98	2.88
				0.92	1.46
				3.85	2.83
				0.32	0.04
				1.42	1.5
				0.13	0.24
				0.14	0.16
				1.98	1.47
				11.96	15.18
				5.16	8.31
				0.49	1.4
				0.4	0.88
				0.32	0.68
				2.18	3.64
				0.61	0.53
				0.56	0.83
				2.17	7.32
				2.8	4.31
				1.05	1.02
				3.67	3.22
				0.77	0.2
				4.25	5.31
				0.83	1.33
				5.16	3.18
				1.33	0.93
				5.48	5.5
				1.08	0.69
				3.01	2.03
				0.38	0.7
				0.2	0.48
				2.38	1.4
				0.55	0.59
				2.81	2.64
				0.07	0.09
				1.44	1.66
				0.11	0.36
				0.23	0.25
				0.51	1.88
				3.9	1.62
				0.35	0.7
				4.35	4.37
				0.48	1.32
				2.27	1.15
				1.23	1.08
				2.5	1.44
				5.58	5.03
				0.58	0.31
				1.03	1.75
				0.9	0.64
				3.58	2.71
				1.58	1.07
				0.2	0.42
				3.83	2.7
				1.51	0.72
				0.78	1.38
				1.07	0.78
				0.02	0.35
				0.52	2.2
				0.21	0.1
				0.53	1.53
				0.34	0.4
				1.49	0.69
				2.72	0.58
				3.13	2.51
				0.6	0.22
				0	0.17
				4.39	4.24
				0.14	1.33
				1.84	2.22
				1.34	1.62
				2.22	1.36
				1.75	1.68
				1.75	0.76
				0.3	0.4
				0.02	0.2
				1.65	2.11
				0.88	1.55
				0.02	0.07
				0.1	0.43
				0.69	0.37
				0.26	0.42
				0.28	0.63
				2.61	2
				1.15	1.82
				2.26	1.69
				1.61	1.02
				1.28	2.23
				3.18	1.38
				0.88	1.77
				4.47	3.95
				8.01	3.71
				1.04	0.02
				1.51	0.26
				1.88	1.47
				0.15	0.81
				5.25	3.59
				7.97	5.6
				1.93	2.98
				0.1	0.38
				0.1	2.18
				3.3	3.12
				1.66	1.92
				1.84	0.58
				0.42	0.52
				0.06	0.03
				0.92	2.04
				2.8	0.5
				0.41	2.04
				1.91	0.91
				1.21	0.18
				1.27	2.09
				4.9	3.88
				1.2	1.33
				0.48	0.2
				0.49	1.77
				1.83	1.17
				7.52	7.53
				1.76	3.26
				3.78	5.83
				3.78	2.78
				0.36	0.36
				1.8	1.85
				4.34	5.78
				0.56	1.87
				2.27	3.78
				0.84	2.24
				0.61	1.68
				3.17	2.78
				0.48	0.68
				0.2	0.01
				3.42	3.08
				0.6	0.03
				1.75	1.01
				1.89	1.62
				1.15	0.2
				2.85	1.05
				3.24	0.4
				0.14	0.34
				1.86	0.16
				0.5	0.32
				0.11	0.05
				0.07	0.1
				0.46	0.91
				0.26	0.03
				3.17	1.96
				2.12	1.85
				3.12	3.95
				0.34	0
				3.9	0.95
				3.81	1.83
				0.89	0.37
				0.39	0.13
				0.27	0.87
				1.9	1.18
				0.48	0.56
				1.78	0.84
				0.42	1.32
				0.02	0.1
				0.53	1.12
				3.56	4.24
				3	2.67
				2.31	1.76
				1.26	3.43
				0.52	0.04
				0.88	1.59
				0.08	0.01
				1.88	0.61
				0.9	0.14
				4.23	2.01
				0.14	0.3
				7.17	5.2
				0.12	0.05
				0.12	0.18
				0.25	0.08
				0.24	1.33
				0.1	0.36
				0.56	0.3
				0.28	0.25
				0.56	0.36
				1.03	0.78
				1.1	0.16
				2.12	1.15
				0.5	1.46
				0.5	0.26
				0.19	0.47
				0.02	0.07
				0.09	0.68
				0.07	0.06
				6.53	5.65
				0.04	0.27
				0.49	0.55
				0.54	1
				1.37	2.48
				2.9	1.02
				0.69	1.3
				2.85	1.25
				0.58	0.43
				2.24	1.67
				0.57	1.25
				0.45	0.6
				0.48	0.49
				0.26	0.51
				1.72	0.82
				3.05	3.86
				2.07	4.84
				1.13	0.21
				2.19	0.23
				4.32	1.64
				2.9	2.51
				2.03	2.92
				2.56	1.52
				0.2	0.53
				2.22	7.07
				0.67	3.09
				0.68	0.66
				0.99	6.83
				1.55	4.14
				0.08	0.65
				1.47	7.59
				4.17	6.62
				4.34	6.66
				0.03	0.11
				0.79	0.1
				2.74	2.27
				0.67	0.34
				1.72	3.64
				1.38	1.99
				4	4.28
				0.44	0.43
				3.86	3.8
				3.86	6.18
				3.47	4.1
				3.04	2.94
				2.99	2.23
				0.7	1.14
				2.12	2.54
				0.22	0.49
				0.28	1.91
				0.55	0.53
				1.67	3.26
				0.02	0.47
				0.79	1.74
				0.9	1.38
				2.51	5.6
				0.78	0.68
				2.6	1.19
				2.55	4.36
				2.35	0.23
				2.5	1.32
				5.7	4.56
				1.79	1.92
				2.81	1.29
				8.97	7.07
				2.35	0.23
				2.26	0.03
				2.26	2.32
				1.17	3.42
				0.66	2.75
				4.22	5.44
				3.35	9.36
				3.6	4.35
				2.37	4.4
				0.2	3.1
				1.67	3.24
				1.73	3.18
				1.98	2.38
				1.31	1.98
				0.34	1.18
				1.04	4.4
				7.37	5.54
				2.93	14.35
				0.22	0.2
				0.06	0.5
				0.27	0.58
				0.07	0.26
				0.36	0.84
				0.69	2.68
				3.98	5.54
				1.14	0.59
				1.19	1.09
				7.49	1.24
				0.54	0.31
				3.8	3.23
				0.95	2.02
				3.74	5.46
				2.94	1.66
				2.09	2.97
				2.92	4.1
				1.59	2.95
				2.64	2
				0.47	3.77
				0.04	0.79
				0.08	0.05
				0.28	1.14
				0.61	4.88
				0.25	0.78
				0.81	0.62
				3.89	3.38
				0.92	1.38
				1.05	3.14
				0.83	2.38
				5.67	7.38
				0.47	2.38
				4.56	3.94
				1.14	5.08
				5.97	7.23
				0.01	0.31
				1.14	2.45
				1.05	4.55
				0.21	13.7
				2.83	4.57
				0.47	0.77
				1.03	2.8
				1.55	3.61
				0.6	1.12
				5.58	5.35
				3.7	6.65
				3.23	3.36
				2.28	3.48
				2.54	4.27
				0.06	0.02
				1.15	2.61
				3.64	2.7
				11.47	3.42
				2.47	1.95
				0.73	0.76
				0.09	0.43
				0.07	0.33
				1.81	1.24
				0.87	0.25
				1.32	4.38
				4.56	2.77
				1.39	1.23
				2.09	1.58
				0.85	1.42
				0.99	0.16
				6.37	0.43
				1.73	1.19
				0.88	0.68
				3.74	9.21
				1.91	6.49
				0.44	0.82
				0.34	1.45
				2.08	2.29
				0.69	1.78
				0.12	0.12
				1.06	0.55
				0.34	0.94
				0.32	1.02
				0.2	0.3
				1.87	3.34
				0.3	0.61
				1.35	0.55
				0.13	0.62
				0.35	0.43
				0.41	0.14
				0.31	7.86
				9.39	2.84
				5.21	1.32
				4.44	0.12
				3.47	1.03
				0.92	0.1
				1.66	3.25
				1.23	0.66
				1.05	0.39
				1.37	0.83
				7.1	7.63
				0.27	0.26
				2.83	2.76
				2.4	2.83
				0.35	0.19
				0.78	1.54
				2.08	0.95
				0.31	0.49
				3.14	2.36
				4.4	4.4
				0.88	3.98
				0.04	0.63
				3.02	2.38
				1.92	2.5
				0.2	1.73
				0.62	0.18
				1.43	1.17
				4.3	1.07
				1.24	0.7
				9.39	4.1
				1.48	0.03
				1.24	2.45
				1.61	0.75
				1.08	0.6
				6.17	3.6
				2.47	2.74
				1.74	0.49
				0.24	0.23
				2.91	3.29
				3.88	2.85
				0.2	0.18
				5	2.07
				8.69	8.77
				0.54	1.86
				3.14	3.39
				0.06	0.15
				7.3	10.28
				2.08	2.57
				1.23	0.85
				1.49	1.37
				7.73	1.86
				0.27	0.12
				1.06	1.04
				0.67	0.49
				2.53	1.89
				0.12	0.13
				7.41	5.91
				0.86	2.23
				0.49	0.32
				4.36	3.62
				3.16	2.4
				3.3	2.51
				0.02	0.38
				5.49	2.84
				3.94	3.43
				3.81	3.39
				0.5	1.09
				0.35	0.67
				1.28	2.33
				0.31	1.29
				1.96	1.65
				0.36	0.85
				0.63	0.68
				9.6	6.06
				9.54	6.2
				3.73	1.2
				1.28	0.43
				5.81	1.43
				0.18	0.45
				0.42	0.29
				1.24	0.67
				2.34	2.77
				1.54	0.58
				0.48	0.14
				12.59	8.9
				1.16	0.6
				0.65	0.43
				4.47	2.19
				1.57	1.15
				2.81	7.55
				0.26	0.24
				0.34	0.4
				5.66	8.99
				0.08	0.44
				3.04	1.61
				0.01	0.38
				0.18	0.27
				0.18	0.26
				0.28	0.22
				6.14	4.26
				0.76	0.47
				4.48	3.73
				1.19	1.25
				5.02	3
				0.24	0.58
				0.34	0.08
				0.68	0.43
				14.18	4.54
				8.67	6.89
				1.28	0.92
				0.39	0.57
				4.54	3.61
				2.4	5.76
				1.98	2.02
				8.75	8.33
				0.98	1.15
				0.26	0.93
				1.71	3.25
				3.62	2.58
				0.17	0.16
				1.78	0.66
				0.36	0.23
				6.72	4.55
				2.91	1.38
				3.86	5.29
				15.02	10.34
				4.01	4.8
				0.82	1.44
				0.09	0.16
				0.82	1.11
				3.49	5.53
				3.71	2.46
				3.71	5.27
				1.29	2.39
				0.28	0.28
				1.37	0.55
				0.31	0.5
				3.29	6.08
				0.11	0.67
				1.17	0.2
				5.56	4.26
				0.55	0.39
				2.19	0.88
				0.06	0.92
				0.04	0.02
				2.1	1.92
				1.92	0.89
				7.56	1.67
				3.94	2.99
				13.06	8.9
				3.2	0.61
				0.12	0.45
				2.36	1.59
				4.08	3.65
				5.1	0.95
				3.07	0.85
				2.3	1.13
				6.16	4.53
				0.09	0.17
				1.04	0.47
				0.07	2.61
				0.63	0.31
				0.15	0.42
				2.85	1.25
				1.57	4
				2.33	1.09
				4.45	4.72
				1.57	3.87
				0.27	0.18
				5.38	4.78
				0.42	0.72
				1.86	2.75
				0.16	0.16
				0.3	0.51
				1.99	1.04
				0.22	0.43
				0.2	0.08
				0.97	0.84
				0.32	0.24
				2.1	2.79
				4.37	3.98
				0.06	0.06
				1.35	1.63
				1.77	1.55
				2.15	4.62
				1.93	0.81
				0.23	0.48
				0.51	0.74
				0.86	1.76
				3.8	2.06
				2.17	3.84
				0.35	1.03
				1.05	1.06
				0.53	0.49
				0.92	0.95
				1.66	3.2
				0.68	1.76
				0.73	0.98
				1.36	0.64
				5.49	10.21
				0.31	0.36
				0.63	0.57
				0.31	0.02
				1.42	1.47
				3.99	4.21
				4.77	7.93
				4.21	3.75
				2.72	1.31
				1.08	1.84
				0.49	1.07
				2.27	2.08
				3.08	3.51
				2.86	1.13
				0.33	0.04
				0.52	0.33
				1.05	0.42
				1.41	2.29
				0.44	0.51
				0.38	0.34
				0.44	0.18
				2.83	1.74
				0.07	0.25
				1.24	1.45
				1.2	0.84
				2.02	0.75
				1.62	2.41
				7.4	3.86
				0.12	0.28
				0.84	0.34
				4.46	3.13
				0.91	0.82
				3.64	4.12
				3.09	1.97
				0.31	0.61
				0.82	0.84
				0.39	0.48
				0.77	0.31
				4.26	4.88
				0.33	0.24
				0.36	0.37
				0.6	0.47
				1.22	1.69
				0.9	0.39
				0.8	1.2
				2.91	2.7
				1.33	1.73
				4.2	2.67
				6.67	7.1
				0.17	0.27
				0.58	1.56
				1.45	1.49
				1.06	3.03
				0.25	0.26
				0.32	1.06
				0	0.16
				0	0.4
				5.71	6.3
				6.43	7.68
				2.7	3.88
				0.21	0.08
				5.62	8.62
				0.33	0.27
				6.9	5.78
				1.28	0.79
				0.6	0.47
				0.33	0.53
				2.05	2.02
				1.29	1.3
				0.47	0.2
				0.02	0.04
				1.37	1.58
				0.36	1.27
				1.47	1.14
				0	0.25
				0.21	0.42
				1.49	1.65
				0.98	1.96
				0	0.25
				0	0.98
				0.71	1.13
				0	0.39
				0.45	0.92
				0.88	0.96
				4.98	4.86
				2.05	2.3
				4.24	4.8
				0.42	0.24
				1.57	0.69
				0.47	0.18
				0.37	1.78
				1.56	2.63
				1.59	2.84
				1.32	1.96
				0.91	0.82
				4.94	5.01
				7.35	6.21
				3.5	1.56
				3.59	2.72
				0.65	0.31
				0.19	0.27
				0.54	1.98
				1.31	1.05
				0.56	1.84
				2.5	3.52
				4	2.52
				0.51	1.78
				0.33	1.4
				0.6	0.82
				1.56	2.48
				0.49	0.29
				0.38	0.19
				8.53	4.35
				0.8	1.93
				3.06	0.86
				0.45	0.24
				2.62	2.17
				0.3	0.87
				1.77	0.86
				6.74	8.36
				1.48	0.63
				2.3	2.01
				6.79	5.07
				6.98	8.04
				0.1	0.22
				2.06	1.56
				0.13	0.36
				0.2	0.16
				1.74	2.12
				0.37	0.26
				0	0.18
				2.38	2.25
				5.04	3.44
				0.34	0.94
				2.32	2.47
				0	0.76
				0.65	0.99
				5.04	1.48
				4.11	2.94
				5.02	4.19
				5.14	2.95
				6.58	2.74
				3.7	2.13
				3.06	1.46
				1.59	7.36
				0	0.09
				0.38	0.14
				2.92	3.86
				0.43	0.06
				0.53	1.07
				7.25	3.19
				4.26	4.35
				0	0.34
				0	0.09
				2.07	2.7
				1.59	1.06
				5.71	4.57
				0.38	0.1
				5.02	8.64
				4.09	3.43
				0	0.37
				2.36	0.85
				0.08	0.83
				2.59	1.67
				0.2	1.29
				0.99	0.9
				6.12	4.41
				0.93	1.9
				0.34	0.09
				2.25	0.9
				3.14	2.66
				7.27	7.37
				0.34	0.76
				5.04	3.69
				4.79	6.25
				0.1	0.58
				0.65	0.53
				0.19	1.22
				2.7	1.74
				0.35	1.21
				0.21	0.12
				0.31	1.08
				0	0.12
				0.82	1.29
				2.42	2.21
				2.7	1.85
				1.24	0.53
				1.28	0.79
				0.38	0.69
				4.72	2.08
				1.55	2.44
				5.21	4.57
				1.13	1.19
				7.57	2.48
				3.78	3.25
				0.65	1.83
				2.94	4.35
				3.05	2.37
				1.82	1.97
				4.57	2.18
				5.94	2.48
				5.65	8.64
				3.09	2.18
				0.83	1.97

## Sheet: Direction changes_ rally
	Winners			Losers
Rally Nº	Adding changes of direction (Neg to Pos)	Adding changes of direction (Pos to Neg)	Adding Total changes	Adding changes of direction (Neg to Pos)	Adding changes of direction (Pos to Neg)	Adding Total changes	Total Changes of direction
1	11	10	21	13	13	26	94
2	8	8	16	8	9	17	74
3	5	5	10	8	8	16	34
4	3	2	5	7	8	15	54
5	13	14	27	21	20	41	114
6	2	0	2	1	2	3	24
7	23	22	45	24	23	47	144
8	13	15	28	13	14	27	94
9	34	35	69	39	38	77	224
10	12	10	22	13	13	26	74
11	6	7	13	10	10	20	54
12	5	6	11	8	8	16	44
13	18	22	40	25	26	51	174
14	16	16	32	11	13	24	94
15	11	10	21	8	9	17	68
16	3	2	5	2	5	7	24
17	4	4	8	3	4	7	34
18	5	6	11	3	2	5	34
19	9	8	17	5	5	10	44
20	10	9	19	7	7	14	44
21	19	21	40	22	20	42	114
22	19	16	35	14	15	29	124
23	4	5	9	2	3	5	14
24	10	10	20	16	16	32	84
25	4	4	8	6	5	11	44
26	16	17	33	19	20	39	124
27	2	2	4	2	3	5	24
28	15	17	32	15	13	28	94
29	7	4	11	6	4	10	34
30	7	7	14	4	6	10	44
31	9	12	21	12	13	25	94
32	2	3	5	2	1	3	28
33	20	20	40	19	19	38	114
34	8	7	15	16	17	33	84
35	0	0	0	1	1	2	14
36	16	17	33	17	15	32	94
37	3	4	7	2	2	4	34
38	20	20	40	23	23	46	134
39	8	7	15	5	6	11	58
40	17	16	33	13	14	27	104
41	11	9	20	11	12	23	84
42	11	10	21	17	17	34	84
43	16	17	33	23	24	47	124
44	3	1	4	1	2	3	14
45	14	11	25	10	11	21	74
46	2	3	5	1	3	4	14
47	2	2	4	0	1	1	14
48	18	18	36	18	19	37	104
49	55	54	109	60	59	119	324
50	32	33	65	45	45	90	234
51	3	3	6	6	7	13	34
52	4	3	7	6	4	10	24
53	6	7	13	4	4	8	34
54	20	20	40	20	19	39	134
55	9	11	20	7	6	13	54
56	9	9	18	9	9	18	64
57	15	17	32	26	25	51	144
58	24	24	48	23	24	47	144
59	8	9	17	11	9	20	74
60	22	24	46	30	30	60	144
61	9	8	17	4	5	9	44
62	23	23	46	29	30	59	194
63	9	8	17	13	12	25	68
64	24	24	48	22	24	46	150
65	15	14	29	14	14	28	68
66	37	38	75	38	38	76	214
67	6	5	11	4	6	10	44
68	20	20	40	13	13	26	114
69	4	5	9	2	4	6	34
70	5	4	9	1	3	4	24
71	16	16	32	17	16	33	84
72	7	7	14	9	10	19	64
73	15	14	29	16	15	31	94
74	3	4	7	2	4	6	34
75	4	4	8	6	7	13	54
76	4	6	10	4	4	8	44
77	1	2	3	5	5	10	34
78	6	7	13	11	9	20	64
79	16	16	32	19	18	37	104
80	5	5	10	5	3	8	38
81	32	33	65	33	33	66	174
82	13	13	26	9	10	19	64
83	11	11	22	12	12	24	74
84	14	11	25	16	15	31	104
85	17	17	34	17	15	32	94
86	50	46	96	49	50	99	274
87	2	4	6	7	6	13	44
88	11	11	22	15	16	31	94
89	5	3	8	4	4	8	44
90	25	25	50	18	19	37	144
91	7	7	14	8	9	17	54
92	3	4	7	3	3	6	34
93	21	20	41	18	17	35	124
94	10	11	21	9	7	16	54
95	10	8	18	8	11	19	74
96	9	8	17	7	9	16	74
97	1	2	3	1	2	3	28
98	11	9	20	11	11	22	84
99	2	3	5	1	2	3	34
100	16	16	32	16	18	34	128
101	2	2	4	5	3	8	24
102	15	16	31	11	11	22	84
103	3	4	7	3	4	7	44
104	18	19	37	15	17	32	124
105	4	6	10	5	6	11	44
106	3	3	6	3	3	6	34
107	22	21	43	26	26	52	138
108	7	7	14	11	12	23	74
109	19	18	37	13	13	26	104
110	8	8	16	11	13	24	74
111	11	13	24	8	9	17	64
112	12	11	23	4	4	8	64
113	11	13	24	9	12	21	74
114	2	2	4	3	3	6	24
115	1	2	3	1	3	4	28
116	12	10	22	13	14	27	74
117	11	11	22	11	11	22	84
118	0	1	1	1	0	1	14
119	1	1	2	5	5	10	44
120	4	3	7	2	4	6	44
121	3	4	7	2	3	5	34
122	3	2	5	5	5	10	24
123	20	20	40	24	25	49	154
124	15	16	31	13	14	27	84
125	22	22	44	25	25	50	144
126	13	13	26	17	17	34	94
127	10	12	22	17	18	35	94
128	13	13	26	17	19	36	104
129	12	11	23	16	15	31	114
130	31	31	62	36	37	73	234
131	59	62	121	42	42	84	334
132	2	4	6	1	2	3	34
133	4	4	8	4	4	8	64
134	20	20	40	17	16	33	134
135	4	5	9	7	7	14	44
136	15	20	35	27	28	55	146
137	17	22	39	39	40	79	222
138	14	18	32	24	22	46	114
139	1	3	4	3	4	7	24
140	2	5	7	3	2	5	24
141	18	16	34	15	16	31	114
142	16	14	30	14	15	29	104
143	9	8	17	7	7	14	64
144	3	2	5	3	3	6	24
145	2	2	4	1	3	4	14
146	5	4	9	3	2	5	34
147	6	5	11	6	6	12	64
148	4	4	8	3	3	6	34
149	15	15	30	14	13	27	104
150	4	6	10	4	2	6	44
151	21	22	43	13	14	27	114
152	25	25	50	30	33	63	154
153	13	11	24	17	17	34	94
154	5	6	11	5	5	10	34
155	2	2	4	6	4	10	34
156	9	8	17	14	15	29	104
157	42	41	83	37	36	73	254
158	11	10	21	13	13	26	84
159	30	31	61	29	28	57	174
160	30	30	60	27	29	56	174
161	2	3	5	0	0	0	24
162	8	9	17	14	15	29	98
163	27	26	53	26	27	53	194
164	12	10	22	12	11	23	104
165	20	20	40	30	29	59	164
166	7	5	12	12	11	23	74
167	3	3	6	7	7	14	44
168	28	28	56	25	24	49	144
169	3	5	8	6	4	10	44
170	3	1	4	1	1	2	16
171	24	24	48	24	24	48	134
172	9	8	17	2	1	3	44
173	11	12	23	12	11	23	64
174	21	19	40	21	20	41	134
175	5	7	12	5	5	10	74
176	24	23	47	22	19	41	134
177	15	17	32	14	14	28	134
178	2	2	4	5	4	9	24
179	6	7	13	5	6	11	44
180	4	6	10	3	5	8	34
181	2	2	4	0	0	0	14
182	3	2	5	3	2	5	24
183	5	3	8	5	6	11	34
184	1	2	3	1	2	3	24
185	16	16	32	15	16	31	114
186	13	13	26	16	14	30	134
187	23	25	48	21	23	44	154
188	3	2	5	2	3	5	24
189	16	18	34	12	11	23	94
190	12	12	24	13	15	28	124
191	10	11	21	3	5	8	84
192	2	3	5	3	4	7	24
193	2	2	4	3	4	7	34
194	11	13	24	10	9	19	64
195	3	2	5	7	6	13	24
196	13	13	26	6	5	11	64
197	6	9	15	10	9	19	64
198	2	2	4	2	1	3	24
199	8	8	16	7	7	14	44
200	24	22	46	19	19	38	114
201	22	24	46	23	24	47	144
202	6	6	12	7	10	17	74
203	19	18	37	17	15	32	114
204	1	1	2	0	0	0	14
205	3	3	6	3	3	6	44
206	1	1	2	1	2	3	24
207	9	9	18	4	3	7	54
208	2	3	5	3	3	6	34
209	17	18	35	17	19	36	144
210	2	2	4	5	5	10	24
211	35	32	67	33	33	66	234
212	2	3	5	3	2	5	24
213	2	4	6	1	1	2	14
214	1	2	3	4	3	7	24
215	6	5	11	4	3	7	24
216	5	4	9	3	4	7	44
217	3	3	6	5	3	8	44
218	6	6	12	8	8	16	54
219	5	4	9	3	4	7	34
220	6	6	12	8	7	15	64
221	3	4	7	1	2	3	34
222	17	16	33	14	13	27	104
223	5	6	11	4	5	9	58
224	3	4	7	6	6	12	24
225	3	3	6	4	5	9	24
226	0	0	0	1	2	3	8
227	5	4	9	3	5	8	34
228	1	2	3	2	1	3	24
229	33	32	65	36	34	70	204
230	1	2	3	5	4	9	24
231	2	4	6	2	2	4	34
232	7	6	13	8	8	16	64
233	5	6	11	13	13	26	74
234	20	25	45	16	19	35	144
235	9	10	19	7	7	14	74
236	16	17	33	16	14	30	144
237	11	12	23	3	5	8	54
238	24	22	46	15	17	32	154
239	9	8	17	7	8	15	84
240	5	6	11	8	7	15	54
241	4	5	9	4	4	8	34
242	6	5	11	3	3	6	44
243	22	21	43	7	9	16	114
244	21	22	43	22	25	47	164
245	21	22	43	30	29	59	194
246	5	4	9	4	2	6	34
247	1	1	2	5	6	11	24
248	15	13	28	24	22	46	144
249	19	20	39	19	20	39	134
250	21	21	42	24	26	50	134
251	18	18	36	16	17	33	124
252	4	5	9	3	3	6	34
253	26	26	52	35	34	69	214
254	7	8	15	16	16	32	74
255	3	3	6	10	11	21	64
256	22	21	43	27	27	54	184
257	27	25	52	28	28	56	174
258	1	2	3	5	4	9	24
259	24	21	45	29	28	57	184
260	43	44	87	45	47	92	294
261	34	33	67	39	39	78	254
262	0	1	1	2	3	5	14
263	7	7	14	6	5	11	44
264	13	15	28	18	15	33	104
265	9	8	17	6	7	13	64
266	22	22	44	21	22	43	134
267	18	17	35	15	14	29	104
268	30	31	61	22	21	43	174
269	10	10	20	8	9	17	54
270	31	31	62	32	32	64	184
271	31	31	62	30	28	58	184
272	29	30	59	29	30	59	194
273	18	18	36	17	19	36	144
274	26	27	53	23	19	42	164
275	13	12	25	13	13	26	104
276	15	14	29	16	16	32	108
277	3	5	8	7	7	14	44
278	10	10	20	8	8	16	54
279	7	6	13	5	5	10	44
280	19	20	39	23	25	48	154
281	4	2	6	4	4	8	34
282	8	6	14	11	12	23	64
283	14	15	29	11	11	22	94
284	28	27	55	37	36	73	244
285	10	9	19	6	8	14	64
286	18	19	37	18	17	35	114
287	15	18	33	22	21	43	144
288	4	2	6	1	2	3	24
289	20	19	39	15	15	30	114
290	40	40	80	37	35	72	264
291	25	28	53	28	24	52	184
292	18	17	35	21	24	45	124
293	65	65	130	54	56	110	424
294	2	2	4	2	1	3	24
295	1	1	2	2	2	4	24
296	16	16	32	21	21	42	124
297	11	11	22	25	25	50	134
298	16	15	31	30	29	59	174
299	43	41	84	47	47	94	314
300	36	38	74	51	53	104	384
301	24	24	48	24	24	48	184
302	19	17	36	19	20	39	114
303	2	3	5	14	15	29	74
304	21	23	44	26	27	53	164
305	30	31	61	42	40	82	214
306	22	22	44	22	22	44	134
307	14	13	27	17	16	33	124
308	4	2	6	3	5	8	34
309	18	15	33	20	21	41	154
310	29	29	58	41	42	83	254
311	76	74	150	81	82	163	544
312	0	3	3	6	5	11	24
313	2	0	2	8	8	16	34
314	3	4	7	2	3	5	34
315	2	1	3	3	4	7	24
316	2	3	5	8	8	16	34
317	13	11	24	25	25	50	114
318	25	25	50	36	36	72	204
319	9	12	21	6	6	12	64
320	9	9	18	7	7	14	44
321	76	77	153	57	56	113	394
322	5	4	9	4	2	6	34
323	27	25	52	24	25	49	164
324	10	11	21	11	10	21	64
325	37	37	74	37	36	73	254
326	10	8	18	8	8	16	74
327	14	16	30	15	14	29	94
328	23	26	49	39	39	78	214
329	22	20	42	25	26	51	136
330	9	8	17	15	14	29	72
331	11	13	24	17	18	35	144
332	6	4	10	8	6	14	54
333	2	2	4	3	2	5	24
334	6	5	11	10	10	20	54
335	10	12	22	20	19	39	104
336	6	7	13	7	8	15	54
337	8	8	16	8	7	15	64
338	32	28	60	33	32	65	214
339	14	15	29	19	18	37	94
340	10	11	21	12	13	25	74
341	9	8	17	15	14	29	78
342	42	42	84	40	40	80	254
343	4	4	8	7	8	15	44
344	25	26	51	28	28	56	174
345	17	19	36	33	34	67	194
346	41	39	80	46	47	93	274
347	1	1	2	3	4	7	24
348	12	13	25	17	16	33	94
349	15	14	29	21	21	42	124
350	1	2	3	4	4	8	14
351	22	25	47	38	38	76	234
352	3	4	7	5	4	9	34
353	16	19	35	26	27	53	154
354	17	15	32	24	24	48	144
355	13	14	27	16	17	33	104
356	30	28	58	41	39	80	258
357	42	45	87	55	57	112	314
358	20	16	36	28	26	54	174
359	28	25	53	33	35	68	184
360	20	20	40	31	31	62	154
361	2	1	3	1	1	2	14
362	22	23	45	20	18	38	124
363	16	16	32	19	19	38	144
364	66	69	135	53	53	106	368
365	12	13	25	17	16	33	114
366	8	9	17	10	11	21	64
367	3	3	6	7	10	17	54
368	2	2	4	1	2	3	24
369	14	12	26	20	18	38	104
370	2	2	4	1	1	2	24
371	14	16	30	17	18	35	124
372	18	21	39	17	17	34	124
373	13	13	26	10	11	21	84
374	10	9	19	11	10	21	74
375	10	8	18	7	5	12	74
376	3	4	7	0	3	3	24
377	5	5	10	5	6	11	36
378	9	9	18	10	9	19	54
379	8	7	15	9	8	17	64
380	37	36	73	59	59	118	304
381	26	23	49	40	40	80	244
382	6	7	13	9	9	18	64
383	4	3	7	11	10	21	64
384	14	17	31	18	17	35	104
385	7	6	13	8	8	16	54
386	3	2	5	3	3	6	24
387	5	5	10	4	6	10	44
388	7	8	15	9	7	16	64
389	4	2	6	3	3	6	24
390	6	7	13	7	6	13	54
391	9	7	16	10	10	20	54
392	7	7	14	7	7	14	44
393	5	6	11	6	5	11	44
394	8	7	15	3	4	7	34
395	4	2	6	3	3	6	34
396	3	3	6	4	4	8	24
397	6	6	12	4	6	10	34
398	29	30	59	24	25	49	194
399	24	24	48	24	25	49	164
400	26	26	52	24	24	48	164
401	13	13	26	10	8	18	84
402	3	4	7	1	1	2	14
403	27	26	53	23	24	47	134
404	9	7	16	8	11	19	64
405	2	4	6	7	7	14	44
406	6	7	13	7	8	15	44
407	47	46	93	51	53	104	284
408	5	5	10	5	2	7	24
409	18	18	36	20	21	41	114
410	18	15	33	19	19	38	114
411	4	5	9	2	2	4	24
412	9	9	18	9	9	18	64
413	6	7	13	6	4	10	64
414	5	4	9	2	3	5	24
415	17	17	34	22	22	44	124
416	29	28	57	32	31	63	174
417	2	4	6	2	2	4	24
418	5	2	7	6	6	12	44
419	22	23	45	27	29	56	144
420	16	16	32	21	20	41	114
421	3	4	7	4	3	7	24
422	2	3	5	3	4	7	24
423	9	8	17	8	8	16	64
424	16	16	32	16	18	34	98
425	9	10	19	9	8	17	64
426	39	39	78	37	35	72	264
427	1	3	4	2	1	3	14
428	17	20	37	16	15	31	94
429	12	12	24	15	13	28	94
430	12	10	22	10	10	20	54
431	33	33	66	26	27	53	194
432	23	25	48	23	21	44	134
433	9	8	17	7	6	13	64
434	3	3	6	2	2	4	24
435	15	13	28	15	16	31	108
436	14	15	29	18	18	36	114
437	0	1	1	3	3	6	14
438	21	21	42	21	22	43	114
439	49	49	98	50	49	99	304
440	10	9	19	12	13	25	64
441	13	14	27	16	16	32	94
442	2	2	4	5	5	10	14
443	46	47	93	62	63	125	324
444	19	20	39	17	17	34	104
445	8	9	17	9	10	19	64
446	9	8	17	10	11	21	74
447	31	30	61	22	22	44	164
448	3	5	8	2	5	7	24
449	10	11	21	8	8	16	64
450	9	9	18	8	9	17	64
451	14	14	28	13	11	24	84
452	3	1	4	3	2	5	24
453	51	53	104	40	41	81	274
454	12	11	23	12	12	24	74
455	4	3	7	3	4	7	24
456	27	27	54	20	21	41	144
457	20	22	42	21	21	42	114
458	14	15	29	17	16	33	104
459	0	1	1	4	5	9	24
460	25	25	50	28	27	55	144
461	26	26	52	22	23	45	144
462	23	23	46	30	31	61	164
463	9	6	15	15	13	28	64
464	4	5	9	5	6	11	24
465	10	10	20	17	15	32	74
466	11	11	22	13	12	25	64
467	9	8	17	12	13	25	84
468	5	4	9	7	4	11	44
469	4	5	9	6	7	13	44
470	55	55	110	52	54	106	324
471	44	44	88	50	52	102	294
472	14	14	28	20	18	38	124
473	4	4	8	4	3	7	24
474	23	22	45	24	26	50	144
475	4	4	8	2	2	4	24
476	4	2	6	4	3	7	24
477	8	9	17	10	9	19	64
478	19	18	37	20	21	41	124
479	15	13	28	13	12	25	84
480	3	3	6	3	5	8	24
481	72	72	144	63	62	125	424
482	12	11	23	13	12	25	74
483	8	7	15	9	8	17	64
484	31	30	61	27	27	54	174
485	13	13	26	12	13	25	74
486	32	35	67	36	38	74	214
487	4	2	6	5	4	9	24
488	4	3	7	5	5	10	24
489	45	45	90	63	62	125	304
490	5	5	10	3	3	6	24
491	15	14	29	16	17	33	104
492	1	1	2	4	1	5	24
493	5	3	8	3	2	5	24
494	1	1	2	5	5	10	24
495	5	4	9	3	3	6	24
496	31	32	63	27	29	56	174
497	7	6	13	4	3	7	34
498	25	26	51	20	22	42	154
499	16	15	31	12	10	22	84
500	26	27	53	21	22	43	144
501	8	7	15	5	7	12	44
502	3	4	7	2	2	4	24
503	11	11	22	5	6	11	44
504	52	51	103	52	50	102	304
505	52	54	106	51	54	105	284
506	5	8	13	10	10	20	54
507	6	4	10	9	8	17	44
508	20	20	40	26	27	53	144
509	34	32	66	27	25	52	194
510	13	12	25	13	13	26	84
511	56	56	112	63	63	126	344
512	6	4	10	7	7	14	44
513	5	6	11	9	6	15	54
514	12	12	24	9	9	18	74
515	17	17	34	17	18	35	114
516	5	4	9	3	2	5	24
517	14	13	27	8	9	17	64
518	5	4	9	3	2	5	24
519	46	45	91	38	37	75	214
520	18	18	36	15	13	28	94
521	21	22	43	16	16	32	134
522	78	80	158	74	76	150	454
523	26	25	51	30	30	60	164
524	5	8	13	11	12	23	74
525	3	0	3	3	4	7	14
526	10	10	20	16	15	31	64
527	31	32	63	33	34	67	194
528	20	21	41	24	24	48	144
529	26	29	55	33	35	68	174
530	20	20	40	25	25	50	144
531	8	7	15	7	7	14	44
532	4	4	8	4	5	9	34
533	6	6	12	7	8	15	34
534	30	30	60	29	28	57	174
535	2	3	5	6	6	12	34
536	4	2	6	5	3	8	24
537	43	43	86	45	45	90	268
538	6	5	11	8	6	14	54
539	17	19	36	10	9	19	104
540	3	2	5	2	3	5	24
541	1	2	3	1	1	2	14
542	15	13	28	15	15	30	104
543	5	4	9	8	7	15	64
544	34	35	69	32	34	66	204
545	23	22	45	23	25	48	134
546	71	70	141	70	71	141	434
547	12	11	23	11	10	21	74
548	2	4	6	5	3	8	24
549	13	11	24	15	14	29	88
550	21	20	41	25	23	48	144
551	17	19	36	13	15	28	94
552	9	10	19	10	11	21	64
553	14	15	29	11	12	23	84
554	41	40	81	39	37	76	234
555	1	1	2	1	2	3	14
556	8	7	15	6	8	14	54
557	2	1	3	3	1	4	14
558	3	4	7	6	6	12	34
559	3	2	5	3	4	7	34
560	15	14	29	15	13	28	94
561	23	25	48	19	21	40	124
562	15	13	28	15	15	30	94
563	50	48	98	37	35	72	234
564	25	25	50	29	29	58	134
565	3	3	6	3	3	6	24
566	31	31	62	33	33	66	204
567	9	10	19	6	6	12	54
568	19	21	40	16	19	35	118
569	3	3	6	4	3	7	24
570	6	3	9	1	3	4	34
571	20	21	41	14	15	29	134
572	5	5	10	4	4	8	24
573	3	3	6	2	1	3	34
574	17	15	32	7	9	16	84
575	6	8	14	6	6	12	34
576	26	25	51	21	20	41	144
577	37	37	74	39	39	78	224
578	2	2	4	2	2	4	24
579	10	12	22	16	16	32	94
580	21	22	43	12	13	25	104
581	24	25	49	18	17	35	134
582	15	14	29	11	13	24	94
583	1	1	2	3	1	4	24
584	9	8	17	12	11	23	54
585	7	7	14	13	12	25	64
586	22	21	43	22	20	42	128
587	23	21	44	26	28	54	144
588	6	7	13	7	7	14	44
589	7	7	14	11	11	22	64
590	12	9	21	9	9	18	54
591	11	9	20	11	12	23	74
592	19	19	38	22	22	44	124
593	5	7	12	7	6	13	54
594	6	8	14	6	6	12	64
595	8	8	16	14	13	27	64
596	49	46	95	50	49	99	334
597	5	6	11	6	5	11	24
598	10	11	21	8	9	17	64
599	3	1	4	1	1	2	34
600	23	22	45	19	21	40	134
601	40	42	82	36	37	73	224
602	33	35	68	37	35	72	214
603	23	24	47	18	16	34	154
604	12	11	23	15	16	31	94
605	9	9	18	10	12	22	74
606	9	6	15	10	8	18	54
607	14	16	30	16	17	33	94
608	22	23	45	26	22	48	154
609	10	11	21	13	15	28	94
610	5	4	9	2	1	3	24
611	6	6	12	4	6	10	34
612	8	9	17	4	4	8	54
613	18	17	35	23	21	44	124
614	5	4	9	2	5	7	44
615	2	4	6	5	4	9	24
616	6	3	9	2	3	5	24
617	10	10	20	13	13	26	74
618	5	4	9	2	2	4	24
619	12	11	23	13	14	27	104
620	11	10	21	11	13	24	84
621	18	20	38	14	12	26	114
622	18	19	37	19	22	41	124
623	31	33	64	30	29	59	188
624	3	2	5	2	2	4	24
625	5	4	9	3	4	7	40
626	25	24	49	18	17	35	134
627	13	14	27	12	12	24	84
628	25	27	52	20	21	41	134
629	18	19	37	30	32	62	154
630	8	7	15	9	9	18	54
631	8	8	16	10	11	21	54
632	7	5	12	5	3	8	34
633	6	6	12	8	9	17	54
634	33	33	66	38	37	75	224
635	5	3	8	3	3	6	24
636	5	4	9	5	6	11	34
637	4	7	11	12	10	22	54
638	18	17	35	13	16	29	104
639	7	6	13	10	9	19	54
640	9	11	20	9	9	18	74
641	15	15	30	11	10	21	94
642	9	9	18	7	7	14	74
643	19	17	36	12	11	23	124
644	35	34	69	40	41	81	264
645	0	1	1	4	3	7	34
646	7	7	14	5	6	11	44
647	14	15	29	15	16	31	94
648	16	15	31	12	13	25	104
649	2	3	5	4	3	7	24
650	7	7	14	5	5	10	54
651	3	2	5	4	3	7	24
652	1	1	2	3	1	4	24
653	31	29	60	38	37	75	244
654	75	73	148	94	93	187	474
655	23	22	45	30	30	60	174
656	1	2	3	4	3	7	24
657	40	39	79	37	41	78	264
658	0	2	2	2	2	4	14
659	30	31	61	31	33	64	212
660	10	11	21	7	8	15	46
661	5	5	10	5	5	10	44
662	4	3	7	1	2	3	44
663	14	14	28	12	12	24	84
664	12	11	23	8	7	15	74
665	2	2	4	5	4	9	34
666	1	1	2	1	0	1	14
667	20	21	41	14	15	29	124
668	4	4	8	5	5	10	44
669	6	7	13	9	9	18	84
670	1	1	2	4	5	9	24
671	2	4	6	4	4	8	34
672	9	9	18	14	13	27	74
673	8	7	15	12	12	24	78
674	1	1	2	1	2	3	24
675	1	1	2	6	6	12	28
676	6	8	14	12	12	24	64
677	2	2	4	3	4	7	34
678	2	2	4	10	9	19	44
679	11	11	22	8	7	15	74
680	32	33	65	33	32	65	214
681	14	12	26	16	14	30	94
682	18	20	38	16	16	32	144
683	1	1	2	2	3	5	24
684	7	7	14	0	2	2	44
685	2	3	5	4	2	6	34
686	5	7	12	3	2	5	44
687	13	12	25	15	13	28	94
688	9	9	18	8	8	16	74
689	25	26	51	19	20	39	144
690	9	8	17	7	7	14	64
691	29	27	56	29	30	59	204
692	52	54	106	53	52	105	334
693	11	11	22	14	12	26	114
694	24	24	48	15	14	29	134
695	6	7	13	7	9	16	54
696	2	3	5	7	7	14	44
697	10	10	20	12	11	23	64
698	8	9	17	13	13	26	64
699	9	9	18	10	11	21	64
700	18	19	37	19	20	39	136
701	37	37	74	31	27	58	204
702	3	3	6	6	7	13	46
703	7	8	15	11	10	21	64
704	2	3	5	5	6	11	44
705	12	10	22	12	12	24	94
706	3	4	7	5	4	9	34
707	1	1	2	0	0	0	24
708	35	35	70	38	37	75	254
709	8	9	17	8	9	17	74
710	12	13	25	11	9	20	74
711	2	1	3	2	2	4	34
712	12	11	23	11	10	21	84
713	5	5	10	4	5	9	34
714	11	10	21	9	10	19	74
715	72	69	141	81	79	160	454
716	11	10	21	12	13	25	94
717	7	6	13	6	7	13	74
718	39	37	76	37	37	74	212
719	44	44	88	47	45	92	304
720	1	1	2	2	1	3	24
721	8	10	18	7	8	15	74
722	1	3	4	4	4	8	34
723	2	1	3	2	2	4	24
724	16	14	30	13	14	27	104
725	2	3	5	1	0	1	24
726	1	0	1	1	1	2	26
727	9	8	17	11	12	23	104
728	23	23	46	28	29	57	164
729	3	3	6	2	2	4	24
730	15	15	30	20	19	39	114
731	1	1	2	2	3	5	24
732	3	3	6	5	4	9	54
733	23	22	45	25	23	48	164
734	16	17	33	19	17	36	144
735	41	40	81	35	34	69	234
736	31	29	60	43	43	86	244
737	36	38	74	28	28	56	254
738	16	15	31	10	9	19	134
739	11	9	20	17	18	35	134
740	45	46	91	51	49	100	304
741	2	1	3	1	1	2	24
742	1	2	3	2	1	3	24
743	20	20	40	21	21	42	154
744	2	2	4	2	2	4	24
745	7	7	14	7	7	14	64
746	27	28	55	32	34	66	214
747	38	37	75	30	28	58	204
748	0	1	1	2	2	4	24
749	0	0	0	2	1	3	14
750	10	10	20	12	12	24	94
751	9	9	18	16	16	32	84
752	35	34	69	35	32	67	224
753	1	1	2	0	0	0	24
754	43	42	85	37	38	75	244
755	24	24	48	32	32	64	174
756	0	0	0	2	3	5	24
757	11	12	23	9	7	16	104
758	1	3	4	2	2	4	34
759	14	13	27	16	15	31	104
760	3	3	6	3	2	5	44
761	8	8	16	8	8	16	74
762	34	34	68	28	28	56	264
763	8	9	17	9	10	19	74
764	2	2	4	1	1	2	24
765	12	10	22	10	8	18	84
766	17	16	33	14	15	29	134
767	53	50	103	67	66	133	384
768	6	5	11	3	4	7	34
769	22	21	43	24	26	50	154
770	26	28	54	31	32	63	234
771	1	2	3	6	6	12	34
772	2	3	5	6	5	11	44
773	4	4	8	5	6	11	34
774	21	22	43	30	34	64	154
775	8	8	16	11	12	23	84
776	0	1	1	2	1	3	24
777	5	4	9	5	5	10	54
778	2	1	3	3	4	7	34
779	11	12	23	14	13	27	84
780	11	10	21	10	11	21	104
781	17	17	34	16	16	32	124
782	5	4	9	5	5	10	54
783	9	9	18	6	6	12	74
784	5	5	10	6	8	14	54
785	22	22	44	19	19	38	154
786	9	7	16	9	10	19	88
787	34	34	68	36	38	74	224
788	9	10	19	11	12	23	84
789	27	27	54	26	26	52	204
790	20	22	42	20	19	39	154
791	4	3	7	5	6	11	64
792	14	14	28	14	15	29	144
793	16	18	34	14	12	26	134
794	11	10	21	11	10	21	94
795	18	18	36	28	30	58	174
796	34	34	68	27	26	53	204
797	25	26	51	37	38	75	244
798	24	25	49	26	28	54	164
799	8	10	18	10	8	18	74
	10	10	20	11	11	22

## Sheet: Time_angular accelerating
perfil W	W-L	poshoctacc	posthoc_par	posthoc_fre
1	1	1	2	2
1	1	1	2	2
1	1	1	2	2
1	1	1	2	2
1	1	1	2	2
1	1	1	2	2
1	1	1	2	2
1	1	1	2	2
1	1	1	2	2
1	1	1	2	2
1	1	1	2	2
1	1	1	2	2
1	1	1	2	2
1	1	1	2	2
1	1	1	2	2
1	1	1	2	2
1	1	1	2	2
1	1	1	2	2
1	1	1	2	2
1	1	1	2	2
1	1	1	2	2
1	1	1	2	2
1	1	1	2	2
1	1	1	2	2
1	1	1	2	2
1	1	1	2	2
1	1	1	2	2
1	1	1	2	2
1	1	1	2	2
1	1	1	2	2
1	1	1	2	2
1	1	1	2	2
1	1	1	2	2
1	1	1	2	2
1	1	1	2	2
1	1	1	2	2
1	1	1	2	2
1	1	1	2	2
1	1	1	2	2
1	1	1	2	2
1	1	1	2	2
1	1	1	2	2
1	1	1	2	2
1	1	1	2	2
1	1	1	2	2
1	1	1	2	2
1	1	1	2	2
1	1	1	2	2
1	1	1	2	2
1	1	1	2	2
1	1	1	2	2
1	1	1	2	2
1	1	1	2	2
1	1	1	2	2
1	1	1	2	2
1	1	1	2	2
1	1	1	2	2
1	1	1	2	2
1	1	1	2	2
1	1	1	2	2
1	1	1	2	2
1	1	1	2	2
1	1	1	2	2
1	1	1	2	2
1	1	1	2	2
1	1	1	2	2
1	1	1	2	2
1	1	1	2	2
1	1	1	2	2
1	1	1	2	2
1	1	1	2	2
1	1	1	2	2
1	1	1	2	2
1	1	1	2	2
1	1	1	2	2
1	1	1	2	2
1	1	1	2	2
1	1	1	2	2
1	1	1	2	2
1	1	1	2	2
1	1	1	2	2
1	1	1	2	2
1	1	1	2	2
1	1	1	2	2
1	1	1	2	2
1	1	1	2	2
1	1	1	2	2
1	1	1	2	2
1	1	1	2	2
1	1	1	2	2
1	1	1	2	2
1	1	1	2	2
1	1	1	2	2
1	1	1	2	2
1	1	1	2	2
1	1	1	2	2
1	1	1	2	2
1	1	1	2	2
1	1	1	2	2
1	1	1	2	2
1	1	1	2	2
1	1	1	2	2
1	1	1	2	2
1	1	1	2	2
1	1	1	2	2
1	1	1	2	2
1	1	1	2	2
1	1	1	2	2
1	1	1	2	2
1	1	1	2	2
1	1	1	2	2
1	1	1	2	2
1	1	1	2	2
1	1	1	2	2
1	1	1	2	2
1	1	1	2	2
1	1	1	2	2
1	1	1	2	2
1	1	1	2	2
1	1	1	2	2
1	1	1	2	2
1	1	1	2	2
1	1	1	2	2
1	1	1	2	2
1	1	1	2	2
1	1	1	2	2
1	1	1	2	2
1	1	1	2	2
1	1	1	2	2
1	1	1	2	2
1	1	1	2	2
1	1	1	2	2
1	1	1	2	2
1	1	1	2	2
1	1	1	2	2
1	1	1	2	2
1	1	1	2	2
1	1	1	2	2
1	1	1	2	2
1	1	1	2	2
1	1	1	2	2
1	1	1	2	2
1	1	1	2	2
1	1	1	2	2
1	1	1	2	2
1	1	1	2	2
1	1	1	2	2
1	1	1	2	2
1	1	1	2	2
1	1	1	2	2
1	1	1	2	2
1	1	1	2	2
1	1	1	2	2
1	1	1	2	2
1	1	1	2	2
1	1	1	2	2
1	1	1	2	2
1	1	1	2	2
1	1	1	2	2
1	1	1	2	2
1	1	1	2	2
1	1	1	2	2
1	1	1	2	2
1	1	1	2	2
1	1	1	2	2
1	1	1	2	2
1	1	1	2	2
1	1	1	2	2
1	1	1	2	2
1	1	1	2	2
1	1	1	2	2
1	1	1	2	2
1	1	1	2	2
1	1	1	2	2
1	1	1	2	2
1	1	1	2	2
1	1	1	2	2
1	1	1	2	2
1	1	1	2	2
1	1	1	2	2
1	1	1	2	2
1	1	1	2	2
1	1	1	2	2
1	1	1	2	2
1	1	1	2	2
1	1	1	2	2
1	1	1	2	2
1	1	1	2	2
1	1	1	2	2
1	1	1	2	2
1	1	1	2	2
1	1	1	2	2
1	1	1	2	2
1	1	1	2	2
1	1	1	2	2
1	1	1	2	2
1	1	1	2	2
1	1	1	2	2
1	1	1	2	2
1	1	1	2	2
1	1	1	2	2
1	1	1	2	2
1	1	1	2	2
1	1	1	2	2
1	1	1	2	2
1	1	1	2	2
1	1	1	2	2
1	1	1	2	2
1	1	1	2	2
1	1	1	2	2
1	1	1	2	2
1	1	1	2	2
1	1	1	2	2
1	1	1	2	2
1	1	1	2	2
1	1	1	2	2
1	1	1	2	2
1	1	1	2	2
1	1	1	2	2
1	1	1	2	2
1	1	1	2	2
1	1	1	2	2
1	1	1	2	2
1	1	1	2	2
1	1	1	2	2
1	1	1	2	2
1	1	1	2	2
1	1	1	2	2
1	1	1	2	2
1	1	1	2	2
1	1	1	2	2
1	1	1	2	2
1	1	1	2	2
1	1	1	2	2
1	1	1	2	2
1	1	1	2	2
1	1	1	2	2
1	1	1	2	2
1	1	1	2	2
1	1	1	2	2
1	1	1	2	2
1	1	1	2	2
1	1	1	2	2
1	1	1	2	2
1	1	1	2	2
1	1	1	2	2
1	1	1	2	2
1	1	1	2	2
1	1	1	2	2
1	1	1	2	2
1	1	1	2	2
1	1	1	2	2
1	1	1	2	2
1	1	1	2	2
1	1	1	2	2
1	1	1	2	2
1	1	1	2	2
1	1	1	2	2
1	1	1	2	2
1	1	1	2	2
1	1	1	2	2
1	1	1	2	2
1	1	1	2	2
1	1	1	2	2
1	1	1	2	2
1	1	1	2	2
1	1	1	2	2
1	1	1	2	2
1	1	1	2	2
1	1	1	2	2
1	1	1	2	2
1	1	1	2	2
1	1	1	2	2
1	1	1	2	2
1	1	1	2	2
1	1	1	2	2
1	1	1	2	2
1	1	1	2	2
1	1	1	2	2
1	1	1	2	2
1	1	1	2	2
1	1	1	2	2
1	1	1	2	2
1	1	1	2	2
1	1	1	2	2
1	1	1	2	2
1	1	1	2	2
1	1	1	2	2
1	1	1	2	2
1	1	1	2	2
1	1	1	2	2
1	1	1	2	2
1	1	1	2	2
1	1	1	2	2
1	1	1	2	2
1	1	1	2	2
1	1	1	2	2
1	1	1	2	2
1	1	1	2	2
1	1	1	2	2
1	1	1	2	2
1	1	1	2	2
1	1	1	2	2
1	1	1	2	2
1	1	1	2	2
1	1	1	2	2
1	1	1	2	2
1	1	1	2	2
1	1	1	2	2
1	1	1	2	2
1	1	1	2	2
1	1	1	2	2
1	1	1	2	2
1	1	1	2	2
1	1	1	2	2
1	1	1	2	2
1	1	1	2	2
1	1	1	2	2
1	1	1	2	2
1	1	1	2	2
1	1	1	2	2
1	1	1	2	2
1	1	1	2	2
1	1	1	2	2
1	1	1	2	2
1	1	1	2	2
1	1	1	2	2
1	1	1	2	2
1	1	1	2	2
1	1	1	2	2
1	1	1	2	2
1	1	1	2	2
1	1	1	2	2
1	1	1	2	2
1	1	1	2	2
1	1	1	2	2
1	1	1	2	2
1	1	1	2	2
1	1	1	2	2
1	1	1	2	2
1	1	1	2	2
1	1	1	2	2
1	1	1	2	2
1	1	1	2	2
1	1	1	2	2
1	1	1	2	2
1	1	1	2	2
1	1	1	2	2
1	1	1	2	2
1	1	1	2	2
1	1	1	2	2
1	1	1	2	2
1	1	1	2	2
1	1	1	2	2
1	1	1	2	2
1	1	1	2	2
1	1	1	2	2
1	1	1	2	2
1	1	1	2	2
1	1	1	2	2
1	1	1	2	2
1	1	1	2	2
1	1	1	2	2
1	1	1	2	2
1	1	1	2	2
1	1	1	2	2
1	1	1	2	2
1	1	1	2	2
1	1	1	2	2
1	1	1	2	2
1	1	1	2	2
1	1	1	2	2
1	1	1	2	2
1	1	1	2	2
1	1	1	2	2
1	1	1	2	2
1	1	1	2	2
1	1	1	2	2
1	1	1	2	2
1	1	1	2	2
1	1	1	2	2
1	1	1	2	2
1	1	1	2	2
1	1	1	2	2
1	1	1	2	2
1	1	1	2	2
1	1	1	2	2
1	1	1	2	2
1	1	1	2	2
1	1	1	2	2
1	1	1	2	2
1	1	1	2	2
1	1	1	2	2
1	1	1	2	2
1	1	1	2	2
1	1	1	2	2
1	1	1	2	2
1	1	1	2	2
1	1	1	2	2
1	1	1	2	2
1	1	1	2	2
1	1	1	2	2
1	1	1	2	2
1	1	1	2	2
1	1	1	2	2
1	1	1	2	2
1	1	1	2	2
1	1	1	2	2
1	1	1	2	2
1	1	1	2	2
1	1	1	2	2
1	1	1	2	2
1	1	1	2	2
1	1	1	2	2
1	1	1	2	2
1	1	1	2	2
1	1	1	2	2
1	1	1	2	2
1	1	1	2	2
1	1	1	2	2
1	1	1	2	2
1	1	1	2	2
1	1	1	2	2
1	1	1	2	2
1	1	1	2	2
1	1	1	2	2
1	1	1	2	2
1	1	1	2	2
1	1	1	2	2
1	1	1	2	2
1	1	1	2	2
1	1	1	2	2
1	1	1	2	2
1	1	1	2	2
1	1	1	2	2
1	1	1	2	2
1	1	1	2	2
1	1	1	2	2
1	1	1	2	2
1	1	1	2	2
1	1	1	2	2
1	1	1	2	2
1	1	1	2	2
1	1	1	2	2
1	1	1	2	2
1	1	1	2	2
1	1	1	2	2
1	1	1	2	2
1	1	1	2	2
1	1	1	2	2
1	1	1	2	2
1	1	1	2	2
1	1	1	2	2
1	1	1	2	2
1	1	1	2	2
1	1	1	2	2
1	1	1	2	2
1	1	1	2	2
1	1	1	2	2
1	1	1	2	2
1	1	1	2	2
1	1	1	2	2
1	1	1	2	2
1	1	1	2	2
1	1	1	2	2
1	1	1	2	2
1	1	1	2	2
1	1	1	2	2
1	1	1	2	2
1	1	1	2	2
1	1	1	2	2
1	1	1	2	2
1	1	1	2	2
1	1	1	2	2
1	1	1	2	2
1	1	1	2	2
1	1	1	2	2
1	1	1	2	2
1	1	1	2	2
1	1	1	2	2
1	1	1	2	2
1	1	1	2	2
1	1	1	2	2
1	1	1	2	2
1	1	1	2	2
1	1	1	2	2
1	1	1	2	2
1	1	1	2	2
1	1	1	2	2
1	1	1	2	2
1	1	1	2	2
1	1	1	2	2
1	1	1	2	2
1	1	1	2	2
1	1	1	2	2
1	1	1	2	2
1	1	1	2	2
1	1	1	2	2
1	1	1	2	2
1	1	1	2	2
1	1	1	2	2
1	1	1	2	2
1	1	1	2	2
1	1	1	2	2
1	1	1	2	2
1	1	1	2	2
1	1	1	2	2
1	1	1	2	2
1	1	1	2	2
1	1	1	2	2
1	1	1	2	2
1	1	1	2	2
1	1	1	2	2
1	1	1	2	2
1	1	1	2	2
1	1	1	2	2
1	1	1	2	2
1	1	1	2	2
1	1	1	2	2
1	1	1	2	2
1	1	1	2	2
1	1	1	2	2
1	1	1	2	2
1	1	1	2	2
1	1	1	2	2
1	1	1	2	2
1	1	1	2	2
1	1	1	2	2
1	1	1	2	2
1	1	1	2	2
1	1	1	2	2
1	1	1	2	2
1	1	1	2	2
1	1	1	2	2
1	1	1	2	2
1	1	1	2	2
1	1	1	2	2
1	1	1	2	2
1	1	1	2	2
1	1	1	2	2
1	1	1	2	2
1	1	1	2	2
1	1	1	2	2
1	1	1	2	2
1	1	1	2	2
1	1	1	2	2
1	1	1	2	2
1	1	1	2	2
1	1	1	2	2
1	1	1	2	2
1	1	1	2	2
1	1	1	2	2
1	1	1	2	2
1	1	1	2	2
1	1	1	2	2
1	1	1	2	2
1	1	1	2	2
1	1	1	2	2
1	1	1	2	2
1	1	1	2	2
1	1	1	2	2
1	1	1	2	2
1	1	1	2	2
1	1	1	2	2
1	1	1	2	2
1	1	1	2	2
1	1	1	2	2
1	1	1	2	2
1	1	1	2	2
1	1	1	2	2
1	1	1	2	2
1	1	1	2	2
1	1	1	2	2
1	1	1	2	2
1	1	1	2	2
1	1	1	2	2
1	1	1	2	2
1	1	1	2	2
1	1	1	2	2
1	1	1	2	2
1	1	1	2	2
1	1	1	2	2
1	1	1	2	2
1	1	1	2	2
1	1	1	2	2
1	1	1	2	2
1	1	1	2	2
1	1	1	2	2
1	1	1	2	2
1	1	1	2	2
1	1	1	2	2
1	1	1	2	2
1	1	1	2	2
1	1	1	2	2
1	1	1	2	2
1	1	1	2	2
1	1	1	2	2
1	1	1	2	2
1	1	1	2	2
1	1	1	2	2
1	1	1	2	2
1	1	1	2	2
1	1	1	2	2
1	1	1	2	2
1	1	1	2	2
1	1	1	2	2
1	1	1	2	2
1	1	1	2	2
1	1	1	2	2
1	1	1	2	2
1	1	1	2	2
1	1	1	2	2
1	1	1	2	2
1	1	1	2	2
1	1	1	2	2
1	1	1	2	2
1	1	1	2	2
1	1	1	2	2
1	1	1	2	2
1	1	1	2	2
1	1	1	2	2
1	1	1	2	2
1	1	1	2	2
1	1	1	2	2
1	1	1	2	2
1	1	1	2	2
1	1	1	2	2
1	1	1	2	2
1	1	1	2	2
1	1	1	2	2
1	1	1	2	2
1	1	1	2	2
1	1	1	2	2
1	1	1	2	2
1	1	1	2	2
1	1	1	2	2
1	1	1	2	2
1	1	1	2	2
1	1	1	2	2
1	1	1	2	2
1	1	1	2	2
1	1	1	2	2
1	1	1	2	2
1	1	1	2	2
1	1	1	2	2
1	1	1	2	2
1	1	1	2	2
1	1	1	2	2
1	1	1	2	2
1	1	1	2	2
1	1	1	2	2
1	1	1	2	2
1	1	1	2	2
1	1	1	2	2
1	1	1	2	2
1	1	1	2	2
1	1	1	2	2
1	1	1	2	2
1	1	1	2	2
1	1	1	2	2
1	1	1	2	2
1	1	1	2	2
1	1	1	2	2
1	1	1	2	2
1	1	1	2	2
1	1	1	2	2
1	1	1	2	2
1	1	1	2	2
1	1	1	2	2
1	1	1	2	2
1	1	1	2	2
1	1	1	2	2
1	1	1	2	2
1	1	1	2	2
1	1	1	2	2
1	1	1	2	2
1	1	1	2	2
1	1	1	2	2
1	1	1	2	2
1	1	1	2	2
1	1	1	2	2
1	1	1	2	2
1	1	1	2	2
1	1	1	2	2
1	1	1	2	2
1	1	1	2	2
1	1	1	2	2
1	1	1	2	2
1	1	1	2	2
1	1	1	2	2
1	1	1	2	2
1	1	1	2	2
1	1	1	2	2
1	1	1	2	2
1	1	1	2	2
1	1	1	2	2
1	1	1	2	2
1	1	1	2	2
1	1	1	2	2
1	1	1	2	2
1	1	1	2	2
1	1	1	2	2
1	1	1	2	2
1	1	1	2	2
1	1	1	2	2
1	1	1	2	2
1	1	1	2	2
1	1	1	2	2
1	1	1	2	2
1	1	1	2	2
1	1	1	2	2
1	1	1	2	2
1	1	1	2	2
1	1	1	2	2
1	1	1	2	2
1	1	1	2	2
1	1	1	2	2
1	1	1	2	2
1	1	1	2	2
1	1	1	2	2
1	1	1	2	2
1	1	1	2	2
1	1	1	2	2
1	1	1	2	2
1	1	1	2	2
1	1	1	2	2
1	1	1	2	2
1	1	1	2	2
1	1	1	2	2
1	1	1	2	2
1	1	1	2	2
1	1	1	2	2
1	1	1	2	2
1	1	1	2	2
1	1	1	2	2
1	1	1	2	2
1	1	1	2	2
1	1	1	2	2
1	1	1	2	2
1	1	1	2	2
1	1	1	2	2
1	1	1	2	2
1	1	1	2	2
1	1	1	2	2
1	1	1	2	2
1	1	1	2	2
1	1	1	2	2
1	1	1	2	2
1	1	1	2	2
1	1	1	2	2
1	1	1	2	2
1	1	1	2	2
1	1	1	2	2
1	1	1	2	2
1	1	1	2	2
1	1	1	2	2
1	1	1	2	2
1	1	1	2	2
1	1	1	2	2
1	1	1	2	2
1	1	1	2	2
1	1	1	2	2
1	1	1	2	2
1	1	1	2	2
1	1	1	2	2
1	1	1	2	2
1	1	1	2	2
1	1	1	2	2
1	1	1	2	2
1	1	1	2	2
1	1	1	2	2
1	1	1	2	2
1	1	1	2	2
1	1	1	2	2
1	1	1	2	2
1	1	1	2	2
1	1	1	2	2
1	1	1	2	2
1	1	1	2	2
1	1	1	2	2
1	1	1	2	2
1	1	1	2	2
1	1	1	2	2
1	1	1	2	2
1	1	1	2	2
1	1	1	2	2
1	1	1	2	2
1	1	1	2	2
1	1	1	2	2
1	1	1	2	2
1	1	1	2	2
1	1	1	2	2
1	1	1	2	2
1	1	1	2	2
1	1	1	2	2
1	1	1	2	2
1	1	1	2	2
1	1	1	2	2
1	1	1	2	2
1	1	1	2	2
1	1	1	2	2
1	1	1	2	2
1	1	1	2	2
1	1	1	2	2
1	1	1	2	2
1	1	1	2	2
1	1	1	2	2
1	1	1	2	2
1	1	1	2	2
1	1	1	2	2
1	1	1	2	2
1	1	1	2	2
1	1	1	2	2
1	1	1	2	2
1	1	1	2	2
1	1	1	2	2
1	1	1	2	2
1	1	1	2	2
1	1	1	2	2
1	1	1	2	2
1	1	1	2	2
1	1	1	2	2
1	1	1	2	2
1	1	1	2	2
1	1	1	2	2
1	1	1	2	2
1	1	1	2	2
1	1	1	2	2
1	1	1	2	2
1	1	1	2	2
1	1	1	2	2
1	1	1	2	2
1	1	1	2	2
1	1	1	2	2
1	1	1	2	2
1	1	1	2	2
1	1	1	2	2
1	1	1	2	2
1	1	1	2	2
1	1	1	2	2
1	1	1	2	2
1	1	1	2	2
1	1	1	2	2
1	1	1	2	2
1	1	1	2	2
1	1	1	2	2
1	1	1	2	2
1	1	1	2	2
1	1	1	2	2
1	1	1	2	2
1	1	1	2	2
1	1	1	2	2
1	1	1	2	2
1	1	1	2	2
1	1	1	2	2
1	1	1	2	2
1	1	1	2	2
1	1	1	2	2
1	1	1	2	2
1	1	1	2	2
1	1	1	2	2
1	1	1	2	2
1	1	1	2	2
1	1	1	2	2
1	1	1	2	2
1	1	1	2	2
1	1	1	2	2
1	1	1	2	2
1	1	1	2	2
1	1	1	2	2
1	1	1	2	2
1	1	1	2	2
1	1	1	2	2
1	1	1	2	2
1	1	1	2	2
1	1	1	2	2
1	1	1	2	2
1	1	1	2	2
1	1	1	2	2
1	1	1	2	2
1	1	1	2	2
1	1	1	2	2
1	1	1	2	2
1	1	1	2	2
1	1	1	2	2
1	1	1	2	2
1	1	1	2	2
1	1	1	2	2
1	1	1	2	2
1	1	1	2	2
1	1	1	2	2
1	1	1	2	2
1	1	1	2	2
1	1	1	2	2
1	1	1	2	2
1	1	1	2	2
1	1	1	2	2
1	1	1	2	2
1	1	1	2	2
1	1	1	2	2
1	1	1	2	2
1	1	1	2	2
1	1	1	2	2
1	1	1	2	2
1	1	1	2	2
1	1	1	2	2
1	1	1	2	2
1	1	1	2	2
1	1	1	2	2
1	1	1	2	2
1	1	1	2	2
1	1	1	2	2
1	1	1	2	2
1	1	1	2	2
1	1	1	2	2
1	1	1	2	2
1	1	1	2	2
1	1	1	2	2
1	1	1	2	2
1	1	1	2	2
1	1	1	2	2
1	1	1	2	2
1	1	1	2	2
1	1	1	2	2
1	1	1	2	2
1	1	1	2	2
1	1	1	2	2
1	1	1	2	2
1	1	1	2	2
1	1	1	2	2
1	1	1	2	2
1	1	1	2	2
1	1	1	2	2
1	1	1	2	2
1	1	1	2	2
1	1	1	2	2
1	1	1	2	2
1	1	1	2	2
1	1	1	2	2
1	1	1	2	2
1	1	1	2	2
1	1	1	2	2
1	1	1	2	2
1	1	1	2	2
1	1	1	2	2
1	1	1	2	2
1	1	1	2	2
1	1	1	2	2
1	1	1	2	2
1	1	1	2	2
1	1	1	2	2
1	1	1	2	2
1	1	1	2	2
1	1	1	2	2
1	1	1	2	2
1	1	1	2	2
1	1	1	2	2
1	1	1	2	2
1	1	1	2	2
1	1	1	2	2
1	1	1	2	2
1	1	1	2	2
1	1	1	2	2
1	1	1	2	2
1	1	1	2	2
1	1	1	2	2
1	1	1	2	2
1	1	1	2	2
1	1	1	2	2
1	1	1	2	2
1	1	1	2	2
1	1	1	2	2
1	1	1	2	2
1	1	1	2	2
1	1	1	2	2
1	1	1	2	2
1	1	1	2	2
1	1	1	2	2
1	1	1	2	2
1	1	1	2	2
1	1	1	2	2
1	1	1	2	2
1	1	1	2	2
1	1	1	2	2
1	1	1	2	2
1	1	1	2	2
1	1	1	2	2
1	1	1	2	2
1	1	1	2	2
1	1	1	2	2
1	1	1	2	2
1	1	1	2	2
1	1	1	2	2
1	1	1	2	2
1	1	1	2	2
1	1	1	2	2
1	1	1	2	2
1	1	1	2	2
1	1	1	2	2
1	1	1	2	2
1	1	1	2	2
1	1	1	2	2
1	1	1	2	2
1	1	1	2	2
1	1	1	2	2
1	1	1	2	2
1	1	1	2	2
1	1	1	2	2
1	1	1	2	2
1	1	1	2	2
1	1	1	2	2
1	1	1	2	2
1	1	1	2	2
1	1	1	2	2
1	1	1	2	2
1	1	1	2	2
1	1	1	2	2
1	1	1	2	2
1	1	1	2	2
1	1	1	2	2
1	1	1	2	2
1	1	1	2	2
1	1	1	2	2
1	1	1	2	2
1	1	1	2	2
1	1	1	2	2
1	1	1	2	2
1	1	1	2	2
1	1	1	2	2
1	1	1	2	2
1	1	1	2	2
1	1	1	2	2
1	1	1	2	2
1	1	1	2	2
1	1	1	2	2
1	1	1	2	2
1	1	1	2	2
1	1	1	2	2
1	1	1	2	2
1	1	1	2	2
1	1	1	2	2
1	1	1	2	2
1	1	1	2	2
1	1	1	2	2
1	1	1	2	2
1	1	1	2	2
1	1	1	2	2
1	1	1	2	2
1	1	1	2	2
1	1	1	2	2
1	1	1	2	2
1	1	1	2	2
1	1	1	2	2
1	1	1	2	2
1	1	1	2	2
1	1	1	2	2
1	1	1	2	2
1	1	1	2	2
1	1	1	2	2
1	1	1	2	2
1	1	1	2	2
1	1	1	2	2
1	1	1	2	2
1	1	1	2	2
1	1	1	2	2
1	1	1	2	2
1	1	1	2	2
1	1	1	2	2
1	1	1	2	2
1	1	1	2	2
1	1	1	2	2
1	1	1	2	2
1	1	1	2	2
1	1	1	2	2
1	1	1	2	2
1	1	1	2	2
1	1	1	2	2
1	1	1	2	2
1	1	1	2	2
1	1	1	2	2
1	1	1	2	2
1	1	1	2	2
1	1	1	2	2
1	1	1	2	2
1	1	1	2	2
1	1	1	2	2
1	1	1	2	2
1	1	1	2	2
1	1	1	2	2
1	1	1	2	2
1	1	1	2	2
1	1	1	2	2
1	1	1	2	2
1	1	1	2	2
1	1	1	2	2
1	1	1	2	2
1	1	1	2	2
1	1	1	2	2
1	1	1	2	2
1	1	1	2	2
1	1	1	2	2
1	1	1	2	2
1	1	1	2	2
1	1	1	2	2
1	1	1	2	2
1	1	1	2	2
1	1	1	2	2
1	1	1	2	2
1	1	1	2	2
1	1	1	2	2
1	1	1	2	2
1	1	1	2	2
1	1	1	2	2
1	1	1	2	2
1	1	1	2	2
1	1	1	2	2
1	1	1	2	2
1	1	1	2	2
1	1	1	2	2
1	1	1	2	2
1	1	1	2	2
1	1	1	2	2
1	1	1	2	2
1	1	1	2	2
1	1	1	2	2
1	1	1	2	2
1	1	1	2	2
1	1	1	2	2
1	1	1	2	2
1	1	1	2	2
1	1	1	2	2
1	1	1	2	2
1	1	1	2	2
1	1	1	2	2
1	1	1	2	2
1	1	1	2	2
1	1	1	2	2
1	1	1	2	2
1	1	1	2	2
1	1	1	2	2
1	1	1	2	2
1	1	1	2	2
1	1	1	2	2
1	1	1	2	2
1	1	1	2	2
1	1	1	2	2
1	1	1	2	2
1	1	1	2	2
1	1	1	2	2
1	1	1	2	2
1	1	1	2	2
1	1	1	2	2
1	1	1	2	2
1	1	1	2	2
1	1	1	2	2
1	1	1	2	2
1	1	1	2	2
1	1	1	2	2
1	1	1	2	2
1	1	1	2	2
1	1	1	2	2
1	1	1	2	2
1	1	1	2	2
1	1	1	2	2
1	1	1	2	2
1	1	1	2	2
1	1	1	2	2
1	1	1	2	2
1	1	1	2	2
1	1	1	2	2
1	1	1	2	2
1	1	1	2	2
1	1	1	2	2
1	1	1	2	2
1	1	1	2	2
1	1	1	2	2
1	1	1	2	2
1	1	1	2	2
1	1	1	2	2
1	1	1	2	2
1	1	1	2	2
1	1	1	2	2
1	1	1	2	2
1	1	1	2	2
1	1	1	2	2
1	1	1	2	2
1	1	1	2	2
1	1	1	2	2
1	1	1	2	2
1	1	1	2	2
1	1	1	2	2
1	1	1	2	2
1	1	1	2	2
1	1	1	2	2
1	1	1	2	2
1	1	1	2	2
1	1	1	2	2
1	1	1	2	2
1	1	1	2	2
1	1	1	2	2
1	1	1	2	2
1	1	1	2	2
1	1	1	2	2
1	1	1	2	2
1	1	1	2	2
1	1	1	2	2
1	1	1	2	2
1	1	1	2	2
1	1	1	2	2
1	1	1	2	2
1	1	1	2	2
1	1	1	2	2
1	1	1	2	2
1	1	1	2	2
1	1	1	2	2
1	1	1	2	2
1	1	1	2	2
1	1	1	2	2
1	1	1	2	2
1	1	1	2	2
1	1	1	2	2
1	1	1	2	2
1	1	1	2	2
1	1	1	2	2
1	1	1	2	2
1	1	1	2	2
1	1	1	2	2
1	1	1	2	2
1	1	1	2	2
1	1	1	2	2
1	1	1	2	2
1	1	1	2	2
1	1	1	2	2
1	1	1	2	2
1	1	1	2	2
1	1	1	2	2
1	1	1	2	2
1	1	1	2	2
1	1	1	2	2
1	1	1	2	2
1	1	1	2	2
1	1	1	2	2
1	1	1	2	2
1	1	1	2	2
1	1	1	2	2
1	1	1	2	2
1	1	1	2	2
1	1	1	2	2
1	1	1	2	2
1	1	1	2	2
1	1	1	2	2
1	1	1	2	2
1	1	1	2	2
1	1	1	2	2
1	1	1	2	2
1	1	1	2	2
1	1	1	2	2
1	1	1	2	2
1	1	1	2	2
1	1	1	2	2
1	1	1	2	2
1	1	1	2	2
1	1	1	2	2
1	1	1	2	2
1	1	1	2	2
1	1	1	2	2
1	1	1	2	2
1	1	1	2	2
1	1	1	2	2
1	1	1	2	2
1	1	1	2	2
1	1	1	2	2
1	1	1	2	2
1	1	1	2	2
1	1	1	2	2
1	1	1	2	2
1	1	1	2	2
1	1	1	2	2
1	1	1	2	2
1	1	1	2	2
1	1	1	2	2
1	1	1	2	2
1	1	1	2	2
1	1	1	2	2
1	1	1	2	2
1	1	1	2	2
1	1	1	2	2
1	1	1	2	2
1	1	1	2	2
1	1	1	2	2
1	1	1	2	2
1	1	1	2	2
1	1	1	2	2
1	1	1	2	2
1	1	1	2	2
1	1	1	2	2
1	1	1	2	2
1	1	1	2	2
1	1	1	2	2
1	1	1	2	2
1	1	1	2	2
1	1	1	2	2
1	1	1	2	2
1	1	1	2	2
1	1	1	2	2
1	1	1	2	2
1	1	1	2	2
1	1	1	2	2
1	1	1	2	2
1	1	1	2	2
1	1	1	2	2
1	1	1	2	2
1	1	1	2	2
1	1	1	2	2
1	1	1	2	2
1	1	1	2	2
1	1	1	2	2
1	1	1	2	2
1	1	1	2	2
1	1	1	2	2
1	1	1	2	2
1	1	1	2	2
1	1	1	2	2
1	1	1	2	2
1	1	1	2	2
1	1	1	2	2
1	1	1	2	2
1	1	1	2	2
1	1	1	2	2
1	1	1	2	2
1	1	1	2	2
1	1	1	2	2
1	1	1	2	2
1	1	1	2	2
1	1	1	2	2
1	1	1	2	2
1	1	1	2	2
1	1	1	2	2
1	1	1	2	2
1	1	1	2	2
1	1	1	2	2
1	1	1	2	2
1	1	1	2	2
1	1	1	2	2
1	1	1	2	2
1	1	1	2	2
1	1	1	2	2
1	1	1	2	2
1	1	1	2	2
1	1	1	2	2
1	1	1	2	2
1	1	1	2	2
1	1	1	2	2
1	1	1	2	2
1	1	1	2	2
1	1	1	2	2
1	1	1	2	2
1	1	1	2	2
1	1	1	2	2
1	1	1	2	2
1	1	1	2	2
1	1	1	2	2
1	1	1	2	2
1	1	1	2	2
1	1	1	2	2
1	1	1	2	2
1	1	1	2	2
1	1	1	2	2
1	1	1	2	2
1	1	1	2	2
1	1	1	2	2
1	1	1	2	2
1	1	1	2	2
1	1	1	2	2
1	1	1	2	2
1	1	1	2	2
1	1	1	2	2
1	1	1	2	2
1	1	1	2	2
1	1	1	2	2
1	1	1	2	2
1	1	1	2	2
1	1	1	2	2
1	1	1	2	2
1	1	1	2	2
1	1	1	2	2
1	1	1	2	2
1	1	1	2	2
1	1	1	2	2
1	1	1	2	2
1	1	1	2	2
1	1	1	2	2
1	1	1	2	2
1	1	1	2	2
1	1	1	2	2
1	1	1	2	2
1	1	1	2	2
1	1	1	2	2
1	1	1	2	2
1	1	1	2	2
1	1	1	2	2
1	1	1	2	2
1	1	1	2	2
1	1	1	2	2
1	1	1	2	2
1	1	1	2	2
1	1	1	2	2
1	1	1	2	2
1	1	1	2	2
1	1	1	2	2
1	1	1	2	2
1	1	1	2	2
1	1	1	2	2
1	1	1	2	2
1	1	1	2	2
1	1	1	2	2
1	1	1	2	2
1	1	1	2	2
1	1	1	2	2
1	1	1	2	2
1	1	1	2	2
1	1	1	2	2
1	1	1	2	2
1	1	1	2	2
1	1	1	2	2
1	1	1	2	2
1	1	1	2	2
1	1	1	2	2
1	1	1	2	2
1	1	1	2	2
1	1	1	2	2
1	1	1	2	2
1	1	1	2	2
1	1	1	2	2
1	1	1	2	2
1	1	1	2	2
1	1	1	2	2
1	1	1	2	2
1	1	1	2	2
1	1	1	2	2
1	1	1	2	2
1	1	1	2	2
1	1	1	2	2
1	1	1	2	2
1	1	1	2	2
1	1	1	2	2
1	1	1	2	2
1	1	1	2	2
1	1	1	2	2
1	1	1	2	2
1	1	1	2	2
1	1	1	2	2
1	1	1	2	2
1	1	1	2	2
1	1	1	2	2
1	1	1	2	2
1	1	1	2	2
1	1	1	2	2
1	1	1	2	2
1	1	1	2	2
1	1	1	2	2
1	1	1	2	2
1	1	1	2	2
1	1	1	2	2
1	1	1	2	2
1	1	1	2	2
1	1	1	2	2
1	1	1	2	2
1	1	1	2	2
1	1	1	2	2
1	1	1	2	2
1	1	1	2	2
1	1	1	2	2
1	1	1	2	2
1	1	1	2	2
1	1	1	2	2
1	1	1	2	2
1	1	1	2	2
1	1	1	2	2
1	1	1	2	2
1	1	1	2	2
1	1	1	2	2
1	1	1	2	2
1	1	1	2	2
1	1	1	2	2
1	1	1	2	2
1	1	1	2	2
1	1	1	2	2
1	1	1	2	2
1	1	1	2	2
1	1	1	2	2
1	1	1	2	2
1	1	1	2	2
1	1	1	2	2
1	1	1	2	2
1	1	1	2	2
1	1	1	2	2
1	1	1	2	2
1	1	1	2	2
1	1	1	2	2
1	1	1	2	2
1	1	1	2	2
1	1	1	2	2
1	1	1	2	2
1	1	1	2	2
1	1	1	2	2
1	1	1	2	2
1	1	1	2	2
1	1	1	2	2
1	1	1	2	2
1	1	1	2	2
1	1	1	2	2
1	1	1	2	2
1	1	1	2	2
1	1	1	2	2
1	1	1	2	2
1	1	1	2	2
1	1	1	2	2
1	1	1	2	2
1	1	1	2	2
1	1	1	2	2
1	1	1	2	2
1	1	1	2	2
1	1	1	2	2
1	1	1	2	2
1	1	1	2	2
1	1	1	2	2
1	1	1	2	2
1	1	1	2	2
1	1	1	2	2
1	1	1	2	2
1	1	1	2	2
1	1	1	2	2
1	1	1	2	2
1	1	1	2	2
1	1	1	2	2
1	1	1	2	2
1	1	1	2	2
1	1	1	2	2
1	1	1	2	2
1	1	1	2	2
1	1	1	2	2
1	1	1	2	2
1	1	1	2	2
1	1	1	2	2
1	1	1	2	2
1	1	1	2	2
1	1	1	2	2
1	1	1	2	2
1	1	1	2	2
1	1	1	2	2
1	1	1	2	2
1	1	1	2	2
1	1	1	2	2
1	1	1	2	2
1	1	1	2	2
1	1	1	2	2
1	1	1	2	2
1	1	1	2	2
1	1	1	2	2
1	1	1	2	2
1	1	1	2	2
1	1	1	2	2
1	1	1	2	2
1	1	1	2	2
1	1	1	2	2
1	1	1	2	2
1	1	1	2	2
1	1	1	2	2
1	1	1	2	2
1	1	1	2	2
1	1	1	2	2
1	1	1	2	2
1	1	1	2	2
1	1	1	2	2
1	1	1	2	2
1	1	1	2	2
1	1	1	2	2
1	1	1	2	2
1	1	1	2	2
1	1	1	2	2
1	1	1	2	2
1	1	1	2	2
1	1	1	2	2
1	1	1	2	2
1	1	1	2	2
1	1	1	2	2
1	1	1	2	2
1	1	1	2	2
1	1	1	2	2
1	1	1	2	2
1	1	1	2	2
1	1	1	2	2
1	1	1	2	2
1	1	1	2	2
1	1	1	2	2
1	1	1	2	2
1	1	1	2	2
1	1	1	2	2
1	1	1	2	2
1	1	1	2	2
1	1	1	2	2
1	1	1	2	2
1	1	1	2	2
1	1	1	2	2
1	1	1	2	2
1	1	1	2	2
1	1	1	2	2
1	1	1	2	2
1	1	1	2	2
1	1	1	2	2
1	1	1	2	2
1	1	1	2	2
1	1	1	2	2
1	1	1	2	2
1	1	1	2	2
1	1	1	2	2
1	1	1	2	2
1	1	1	2	2
1	1	1	2	2
1	1	1	2	2
1	1	1	2	2
1	1	1	2	2
1	1	1	2	2
1	1	1	2	2
1	1	1	2	2
1	1	1	2	2
1	1	1	2	2
1	1	1	2	2
1	1	1	2	2
1	1	1	2	2
1	1	1	2	2
1	1	1	2	2
1	1	1	2	2
1	1	1	2	2
1	1	1	2	2
1	1	1	2	2
1	1	1	2	2
1	1	1	2	2
1	1	1	2	2
1	1	1	2	2
1	1	1	2	2
1	1	1	2	2
1	1	1	2	2
1	1	1	2	2
1	1	1	2	2
1	1	1	2	2
1	1	1	2	2
1	1	1	2	2
1	1	1	2	2
1	1	1	2	2
1	1	1	2	2
1	1	1	2	2
1	1	1	2	2
1	1	1	2	2
1	1	1	2	2
1	1	1	2	2
1	1	1	2	2
1	1	1	2	2
1	1	1	2	2
1	1	1	2	2
1	1	1	2	2
1	1	1	2	2
1	1	1	2	2
1	1	1	2	2
1	1	1	2	2
1	1	1	2	2
1	1	1	2	2
1	1	1	2	2
1	1	1	2	2
1	1	1	2	2
1	1	1	2	2
1	1	1	2	2
1	1	1	2	2
1	1	1	2	2
1	1	1	2	2
1	1	1	2	2
1	1	1	2	2
1	1	1	2	2
1	1	1	2	2
1	1	1	2	2
1	1	1	2	2
1	1	1	2	2
1	1	1	2	2
1	1	1	2	2
1	1	1	2	2
1	1	1	2	2
1	1	1	2	2
1	1	1	2	2
1	1	1	2	2
1	1	1	2	2
1	1	1	2	2
1	1	1	2	2
1	1	1	2	2
1	1	1	2	2
1	1	1	2	2
1	1	1	2	2
1	1	1	2	2
1	1	1	2	2
1	1	1	2	2
1	1	1	2	2
1	1	1	2	2
1	1	1	2	2
1	1	1	2	2
1	1	1	2	2
1	1	1	2	2
1	1	1	2	2
1	1	1	2	2
1	1	1	2	2
1	1	1	2	2
1	1	1	2	2
1	1	1	2	2
1	1	1	2	2
1	1	1	2	2
1	1	1	2	2
1	1	1	2	2
1	1	1	2	2
1	1	1	2	2
1	1	1	2	2
1	1	1	2	2
1	1	1	2	2
1	1	1	2	2
1	1	1	2	2
1	1	1	2	2
1	1	1	2	2
1	1	1	2	2
1	1	1	2	2
1	1	1	2	2
1	1	1	2	2
1	1	1	2	2
1	1	1	2	2
1	1	1	2	2
1	1	1	2	2
1	1	1	2	2
1	1	1	2	2
1	1	1	2	2
1	1	1	2	2
1	1	1	2	2
1	1	1	2	2
1	1	1	2	2
1	1	1	2	2
1	1	1	2	2
1	1	1	2	2
1	1	1	2	2
1	1	1	2	2
1	1	1	2	2
1	1	1	2	2
1	1	1	2	2
1	1	1	2	2
1	1	1	2	2
1	1	1	2	2
1	1	1	2	2
1	1	1	2	2
1	1	1	2	2
1	1	1	2	2
1	1	1	2	2
1	1	1	2	2
1	1	1	2	2
1	1	1	2	2
1	1	1	2	2
1	1	1	2	2
1	1	1	2	2
1	1	1	2	2
1	1	1	2	2
1	1	1	2	2
1	1	1	2	2
1	1	1	2	2
1	1	1	2	2
1	1	1	2	2
1	1	1	2	2
1	1	1	2	2
1	1	1	2	2
1	1	1	2	2
1	1	1	2	2
1	1	1	2	2
1	1	1	2	2
1	1	1	2	2
1	1	1	2	2
1	1	1	2	2
1	1	1	2	2
1	1	1	2	2
1	1	1	2	2
1	1	1	2	2
1	1	1	2	2
1	1	1	2	2
1	1	1	2	2
1	1	1	2	2
1	1	1	2	2
1	1	1	2	2
1	1	1	2	2
1	1	1	2	2
1	1	1	2	2
1	1	1	2	2
1	1	1	2	2
1	1	1	2	2
1	1	1	2	2
1	1	1	2	2
1	1	1	2	2
1	1	1	2	2
1	1	1	2	2
1	1	1	2	2
1	1	1	2	2
1	1	1	2	2
1	1	1	2	2
1	1	1	2	2
1	1	1	2	2
1	1	1	2	2
1	1	1	2	2
1	1	1	2	2
1	1	1	2	2
1	1	1	2	2
1	1	1	2	2
1	1	1	2	2
1	1	1	2	2
1	1	1	2	2
1	1	1	2	2
1	1	1	2	2
1	1	1	2	2
1	1	1	2	2
1	1	1	2	2
1	1	1	2	2
1	1	1	2	2
1	1	1	2	2
1	1	1	2	2
1	1	1	2	2
1	1	1	2	2
1	1	1	2	2
1	1	1	2	2
1	1	1	2	2
1	1	1	2	2
1	1	1	2	2
1	1	1	2	2
1	1	1	2	2
1	1	1	2	2
1	1	1	2	2
1	1	1	2	2
1	1	1	2	2
1	1	1	2	2
1	1	1	2	2
1	1	1	2	2
1	1	1	2	2
1	1	1	2	2
1	1	1	2	2
1	1	1	2	2
1	1	1	2	2
1	1	1	2	2
1	1	1	2	2
1	1	1	2	2
1	1	1	2	2
1	1	1	2	2
1	1	1	2	2
1	1	1	2	2
1	1	1	2	2
1	1	1	2	2
1	1	1	2	2
1	1	1	2	2
1	1	1	2	2
1	1	1	2	2
1	1	1	2	2
1	1	1	2	2
1	1	1	2	2
1	1	1	2	2
1	1	1	2	2
1	1	1	2	2
1	1	1	2	2
1	1	1	2	2
1	1	1	2	2
1	1	1	2	2
1	1	1	2	2
1	1	1	2	2
1	1	1	2	2
1	1	1	2	2
1	1	1	2	2
1	1	1	2	2
1	1	1	2	2
1	1	1	2	2
1	1	1	2	2
1	1	1	2	2
1	1	1	2	2
1	1	1	2	2
1	1	1	2	2
1	1	1	2	2
1	1	1	2	2
1	1	1	2	2
1	1	1	2	2
1	1	1	2	2
1	1	1	2	2
1	1	1	2	2
1	1	1	2	2
1	1	1	2	2
1	1	1	2	2
1	1	1	2	2
1	1	1	2	2
1	1	1	2	2
1	1	1	2	2
1	1	1	2	2
1	1	1	2	2
1	1	1	2	2
1	1	1	2	2
1	1	1	2	2
1	1	1	2	2
1	1	1	2	2
1	1	1	2	2
1	1	1	2	2
1	1	1	2	2
1	1	1	2	2
1	1	1	2	2
1	1	1	2	2
1	1	1	2	2
1	1	1	2	2
1	1	1	2	2
1	1	1	2	2
1	1	1	2	2
1	1	1	2	2
1	1	1	2	2
1	1	1	2	2
1	1	1	2	2
1	1	1	2	2
1	1	1	2	2
1	1	1	2	2
1	1	1	2	2
1	1	1	2	2
1	1	1	2	2
1	1	1	2	2
1	1	1	2	2
1	1	1	2	2
1	1	1	2	2
1	1	1	2	2
1	1	1	2	2
1	1	1	2	2
1	1	1	2	2
1	1	1	2	2
1	1	1	2	2
1	1	1	2	2
1	1	1	2	2
1	1	1	2	2
1	1	1	2	2
1	1	1	2	2
1	1	1	2	2
1	1	1	2	2
1	1	1	2	2
1	1	1	2	2
1	1	1	2	2
1	1	1	2	2
1	1	1	2	2
1	1	1	2	2
1	1	1	2	2
1	1	1	2	2
1	1	1	2	2
1	1	1	2	2
1	1	1	2	2
1	1	1	2	2
1	1	1	2	2
1	1	1	2	2
1	1	1	2	2
1	1	1	2	2
1	1	1	2	2
1	1	1	2	2
1	1	1	2	2
1	1	1	2	2
1	1	1	2	2
1	1	1	2	2
1	1	1	2	2
1	1	1	2	2
1	1	1	2	2
1	1	1	2	2
1	1	1	2	2
1	1	1	2	2
1	1	1	2	2
1	1	1	2	2
1	1	1	2	2
1	1	1	2	2
1	1	1	2	2
1	1	1	2	2
1	1	1	2	2
1	1	1	2	2
1	1	1	2	2
1	1	1	2	2
1	1	1	2	2
1	1	1	2	2
1	1	1	2	2
1	1	1	2	2
1	1	1	2	2
1	1	1	2	2
1	1	1	2	2
1	1	1	2	2
1	1	1	2	2
1	1	1	2	2
1	1	1	2	2
1	1	1	2	2
1	1	1	2	2
1	1	1	2	2
1	1	1	2	2
1	1	1	2	2
1	1	1	2	2
1	1	1	2	2
1	1	1	2	2
1	1	1	2	2
1	1	1	2	2
[truncated: 156,051 more rows]

## Sheet: Posit_neg_stop_turns_frame
Angular_Velocity_Winner	Angular_Velocity_Loser	win_pos_neg_stop_vel_ang	los_pos_neg_stop_vel_ang	win_los	pos_neg_stop_vel_ang	posthoc_pos	posthoc-neg	posthoc_stationary
2.31747	-27.7734	1	2	1	1	1	2	2
0	0	3	3	1	3	2	2	1
0	0	3	3	1	3	2	2	1
0	0	3	3	1	3	2	2	1
17.2889	0	1	3	1	1	1	2	2
17.2889	0	1	3	1	1	1	2	2
0	0	3	3	1	3	2	2	1
0	0	3	3	1	3	2	2	1
-26.7331	0.000186615	2	1	1	2	2	1	2
41.6155	65.129	1	1	1	1	1	2	2
82.1554	45.3474	1	1	1	1	1	2	2
-21.4206	-42.318	2	2	1	2	2	1	2
-24.447	27.4883	2	1	1	2	2	1	2
47.3466	91.0589	1	1	1	1	1	2	2
79.0267	-3.03227	1	2	1	1	1	2	2
12.2866	14.1452	1	1	1	1	1	2	2
-6.57499	76.0028	2	1	1	2	2	1	2
12.8621	45.6057	1	1	1	1	1	2	2
-77.0531	35.4453	2	1	1	2	2	1	2
-1.57143	3.76254	2	1	1	2	2	1	2
58.3768	-34.9043	1	2	1	1	1	2	2
-7.20971	-19.4563	2	2	1	2	2	1	2
-67.1144	-18.7282	2	2	1	2	2	1	2
-66.5713	-70.1956	2	2	1	2	2	1	2
9.80199	-3.24155	1	2	1	1	1	2	2
-16.2083	39.7834	2	1	1	2	2	1	2
-12.2073	2.52097	2	1	1	2	2	1	2
-4.06661	-10.9884	2	2	1	2	2	1	2
-92.0451	-99.0598	2	2	1	2	2	1	2
-96.773	63.7826	2	1	1	2	2	1	2
-22.8964	139.152	2	1	1	2	2	1	2
60.4424	-37.0974	1	2	1	1	1	2	2
82.7442	-89.2468	1	2	1	1	1	2	2
24.7723	-39.8139	1	2	1	1	1	2	2
2.47089	-101.689	1	2	1	1	1	2	2
22.8104	-122.613	1	2	1	1	1	2	2
40.692	-15.7119	1	2	1	1	1	2	2
17.8816	39.0225	1	1	1	1	1	2	2
-14.6344	93.727	2	1	1	2	2	1	2
-20.9792	88.2353	2	1	1	2	2	1	2
-6.34487	105.421	2	1	1	2	2	1	2
34.09	84.1622	1	1	1	1	1	2	2
28.6071	-375.286	1	2	1	1	1	2	2
-5.48292	-394.168	2	2	1	2	2	1	2
7.76043	268.899	1	1	1	1	1	2	2
7.76043	360.326	1	1	1	1	1	2	2
0	1.21488	3	1	1	3	2	2	1
-4.4392	20.7593	2	1	1	2	2	1	2
-16.1464	0	2	3	1	2	2	1	2
-16.1464	0	2	3	1	2	2	1	2
0	19.6924	3	1	1	3	2	2	1
0	41.6631	3	1	1	3	2	2	1
0	93.6607	3	1	1	3	2	2	1
0	36.0156	3	1	1	3	2	2	1
0	-35.6744	3	2	1	3	2	2	1
0	-21.9829	3	2	1	3	2	2	1
0	-21.9829	3	2	1	3	2	2	1
0	17.8713	3	1	1	3	2	2	1
0	17.8713	3	1	1	3	2	2	1
0	36.4248	3	1	1	3	2	2	1
0	-25.9184	3	2	1	3	2	2	1
0	-31.2426	3	2	1	3	2	2	1
0	122.037	3	1	1	3	2	2	1
0	133.823	3	1	1	3	2	2	1
0	142.057	3	1	1	3	2	2	1
0	126.939	3	1	1	3	2	2	1
0	52.9008	3	1	1	3	2	2	1
0	-0.646831	3	2	1	3	2	2	1
0	-25.7781	3	2	1	3	2	2	1
0	-9.7351	3	2	1	3	2	2	1
0	-57.8473	3	2	1	3	2	2	1
-15.8225	-41.3049	2	2	1	2	2	1	2
29.3624	-2.33841	1	2	1	1	1	2	2
-39.1992	-51.8696	2	2	1	2	2	1	2
-47.9689	-35.4274	2	2	1	2	2	1	2
53.0732	32.4638	1	1	1	1	1	2	2
20.6879	64.3687	1	1	1	1	1	2	2
57.7161	48.8477	1	1	1	1	1	2	2
100.412	40.9821	1	1	1	1	1	2	2
89.9457	67.8075	1	1	1	1	1	2	2
48.3702	27.2659	1	1	1	1	1	2	2
-435.653	-0.840882	2	2	1	2	2	1	2
-395.908	-52.7131	2	2	1	2	2	1	2
-2.92496	-62.9199	2	2	1	2	2	1	2
-17.0658	2.34924	2	1	1	2	2	1	2
0	20.3436	3	1	1	3	2	2	1
0	-42.268	3	2	1	3	2	2	1
0	-37.2537	3	2	1	3	2	2	1
11.1028	23.9945	1	1	1	1	1	2	2
-42.8434	56.964	2	1	1	2	2	1	2
16.7255	97.5356	1	1	1	1	1	2	2
117.166	-19.4352	1	2	1	1	1	2	2
73.5289	-153.101	1	2	1	1	1	2	2
-317.002	-32.0333	2	2	1	2	2	1	2
-280.847	32.889	2	1	1	2	2	1	2
1.89913	-20.088	1	2	1	1	1	2	2
-20.6448	-15.5534	2	2	1	2	2	1	2
-12.5182	11.988	2	1	1	2	2	1	2
-55.6242	20.4637	2	1	1	2	2	1	2
81.8651	42.5405	1	1	1	1	1	2	2
-4.97354	77.3734	2	1	1	2	2	1	2
31.8361	-48.1394	1	2	1	1	1	2	2
0	-9.75554	3	2	1	3	2	2	1
0	6.17518	3	1	1	3	2	2	1
0	82.9308	3	1	1	3	2	2	1
0	41.4225	3	1	1	3	2	2	1
0	48.9818	3	1	1	3	2	2	1
0	174.172	3	1	1	3	2	2	1
0	101.44	3	1	1	3	2	2	1
0	15.6821	3	1	1	3	2	2	1
0	16.339	3	1	1	3	2	2	1
0	-20.1789	3	2	1	3	2	2	1
0	-78.6064	3	2	1	3	2	2	1
-3.71896	-10.2763	2	2	1	2	2	1	2
-3.71896	-13.5677	2	2	1	2	2	1	2
0	-6.45408	3	2	1	3	2	2	1
0	44.8255	3	1	1	3	2	2	1
0	-31.2013	3	2	1	3	2	2	1
0	25.5859	3	1	1	3	2	2	1
0	80.5853	3	1	1	3	2	2	1
0	-352.817	3	2	1	3	2	2	1
0	-341.127	3	2	1	3	2	2	1
0	45.9281	3	1	1	3	2	2	1
0	88.1156	3	1	1	3	2	2	1
-16.4558	-21.7932	2	2	1	2	2	1	2
-84.7766	-132.407	2	2	1	2	2	1	2
-34.5265	-27.0328	2	2	1	2	2	1	2
-0.707323	-7.47015	2	2	1	2	2	1	2
-37.3711	-0.000221724	2	2	1	2	2	1	2
0	-21.4905	3	2	1	3	2	2	1
0	-49.8148	3	2	1	3	2	2	1
0	61.3926	3	1	1	3	2	2	1
0	26.6188	3	1	1	3	2	2	1
0	-61.0359	3	2	1	3	2	2	1
0	2.70698	3	1	1	3	2	2	1
0	-60.3043	3	2	1	3	2	2	1
130.691	-55.2731	1	2	1	1	1	2	2
158.852	-93.2578	1	2	1	1	1	2	2
44.2905	-109.802	1	2	1	1	1	2	2
17.4094	-5.94851	1	2	1	1	1	2	2
15.4701	30.4075	1	1	1	1	1	2	2
-395.865	33.0618	2	1	1	2	2	1	2
-386.158	-7.51018	2	2	1	2	2	1	2
-1.61636	-3.47093	2	2	1	2	2	1	2
-15.0461	-24.2546	2	2	1	2	2	1	2
422.954	53.209	1	1	1	1	1	2	2
324.48	144.474	1	1	1	1	1	2	2
-121.141	98.1323	2	1	1	2	2	1	2
-43.0781	114.625	2	1	1	2	2	1	2
-34.9487	72.1717	2	1	1	2	2	1	2
-112.712	-71.8908	2	2	1	2	2	1	2
-92.0918	-50.938	2	2	1	2	2	1	2
-69.8469	39.6484	2	1	1	2	2	1	2
-89.7779	-39.738	2	2	1	2	2	1	2
-50.4507	-39.588	2	2	1	2	2	1	2
-29.0542	96.6188	2	1	1	2	2	1	2
-29.2847	18.466	2	1	1	2	2	1	2
85.1627	-37.1911	1	2	1	1	1	2	2
3.79251	132.014	1	1	1	1	1	2	2
-46.047	-270.36	2	2	1	2	2	1	2
69.7051	-370.824	1	2	1	1	1	2	2
81.9711	65.0582	1	1	1	1	1	2	2
153.726	77.287	1	1	1	1	1	2	2
78.1015	19.9405	1	1	1	1	1	2	2
32.4819	142.809	1	1	1	1	1	2	2
16.0644	-64.9105	1	2	1	1	1	2	2
-9.044	-224.367	2	2	1	2	2	1	2
-15.1882	408.83	2	1	1	2	2	1	2
-58.818	224.463	2	1	1	2	2	1	2
-16.7704	-219.851	2	2	1	2	2	1	2
21.8149	-90.5812	1	2	1	1	1	2	2
64.7541	-120.003	1	2	1	1	1	2	2
24.4596	-120.061	1	2	1	1	1	2	2
-17.0182	348.459	2	1	1	2	2	1	2
-27.2455	393.346	2	1	1	2	2	1	2
-27.246	-7.23392	2	2	1	2	2	1	2
42.1844	-19.6059	1	2	1	1	1	2	2
-3.0387	-41.7262	2	2	1	2	2	1	2
-30.5251	-0.743445	2	2	1	2	2	1	2
-0.630492	6.43008	2	1	1	2	2	1	2
28.8179	27.8857	1	1	1	1	1	2	2
29.2055	43.2861	1	1	1	1	1	2	2
10.919	-365.352	1	2	1	1	1	2	2
4.29163	-394.725	1	2	1	1	1	2	2
-2.29154	-2.9917	2	2	1	2	2	1	2
27.3925	36.091	1	1	1	1	1	2	2
0	-0.748385	3	2	1	3	2	2	1
0	-39.1691	3	2	1	3	2	2	1
0	0	3	3	1	3	2	2	1
0	0	3	3	1	3	2	2	1
0	0	3	3	1	3	2	2	1
0	-2.57358	3	2	1	3	2	2	1
-50.3309	-0.0854016	2	2	1	2	2	1	2
-50.3309	36.1696	2	1	1	2	2	1	2
0	84.2353	3	1	1	3	2	2	1
0	49.2094	3	1	1	3	2	2	1
-8.98141	-5.19016	2	2	1	2	2	1	2
-13.6338	-36.3091	2	2	1	2	2	1	2
0	0	3	3	1	3	2	2	1
0	0	3	3	1	3	2	2	1
0	0	3	3	1	3	2	2	1
0	0	3	3	1	3	2	2	1
0	0	3	3	1	3	2	2	1
0	0	3	3	1	3	2	2	1
0	0	3	3	1	3	2	2	1
0	0	3	3	1	3	2	2	1
0	0	3	3	1	3	2	2	1
0	60.1988	3	1	1	3	2	2	1
0	60.1988	3	1	1	3	2	2	1
0	0	3	3	1	3	2	2	1
0	0	3	3	1	3	2	2	1
0	0	3	3	1	3	2	2	1
50.4763	0	1	3	1	1	1	2	2
-34.0858	-13.0969	2	2	1	2	2	1	2
-149.635	-13.0969	2	2	1	2	2	1	2
-36.3109	-17.7586	2	2	1	2	2	1	2
-91.0913	26.4639	2	1	1	2	2	1	2
192.891	44.2225	1	1	1	1	1	2	2
228.545	0	1	3	1	1	1	2	2
-134.496	-82.3548	2	2	1	2	2	1	2
-87.2591	-44.5908	2	2	1	2	2	1	2
3.05347	37.764	1	1	1	1	1	2	2
42.1054	-21.8586	1	2	1	1	1	2	2
-39.723	-21.8586	2	2	1	2	2	1	2
-78.1593	-96.8561	2	2	1	2	2	1	2
45.0031	-55.3556	1	2	1	1	1	2	2
-5.41316	58.927	2	1	1	2	2	1	2
47.1644	37.7492	1	1	1	1	1	2	2
137.539	20.3021	1	1	1	1	1	2	2
86.6519	82.9484	1	1	1	1	1	2	2
-284.154	127.433	2	1	1	2	2	1	2
-269.521	79.2421	2	1	1	2	2	1	2
223.001	45.5607	1	1	1	1	1	2	2
184.146	-34.1384	1	2	1	1	1	2	2
88.4785	-61.6521	1	2	1	1	1	2	2
5.80472	-243.325	1	2	1	1	1	2	2
44.5053	-148.842	1	2	1	1	1	2	2
51.832	95.2814	1	1	1	1	1	2	2
-4.80505	61.0293	2	1	1	2	2	1	2
-43.1221	-67.8653	2	2	1	2	2	1	2
-77.0587	-160.089	2	2	1	2	2	1	2
-49.4112	-73.8751	2	2	1	2	2	1	2
-10.3619	29.6396	2	1	1	2	2	1	2
-19.6257	6.96119	2	1	1	2	2	1	2
-57.9025	-89.6713	2	2	1	2	2	1	2
89.6718	-41.8113	1	2	1	1	1	2	2
51.4771	26.3179	1	1	1	1	1	2	2
-44.7428	-38.4979	2	2	1	2	2	1	2
27.0096	266.375	1	1	1	1	1	2	2
-44.848	358.421	2	1	1	2	2	1	2
-24.924	-56.2696	2	2	1	2	2	1	2
-6.90737	-33.5413	2	2	1	2	2	1	2
-97.6942	-18.5477	2	2	1	2	2	1	2
-33.199	-27.7249	2	2	1	2	2	1	2
-48.0005	-37.645	2	2	1	2	2	1	2
-76.8736	-160.016	2	2	1	2	2	1	2
-16.073	-43.5016	2	2	1	2	2	1	2
-18.1498	-33.1578	2	2	1	2	2	1	2
29.2827	-81.6621	1	2	1	1	1	2	2
21.3912	56.604	1	1	1	1	1	2	2
7.9551	-23.6415	1	2	1	1	1	2	2
83.8799	-184.956	1	2	1	1	1	2	2
117.736	332.433	1	1	1	1	1	2	2
8.48673	327.14	1	1	1	1	1	2	2
-20.3274	-130.604	2	2	1	2	2	1	2
41.8359	-67.4055	1	2	1	1	1	2	2
23.0511	-20.5891	1	2	1	1	1	2	2
79.3275	57.3165	1	1	1	1	1	2	2
0.890907	0.813039	1	1	1	1	1	2	2
-19.2934	-27.7734	2	2	1	2	2	1	2
0	0	3	3	1	3	2	2	1
0	0	3	3	1	3	2	2	1
0	0	3	3	1	3	2	2	1
0	0	3	3	1	3	2	2	1
0	0	3	3	1	3	2	2	1
0	0	3	3	1	3	2	2	1
0	0	3	3	1	3	2	2	1
0	0.000186615	3	1	1	3	2	2	1
0	65.129	3	1	1	3	2	2	1
0	45.3474	3	1	1	3	2	2	1
0	-42.318	3	2	1	3	2	2	1
34.7038	27.4883	1	1	1	1	1	2	2
-6.4498	91.0589	2	1	1	2	2	1	2
-3.26811	-3.03227	2	2	1	2	2	1	2
1.66464	14.1452	1	1	1	1	1	2	2
-14.7246	76.0028	2	1	1	2	2	1	2
59.5635	45.6057	1	1	1	1	1	2	2
36.4477	35.4453	1	1	1	1	1	2	2
-0.949752	3.76254	2	1	1	2	2	1	2
37.4953	-34.9043	1	2	1	1	1	2	2
-111.086	-19.4563	2	2	1	2	2	1	2
-119.385	-18.7282	2	2	1	2	2	1	2
305.798	-70.1956	1	2	1	1	1	2	2
126.666	-3.24155	1	2	1	1	1	2	2
-197.361	39.7834	2	1	1	2	2	1	2
-46.0443	2.52097	2	1	1	2	2	1	2
21.2524	-10.9884	1	2	1	1	1	2	2
70.4378	-99.0598	1	2	1	1	1	2	2
157.172	63.7826	1	1	1	1	1	2	2
-192.359	139.152	2	1	1	2	2	1	2
-266.925	-37.0974	2	2	1	2	2	1	2
50.0456	-89.2468	1	2	1	1	1	2	2
18.0237	-39.8139	1	2	1	1	1	2	2
16.403	-101.689	1	2	1	1	1	2	2
91.5677	-122.613	1	2	1	1	1	2	2
75.8268	-15.7119	1	2	1	1	1	2	2
34.1861	39.0225	1	1	1	1	1	2	2
34.2116	93.727	1	1	1	1	1	2	2
1.82523	88.2353	1	1	1	1	1	2	2
8.3533	105.421	1	1	1	1	1	2	2
6.51063	84.1622	1	1	1	1	1	2	2
43.3187	-375.286	1	2	1	1	1	2	2
49.9941	-394.168	1	2	1	1	1	2	2
4.15141	268.899	1	1	1	1	1	2	2
-51.761	360.326	2	1	1	2	2	1	2
1.85084	1.21488	1	1	1	1	1	2	2
-35.8709	17.3107	2	1	1	2	2	1	2
0	0	3	3	1	3	2	2	1
0	0	3	3	1	3	2	2	1
0	-33.9823	3	2	1	3	2	2	1
0	-19.2933	3	2	1	3	2	2	1
0	14.689	3	1	1	3	2	2	1
0	0	3	3	1	3	2	2	1
0	0	3	3	1	3	2	2	1
0	0	3	3	1	3	2	2	1
0	0	3	3	1	3	2	2	1
-0.677166	-32.7892	2	2	1	2	2	1	2
55.687	-12.1427	1	2	1	1	1	2	2
7.82499	16.1488	1	1	1	1	1	2	2
14.638	-24.6761	1	2	1	1	1	2	2
106.53	-23.257	1	2	1	1	1	2	2
62.8823	-69.5646	1	2	1	1	1	2	2
21.9268	0.891729	1	1	1	1	1	2	2
6.47714	47.4494	1	1	1	1	1	2	2
0.18378	-20.9699	1	2	1	1	1	2	2
-26.9971	-47.4813	2	2	1	2	2	1	2
-37.8687	-24.4133	2	2	1	2	2	1	2
-26.4269	44.4085	2	1	1	2	2	1	2
-18.7468	40.4321	2	1	1	2	2	1	2
-52.4072	-72.3708	2	2	1	2	2	1	2
-33.53	38.8349	2	1	1	2	2	1	2
-8.93769	230.667	2	1	1	2	2	1	2
-15.1938	-280.025	2	2	1	2	2	1	2
-19.5441	-329.032	2	2	1	2	2	1	2
-32.6483	70.7784	2	1	1	2	2	1	2
-14.1798	37.8434	2	1	1	2	2	1	2
-42.5886	14.9424	2	1	1	2	2	1	2
-91.1176	-10.0651	2	2	1	2	2	1	2
-68.9126	34.626	2	1	1	2	2	1	2
-69.7154	120.331	2	1	1	2	2	1	2
30.3301	106.411	1	1	1	1	1	2	2
68.5519	74.2755	1	1	1	1	1	2	2
17.7687	42.8723	1	1	1	1	1	2	2
52.3482	-19.0389	1	2	1	1	1	2	2
-0.512021	86.3598	2	1	1	2	2	1	2
-17.3727	-262.22	2	2	1	2	2	1	2
0	-366.361	3	2	1	3	2	2	1
0	76.1299	3	1	1	3	2	2	1
19.4602	110.519	1	1	1	1	1	2	2
18.3867	181.929	1	1	1	1	1	2	2
-1.0735	100.4	2	1	1	2	2	1	2
-1.014	-51.04	2	2	1	2	2	1	2
24.656	24.6227	1	1	1	1	1	2	2
95.2382	113.668	1	1	1	1	1	2	2
84.153	49.2104	1	1	1	1	1	2	2
11.89	6.4719	1	1	1	1	1	2	2
-365.901	40.5491	2	1	1	2	2	1	2
-310.58	-57.9968	2	2	1	2	2	1	2
96.8603	-94.5499	1	2	1	1	1	2	2
96.2289	-41.0515	1	2	1	1	1	2	2
98.4991	-41.4225	1	2	1	1	1	2	2
27.3015	-39.2456	1	2	1	1	1	2	2
103.489	21.9622	1	1	1	1	1	2	2
166.615	18.5265	1	1	1	1	1	2	2
60.9329	-37.4409	1	2	1	1	1	2	2
78.2646	-40.9841	1	2	1	1	1	2	2
-329.065	-70.0367	2	2	1	2	2	1	2
-393.624	-25.3785	2	2	1	2	2	1	2
48.0435	86.1928	1	1	1	1	1	2	2
127.083	45.6639	1	1	1	1	1	2	2
48.658	21.4387	1	1	1	1	1	2	2
26.1717	54.5789	1	1	1	1	1	2	2
168.254	16.3826	1	1	1	1	1	2	2
40.755	18.0519	1	1	1	1	1	2	2
-74.2491	38.3862	2	1	1	2	2	1	2
55.7975	-16.7471	1	2	1	1	1	2	2
21.2605	9.90764	1	1	1	1	1	2	2
44.8824	1.66066	1	1	1	1	1	2	2
40.6492	-64.5582	1	2	1	1	1	2	2
-44.5034	114.275	2	1	1	2	2	1	2
-13.7538	117.804	2	1	1	2	2	1	2
22.8628	-45.7023	1	2	1	1	1	2	2
35.0679	4.86212	1	1	1	1	1	2	2
2.04455	25.4426	1	1	1	1	1	2	2
-4.55259	27.667	2	1	1	2	2	1	2
14.9451	33.1903	1	1	1	1	1	2	2
39.4493	-73.2701	1	2	1	1	1	2	2
-56.687	-14.2676	2	2	1	2	2	1	2
-14.7907	9.9525	2	1	1	2	2	1	2
34.1478	-71.521	1	2	1	1	1	2	2
-29.8403	13.3055	2	1	1	2	2	1	2
35.4964	40.2807	1	1	1	1	1	2	2
62.2591	47.3456	1	1	1	1	1	2	2
-133.746	16.6145	2	1	1	2	2	1	2
-173.136	-27.4702	2	2	1	2	2	1	2
24.7341	53.6338	1	1	1	1	1	2	2
87.2248	89.3447	1	1	1	1	1	2	2
81.9455	25.0693	1	1	1	1	1	2	2
87.5211	4.226	1	1	1	1	1	2	2
-4.9644	-442.039	2	2	1	2	2	1	2
-61.4769	-0.357353	2	2	1	2	2	1	2
-30.4317	409.519	2	1	1	2	2	1	2
-120.1	-12.7676	2	2	1	2	2	1	2
-46.1898	-22.852	2	2	1	2	2	1	2
73.8455	-30.4463	1	2	1	1	1	2	2
-181.831	19.0034	2	1	1	2	2	1	2
-192.662	36.6453	2	1	1	2	2	1	2
233.74	-393.594	1	2	1	1	1	2	2
219.31	-394.448	1	2	1	1	1	2	2
22.9104	22.4301	1	1	1	1	1	2	2
1.64111	-17.4922	1	2	1	1	1	2	2
-57.7516	-8.40967	2	2	1	2	2	1	2
-40.5133	19.8923	2	1	1	2	2	1	2
0	68.7991	3	1	1	3	2	2	1
0	-13.3077	3	2	1	3	2	2	1
0	-38.9399	3	2	1	3	2	2	1
0	-4.0208	3	2	1	3	2	2	1
0.128416	-1.49705	1	2	1	1	1	2	2
16.7508	-17.2011	1	2	1	1	1	2	2
0	0	3	3	1	3	2	2	1
0	0	3	3	1	3	2	2	1
0	-17.501	3	2	1	3	2	2	1
0	-17.501	3	2	1	3	2	2	1
-56.8715	0.960248	2	1	1	2	2	1	2
-19.8905	-37.9122	2	2	1	2	2	1	2
-19.1376	-58.0975	2	2	1	2	2	1	2
-56.1186	-1.65917	2	2	1	2	2	1	2
-23.0031	17.5658	2	1	1	2	2	1	2
154.905	57.0724	1	1	1	1	1	2	2
-227.93	72.9223	2	1	1	2	2	1	2
-288.683	-17.8999	2	2	1	2	2	1	2
104.307	-52.0274	1	2	1	1	1	2	2
17.576	-49.4508	1	2	1	1	1	2	2
34.9418	-0.778658	1	2	1	1	1	2	2
32.2941	-19.1074	1	2	1	1	1	2	2
30.7154	-68.4059	1	2	1	1	1	2	2
-5.70281	32.3224	2	1	1	2	2	1	2
29.9087	16.9139	1	1	1	1	1	2	2
9.49949	-16.1357	1	2	1	1	1	2	2
-123.159	32.5813	2	1	1	2	2	1	2
-50.324	104.274	2	1	1	2	2	1	2
-48.5667	35.9849	2	1	1	2	2	1	2
-76.2454	-86.3349	2	2	1	2	2	1	2
379.37	-35.5239	1	2	1	1	1	2	2
281.775	34.0468	1	1	1	1	1	2	2
-132.247	-21.9808	2	2	1	2	2	1	2
-67.3346	-37.4853	2	2	1	2	2	1	2
-50.1393	39.5695	2	1	1	2	2	1	2
-33.5631	-40.6346	2	2	1	2	2	1	2
19.531	-37.5407	1	2	1	1	1	2	2
16.2016	-2.59633	1	2	1	1	1	2	2
-24.8459	31.3357	2	1	1	2	2	1	2
-19.092	84.0119	2	1	1	2	2	1	2
-1.94838	73.801	2	1	1	2	2	1	2
0.536929	-0.273194	1	2	1	1	1	2	2
-19.1589	16.907	2	1	1	2	2	1	2
0	0	3	3	1	3	2	2	1
0	0	3	3	1	3	2	2	1
0	0	3	3	1	3	2	2	1
0	19.7988	3	1	1	3	2	2	1
0	19.7988	3	1	1	3	2	2	1
0	-54.8266	3	2	1	3	2	2	1
0	40.0643	3	1	1	3	2	2	1
0	141.916	3	1	1	3	2	2	1
0	35.1124	3	1	1	3	2	2	1
0	-81.0054	3	2	1	3	2	2	1
0	-96.398	3	2	1	3	2	2	1
0	-11.3018	3	2	1	3	2	2	1
0	-64.9442	3	2	1	3	2	2	1
0	-13.3789	3	2	1	3	2	2	1
0	65.5067	3	1	1	3	2	2	1
0	49.0901	3	1	1	3	2	2	1
0	102.325	3	1	1	3	2	2	1
-18.4088	122.696	2	1	1	2	2	1	2
74.6061	-329.663	1	2	1	1	1	2	2
68.39	-335.105	1	2	1	1	1	2	2
-73.5819	124.991	2	1	1	2	2	1	2
-31.7684	43.9169	2	1	1	2	2	1	2
-20.1434	26.1905	2	1	1	2	2	1	2
9.75522	53.1183	1	1	1	1	1	2	2
55.3729	59.7683	1	1	1	1	1	2	2
2.98206	-1.6066	1	2	1	1	1	2	2
-22.7235	-16.9849	2	2	1	2	2	1	2
2.10208	19.6336	1	1	1	1	1	2	2
0	34.9247	3	1	1	3	2	2	1
0	17.42	3	1	1	3	2	2	1
40.3735	-0.00029522	1	2	1	1	1	2	2
64.9824	22.3375	1	1	1	1	1	2	2
41.8593	22.3375	1	1	1	1	1	2	2
55.0414	29.6447	1	1	1	1	1	2	2
-357.638	-62.9009	2	2	1	2	2	1	2
-340.368	-70.3552	2	2	1	2	2	1	2
104.281	40.6479	1	1	1	1	1	2	2
125.04	-32.873	1	2	1	1	1	2	2
6.53869	-47.0631	1	2	1	1	1	2	2
28.9816	51.4653	1	1	1	1	1	2	2
5.54911	47.1979	1	1	1	1	1	2	2
-43.0225	0.0514104	2	1	1	2	2	1	2
-74.4507	-63.8635	2	2	1	2	2	1	2
-163.053	25.5641	2	1	1	2	2	1	2
344.81	64.1128	1	1	1	1	1	2	2
309.93	60.9158	1	1	1	1	1	2	2
-102.527	90.1206	2	1	1	2	2	1	2
4.60131	32.7623	1	1	1	1	1	2	2
-33.1299	-31.985	2	2	1	2	2	1	2
0	-46.3887	3	2	1	3	2	2	1
0	0	3	3	1	3	2	2	1
0	0	3	3	1	3	2	2	1
0	50.8324	3	1	1	3	2	2	1
0	7.60834e-05	3	1	1	3	2	2	1
0	-67.0124	3	2	1	3	2	2	1
0	-31.3876	3	2	1	3	2	2	1
15.1123	-17.2088	1	2	1	1	1	2	2
17.913	-17.1431	1	2	1	1	1	2	2
2.80064	-27.0715	1	2	1	1	1	2	2
0	82.4247	3	1	1	3	2	2	1
0	45.84	3	1	1	3	2	2	1
0	-16.6347	3	2	1	3	2	2	1
0	-15.7877	3	2	1	3	2	2	1
0	91.8716	3	1	1	3	2	2	1
0	209.03	3	1	1	3	2	2	1
0	-322.943	3	2	1	3	2	2	1
0	-359.838	3	2	1	3	2	2	1
0	118.017	3	1	1	3	2	2	1
-10.9093	-6.94632	2	2	1	2	2	1	2
-46.0645	-86.5467	2	2	1	2	2	1	2
-61.5802	37.1385	2	1	1	2	2	1	2
-29.4494	225.543	2	1	1	2	2	1	2
17.9719	150.662	1	1	1	1	1	2	2
92.2154	-43.5298	1	2	1	1	1	2	2
-279.165	160.058	2	1	1	2	2	1	2
-264.416	202.033	2	1	1	2	2	1	2
153.027	-385.832	1	2	1	1	1	2	2
203.523	-404.11	1	2	1	1	1	2	2
173.541	66.307	1	1	1	1	1	2	2
1.09473	58.9972	1	1	1	1	1	2	2
-62.8869	53.0773	2	1	1	2	2	1	2
-126.247	126.79	2	1	1	2	2	1	2
-222.92	125.54	2	1	1	2	2	1	2
142.565	90.4231	1	1	1	1	1	2	2
281.709	140.988	1	1	1	1	1	2	2
-67.8625	130.113	2	1	1	2	2	1	2
-101.993	-363.88	2	2	1	2	2	1	2
-18.6199	-403.518	2	2	1	2	2	1	2
-48.1925	53.8961	2	1	1	2	2	1	2
-48.1386	-13.5984	2	2	1	2	2	1	2
0	-46.5432	3	2	1	3	2	2	1
0	-12.6349	3	2	1	3	2	2	1
0	388.351	3	1	1	3	2	2	1
70.3693	308.665	1	1	1	1	1	2	2
6.87978	-125.457	1	2	1	1	1	2	2
-1.04238	-118.425	2	2	1	2	2	1	2
80.7682	-82.5729	1	2	1	1	1	2	2
15.8728	-20.8627	1	2	1	1	1	2	2
-6.5733	-35.7507	2	2	1	2	2	1	2
-4.12504	-16.3772	2	2	1	2	2	1	2
-17.6021	-33.5029	2	2	1	2	2	1	2
71.8576	-4.65147	1	2	1	1	1	2	2
44.2952	33.0752	1	1	1	1	1	2	2
-90.0685	78.0192	2	1	1	2	2	1	2
-89.4184	25.1636	2	1	1	2	2	1	2
-1.74342	42.0634	2	1	1	2	2	1	2
15.2183	60.3425	1	1	1	1	1	2	2
31.7302	61.4406	1	1	1	1	1	2	2
59.2829	118.671	1	1	1	1	1	2	2
-15.0211	95.0529	2	1	1	2	2	1	2
31.8335	-333.285	1	2	1	1	1	2	2
69.8233	-365.11	1	2	1	1	1	2	2
-41.7069	49.2641	2	1	1	2	2	1	2
-64.6756	144.424	2	1	1	2	2	1	2
0	103.737	3	1	1	3	2	2	1
85.876	-27.7226	1	2	1	1	1	2	2
129.039	78.7764	1	1	1	1	1	2	2
-335.29	133.969	2	1	1	2	2	1	2
-294.844	94.8028	2	1	1	2	2	1	2
171.524	103.402	1	1	1	1	1	2	2
148.626	36.9871	1	1	1	1	1	2	2
42.8469	9.78495	1	1	1	1	1	2	2
-80.5916	-37.5408	2	2	1	2	2	1	2
-39.7275	-60.3333	2	2	1	2	2	1	2
-153.732	-85.2121	2	2	1	2	2	1	2
192.557	-50.7859	1	2	1	1	1	2	2
331.237	-59.3658	1	2	1	1	1	2	2
-152.901	24.4593	2	1	1	2	2	1	2
-114.85	71.1031	2	1	1	2	2	1	2
-0.000187708	35.5638	2	1	1	2	2	1	2
-32.0497	104.063	2	1	1	2	2	1	2
-32.0496	54.1206	2	1	1	2	2	1	2
0	34.4533	3	1	1	3	2	2	1
0	-402.732	3	2	1	3	2	2	1
0	2.46246	3	1	1	3	2	2	1
-54.1075	27.3505	2	1	1	2	2	1	2
0	0	3	3	1	3	2	2	1
-21.6011	10.1678	2	1	1	2	2	1	2
-21.6011	10.1678	2	1	1	2	2	1	2
87.1076	1.39417	1	1	1	1	1	2	2
102.501	-19.7733	1	2	1	1	1	2	2
-3.0213	21.9586	2	1	1	2	2	1	2
-54.1126	43.126	2	1	1	2	2	1	2
-12.0596	0.60031	2	1	1	2	2	1	2
45.1827	0.60031	1	1	1	1	1	2	2
-24.2527	0	2	3	1	2	2	1	2
-16.1707	2.44456	2	1	1	2	2	1	2
47.2487	18.4651	1	1	1	1	1	2	2
-23.0409	116.34	2	1	1	2	2	1	2
-4.46475	71.4257	2	1	1	2	2	1	2
17.1026	-31.1058	1	2	1	1	1	2	2
15.9653	-53.266	1	2	1	1	1	2	2
40.3342	-51.054	1	2	1	1	1	2	2
-20.6819	14.0661	2	1	1	2	2	1	2
-88.6624	-86.7597	2	2	1	2	2	1	2
-47.4453	-194.76	2	2	1	2	2	1	2
14.6097	-126.582	1	2	1	1	1	2	2
-8.26354	-66.448	2	2	1	2	2	1	2
-7.61076	353.143	2	1	1	2	2	1	2
-35.3695	374.1	2	1	1	2	2	1	2
7.80265	-56.3723	1	2	1	1	1	2	2
80.1574	-145.235	1	2	1	1	1	2	2
57.5104	-153.744	1	2	1	1	1	2	2
65.429	-23.8256	1	2	1	1	1	2	2
69.5792	-55.1019	1	2	1	1	1	2	2
54.0408	-176.937	1	2	1	1	1	2	2
23.7905	311.803	1	1	1	1	1	2	2
1.78729	385.233	1	1	1	1	1	2	2
1.3742	-33.5947	1	2	1	1	1	2	2
-33.4073	-70.5217	2	2	1	2	2	1	2
-79.6045	-66.2565	2	2	1	2	2	1	2
-105.048	-51.4652	2	2	1	2	2	1	2
-73.9189	-64.7904	2	2	1	2	2	1	2
-26.4319	-18.8181	2	2	1	2	2	1	2
-42.6619	-19.9852	2	2	1	2	2	1	2
13.8643	-1.72451	1	2	1	1	1	2	2
70.0644	23.3152	1	1	1	1	1	2	2
-16.6642	39.9921	2	1	1	2	2	1	2
-71.4118	67.748	2	1	1	2	2	1	2
-35.8342	111.118	2	1	1	2	2	1	2
-74.7063	105.239	2	1	1	2	2	1	2
0.2778	4.20824	1	1	1	1	1	2	2
-33.1915	-0.634829	2	2	1	2	2	1	2
-35.2836	0	2	3	1	2	2	1	2
0	0	3	3	1	3	2	2	1
0	0	3	3	1	3	2	2	1
0	14.7148	3	1	1	3	2	2	1
0	24.4176	3	1	1	3	2	2	1
0	89.5893	3	1	1	3	2	2	1
-40.1258	132.127	2	1	1	2	2	1	2
33.984	73.8384	1	1	1	1	1	2	2
117.228	-414.088	1	2	1	1	1	2	2
34.0147	-420.254	1	2	1	1	1	2	2
-9.10398	14.2336	2	1	1	2	2	1	2
0	-13.2111	3	2	1	3	2	2	1
0	-8.5577	3	2	1	3	2	2	1
-18.0248	-10.6517	2	2	1	2	2	1	2
-20.807	90.4445	2	1	1	2	2	1	2
-2.78216	114.765	2	1	1	2	2	1	2
0	10.2135	3	1	1	3	2	2	1
0	-10.4185	3	2	1	3	2	2	1
20.2451	303.647	1	1	1	1	1	2	2
20.2451	238.58	1	1	1	1	1	2	2
-5.91102	-117.924	2	2	1	2	2	1	2
69.7115	-76.9375	1	2	1	1	1	2	2
95.3221	2.26671	1	1	1	1	1	2	2
-379.107	-0.550118	2	2	1	2	2	1	2
-413.845	-156.782	2	2	1	2	2	1	2
-13.7634	4.68584	2	1	1	2	2	1	2
42.6951	78.6343	1	1	1	1	1	2	2
12.7976	-65.5752	1	2	1	1	1	2	2
-7.44192	-51.3396	2	2	1	2	2	1	2
415.855	20.1538	1	1	1	1	1	2	2
269.831	112.832	1	1	1	1	1	2	2
-162.902	0.0306642	2	1	1	2	2	1	2
-66.1815	1.94061	2	1	1	2	2	1	2
-19.7478	36.5356	2	1	1	2	2	1	2
0	-18.0435	3	2	1	3	2	2	1
0	0	3	3	1	3	2	2	1
0	0	3	3	1	3	2	2	1
0	0	3	3	1	3	2	2	1
0	0	3	3	1	3	2	2	1
0	0	3	3	1	3	2	2	1
0	0	3	3	1	3	2	2	1
-7.92789	0	2	3	1	2	2	1	2
25.3518	0	1	3	1	1	1	2	2
33.2797	0	1	3	1	1	1	2	2
-3.18756	6.82642	2	1	1	2	2	1	2
-23.208	-19.0886	2	2	1	2	2	1	2
-19.3588	0	2	3	1	2	2	1	2
0	-4.90994	3	2	1	3	2	2	1
0	-43.7812	3	2	1	3	2	2	1
18.9643	-63.4649	1	2	1	1	1	2	2
40.249	-49.3191	1	2	1	1	1	2	2
18.8123	-108.873	1	2	1	1	1	2	2
-29.1634	-63.976	2	2	1	2	2	1	2
51.6122	-16.8351	1	2	1	1	1	2	2
64.1604	0.66337	1	1	1	1	1	2	2
10.1071	58.6319	1	1	1	1	1	2	2
13.5411	70.4278	1	1	1	1	1	2	2
-19.7611	53.1513	2	1	1	2	2	1	2
-13.2879	61.3104	2	1	1	2	2	1	2
7.62067	76.5428	1	1	1	1	1	2	2
57.8773	-0.749593	1	2	1	1	1	2	2
8.17097	2.48477	1	1	1	1	1	2	2
6.68871	-37.8308	1	2	1	1	1	2	2
0	0	3	3	1	3	2	2	1
0	0	3	3	1	3	2	2	1
0	0	3	3	1	3	2	2	1
0	0	3	3	1	3	2	2	1
0	0	3	3	1	3	2	2	1
0	0	3	3	1	3	2	2	1
0	0	3	3	1	3	2	2	1
0	0	3	3	1	3	2	2	1
0	0	3	3	1	3	2	2	1
0	0	3	3	1	3	2	2	1
1.36442	0	1	3	1	1	1	2	2
0.636142	0	1	3	1	1	1	2	2
44.2464	0	1	3	1	1	1	2	2
32.7969	0	1	3	1	1	1	2	2
6.87764	-24.6761	1	2	1	1	1	2	2
13.9693	3.01435	1	1	1	1	1	2	2
-53.6158	33.5652	2	1	1	2	2	1	2
0	4.16828	3	1	1	3	2	2	1
0	0	3	3	1	3	2	2	1
0	0	3	3	1	3	2	2	1
84.443	20.6078	1	1	1	1	1	2	2
-16.3097	53.9011	2	1	1	2	2	1	2
31.5331	14.7561	1	1	1	1	1	2	2
186.44	-18.5372	1	2	1	1	1	2	2
-376.16	0	2	3	1	2	2	1	2
-375.73	0	2	3	1	2	2	1	2
37.2199	-5.18975	1	2	1	1	1	2	2
-34.5001	-33.2442	2	2	1	2	2	1	2
-30.2275	-74.0109	2	2	1	2	2	1	2
-18.7073	-45.7546	2	2	1	2	2	1	2
362.639	-28.2147	1	2	1	1	1	2	2
389.8	9.97068	1	1	1	1	1	2	2
2.23939	14.7572	1	1	1	1	1	2	2
-49.7322	-36.7837	2	2	1	2	2	1	2
-47.5764	-31.4719	2	2	1	2	2	1	2
-79.5301	37.9186	2	1	1	2	2	1	2
-93.2978	125.259	2	1	1	2	2	1	2
2.13755	69.8909	1	1	1	1	1	2	2
0.0417184	22.403	1	1	1	1	1	2	2
0	0	3	3	1	3	2	2	1
7.88056	-8.01706	1	2	1	1	1	2	2
21.2285	24.753	1	1	1	1	1	2	2
-17.748	17.3986	2	1	1	2	2	1	2
45.0303	-17.4365	1	2	1	1	1	2	2
26.3526	139.066	1	1	1	1	1	2	2
-37.9823	91.5744	2	1	1	2	2	1	2
-3.97705	-49.5569	2	2	1	2	2	1	2
-3.62324	52.3753	2	1	1	2	2	1	2
36.8605	70.234	1	1	1	1	1	2	2
-5.84205	-4.41567	2	2	1	2	2	1	2
-30.5573	-43.3958	2	2	1	2	2	1	2
17.6101	-99.7036	1	2	1	1	1	2	2
17.6101	-20.4451	1	2	1	1	1	2	2
-86.3363	59.524	2	1	1	2	2	1	2
-86.7401	1.38695	2	1	1	2	2	1	2
21.8555	0	1	3	1	1	1	2	2
74.1683	89.8493	1	1	1	1	1	2	2
16.0119	127.837	1	1	1	1	1	2	2
-73.1176	49.2773	2	1	1	2	2	1	2
2.48308	5.15428	1	1	1	1	1	2	2
15.8637	-19.3531	1	2	1	1	1	2	2
20.9463	40.3762	1	1	1	1	1	2	2
-9.41318	40.3762	2	1	1	2	2	1	2
0	-83.6594	3	2	1	3	2	2	1
0	-21.4882	3	2	1	3	2	2	1
0	61.4445	3	1	1	3	2	2	1
0	-49.2253	3	2	1	3	2	2	1
0	-20.0382	3	2	1	3	2	2	1
0	20.7843	3	1	1	3	2	2	1
-25.2047	-1.27342	2	2	1	2	2	1	2
8.68903	-87.3989	1	2	1	1	1	2	2
93.689	-68.9372	1	2	1	1	1	2	2
83.753	40.7594	1	1	1	1	1	2	2
-383.388	83.0977	2	1	1	2	2	1	2
-336.053	-36.3939	2	2	1	2	2	1	2
92.7699	-57.9159	1	2	1	1	1	2	2
60.3974	48.2385	1	1	1	1	1	2	2
62.876	15.0403	1	1	1	1	1	2	2
72.5977	130.295	1	1	1	1	1	2	2
18.1866	92.7269	1	1	1	1	1	2	2
-79.6433	-25.0852	2	2	1	2	2	1	2
251.172	-42.68	1	2	1	1	1	2	2
238.423	-42.68	1	2	1	1	1	2	2
-246.186	0.751185	2	1	1	2	2	1	2
-112.058	22.2609	2	1	1	2	2	1	2
48.125	21.5098	1	1	1	1	1	2	2
-46.8171	-0.000206051	2	2	1	2	2	1	2
-22.7512	20.414	2	1	1	2	2	1	2
-5.97299e-05	40.4132	2	1	1	2	2	1	2
-0.0914496	2.98768	2	1	1	2	2	1	2
-0.091554	73.0264	2	1	1	2	2	1	2
-3.58325e-05	110.289	2	1	1	2	2	1	2
41.7913	75.659	1	1	1	1	1	2	2
19.2945	-360.104	1	2	1	1	1	2	2
-42.0212	-254.78	2	2	1	2	2	1	2
-19.5245	81.7888	2	1	1	2	2	1	2
-0.0812195	-157.607	2	2	1	2	2	1	2
-0.0813996	349.523	2	1	1	2	2	1	2
-50.0195	399.561	2	1	1	2	2	1	2
2.38539e-05	-204.899	1	2	1	1	1	2	2
99.0295	-176.114	1	2	1	1	1	2	2
47.7409	38.8583	1	1	1	1	1	2	2
56.6135	0.149582	1	1	1	1	1	2	2
2.05936	-181.004	1	2	1	1	1	2	2
-71.1141	-165.424	2	2	1	2	2	1	2
-14.0523	-56.5317	2	2	1	2	2	1	2
1.23826	376.58	1	1	1	1	1	2	2
31.734	-20.4732	1	2	1	1	1	2	2
-0.843546	-48.3787	2	2	1	2	2	1	2
0	250.937	3	1	1	3	2	2	1
15.4177	-85.6116	1	2	1	1	1	2	2
-17.1599	69.6653	2	1	1	2	2	1	2
15.456	-21.8641	1	2	1	1	1	2	2
23.482	49.3314	1	1	1	1	1	2	2
4.008	-100.628	1	2	1	1	1	2	2
-4.01798	60.4541	2	1	1	2	2	1	2
0	-0.711066	3	2	1	3	2	2	1
-27.3109	-0.33753	2	2	1	2	2	1	2
-2.73667	0	2	3	1	2	2	1	2
0	0	3	3	1	3	2	2	1
2.67166	0	1	3	1	1	1	2	2
2.67166	0	1	3	1	1	1	2	2
0	49.3509	3	1	1	3	2	2	1
-2.67166	30.844	2	1	1	2	2	1	2
-18	-74.7927	2	2	1	2	2	1	2
-15.3283	16.06	2	1	1	2	2	1	2
60.8951	122.934	1	1	1	1	1	2	2
87.2623	50.5887	1	1	1	1	1	2	2
38.434	18.2799	1	1	1	1	1	2	2
-334.726	18.2799	2	1	1	2	2	1	2
-357.035	-65.5469	2	2	1	2	2	1	2
44.083	-43.9849	1	2	1	1	1	2	2
106.586	135.98	1	1	1	1	1	2	2
64.1962	120.522	1	1	1	1	1	2	2
79.8746	39.3031	1	1	1	1	1	2	2
44.0394	63.3256	1	1	1	1	1	2	2
-54.9646	-40.1546	2	2	1	2	2	1	2
-65.8839	-67.263	2	2	1	2	2	1	2
-112.242	36.9402	2	1	1	2	2	1	2
244.214	23.4076	1	1	1	1	1	2	2
238.54	4.71337	1	1	1	1	1	2	2
-63.5866	61.8778	2	1	1	2	2	1	2
-71.3334	-381.061	2	2	1	2	2	1	2
-90.8443	-372.863	2	2	1	2	2	1	2
0	84.7862	3	1	1	3	2	2	1
-0.0941124	-34.8328	2	2	1	2	2	1	2
-0.0941124	-81.7958	2	2	1	2	2	1	2
0	394.907	3	1	1	3	2	2	1
0	345.151	3	1	1	3	2	2	1
-69.5889	-127.273	2	2	1	2	2	1	2
75.2619	-70.4301	1	2	1	1	1	2	2
123.839	-123.067	1	2	1	1	1	2	2
-20.9849	-114.66	2	2	1	2	2	1	2
-73.3428	-27.6828	2	2	1	2	2	1	2
-73.3675	-45.4771	2	2	1	2	2	1	2
37.5681	-117.434	1	2	1	1	1	2	2
72.6158	325.63	1	1	1	1	1	2	2
35.0498	394.415	1	1	1	1	1	2	2
0	-53.1223	3	2	1	3	2	2	1
-20.6871	-20.4321	2	2	1	2	2	1	2
-1.91161	-35.548	2	2	1	2	2	1	2
36.8428	-108.295	1	2	1	1	1	2	2
-34.6237	-163.133	2	2	1	2	2	1	2
-18.6291	-96.9997	2	2	1	2	2	1	2
34.0619	175.989	1	1	1	1	1	2	2
35.3329	243.353	1	1	1	1	1	2	2
35.3329	-362.118	1	2	1	1	1	2	2
-17.4029	-341.85	2	2	1	2	2	1	2
-33.5458	173.187	2	1	1	2	2	1	2
2.32346	159.342	1	1	1	1	1	2	2
18.4663	47.3173	1	1	1	1	1	2	2
-18.1516	74.2635	2	1	1	2	2	1	2
-18.1516	23.5541	2	1	1	2	2	1	2
0	-35.9503	3	2	1	3	2	2	1
16.5694	80.6864	1	1	1	1	1	2	2
18.5536	52.9619	1	1	1	1	1	2	2
1.98417	43.2068	1	1	1	1	1	2	2
0	32.8226	3	1	1	3	2	2	1
1.11471	5.73226	1	1	1	1	1	2	2
40.9099	0.652947	1	1	1	1	1	2	2
0	-21.5663	3	2	1	3	2	2	1
0	-15.2781	3	2	1	3	2	2	1
8.85879	84.3899	1	1	1	1	1	2	2
4.5975	19.0704	1	1	1	1	1	2	2
-20.2453	-106.059	2	2	1	2	2	1	2
18.6359	-32.265	1	2	1	1	1	2	2
-3.81592	-26.5075	2	2	1	2	2	1	2
0	-17.7061	3	2	1	3	2	2	1
0	52.1744	3	1	1	3	2	2	1
0	141.868	3	1	1	3	2	2	1
-15.7124	67.118	2	1	1	2	2	1	2
-15.7124	35.3422	2	1	1	2	2	1	2
0	84.7297	3	1	1	3	2	2	1
0	33.2528	3	1	1	3	2	2	1
0	-11.9029	3	2	1	3	2	2	1
0	-60.4608	3	2	1	3	2	2	1
0	-47.3708	3	2	1	3	2	2	1
0	12.8498	3	1	1	3	2	2	1
0	31.6144	3	1	1	3	2	2	1
0	-62.9958	3	2	1	3	2	2	1
0	-225	3	2	1	3	2	2	1
0	-181.138	3	2	1	3	2	2	1
0	-29.9715	3	2	1	3	2	2	1
0	8.62189	3	1	1	3	2	2	1
-46.2537	72.6909	2	1	1	2	2	1	2
-93.7929	105.123	2	1	1	2	2	1	2
0.208468	125.459	1	1	1	1	1	2	2
32.0763	129.711	1	1	1	1	1	2	2
-47.7714	-20.2922	2	2	1	2	2	1	2
-48.5203	20.7387	2	1	1	2	2	1	2
-4.41343	145.097	2	1	1	2	2	1	2
-4.78647	36.0978	2	1	1	2	2	1	2
47.4667	-4.61801	1	2	1	1	1	2	2
80.1698	3.41157	1	1	1	1	1	2	2
23.9443	-80.2694	1	2	1	1	1	2	2
9.35229	-99.6823	1	2	1	1	1	2	2
1.31793	10.5039	1	1	1	1	1	2	2
-19.0345	34.6352	2	1	1	2	2	1	2
-22.163	-84.4188	2	2	1	2	2	1	2
-6.03744	-52.6577	2	2	1	2	2	1	2
-26.7289	83.9455	2	1	1	2	2	1	2
-11.679	102.638	2	1	1	2	2	1	2
12.219	50.2132	1	1	1	1	1	2	2
2.56518	29.1405	1	1	1	1	1	2	2
-28.9663	-11.5463	2	2	1	2	2	1	2
-31.4535	-201.676	2	2	1	2	2	1	2
10.9571	-136.316	1	2	1	1	1	2	2
1.62303	-1.97711	1	2	1	1	1	2	2
-72.8127	-2.38552	2	2	1	2	2	1	2
-35.9208	-25.3959	2	2	1	2	2	1	2
0	0	3	3	1	3	2	2	1
0	0	3	3	1	3	2	2	1
17.3825	0	1	3	1	1	1	2	2
17.3825	0	1	3	1	1	1	2	2
0	-41.6955	3	2	1	3	2	2	1
0	0.581219	3	1	1	3	2	2	1
0	113.773	3	1	1	3	2	2	1
-0.565624	-15.4338	2	2	1	2	2	1	2
18.5092	-16.3415	1	2	1	1	1	2	2
51.5477	110.602	1	1	1	1	1	2	2
-0.112379	43.9697	2	1	1	2	2	1	2
-32.6398	42.0572	2	1	1	2	2	1	2
15.6202	62.6456	1	1	1	1	1	2	2
-46.8044	33.5368	2	1	1	2	2	1	2
-46.7495	9.80579	2	1	1	2	2	1	2
62.2748	-367.046	1	2	1	1	1	2	2
-43.4718	-309.078	2	2	1	2	2	1	2
-1.472	101.281	2	1	1	2	2	1	2
59.1641	95.15	1	1	1	1	1	2	2
0.502643	-2.20991	1	2	1	1	1	2	2
58.8322	-0.0350561	1	2	1	1	1	2	2
0	0	3	3	1	3	2	2	1
0	0	3	3	1	3	2	2	1
0	0	3	3	1	3	2	2	1
-18.4344	0	2	3	1	2	2	1	2
-18.4344	0	2	3	1	2	2	1	2
0	0	3	3	1	3	2	2	1
0	0	3	3	1	3	2	2	1
0	0	3	3	1	3	2	2	1
0	0	3	3	1	3	2	2	1
44.8483	0	1	3	1	1	1	2	2
7.0196	0	1	3	1	1	1	2	2
15.4761	43.7863	1	1	1	1	1	2	2
67.7355	-39.0672	1	2	1	1	1	2	2
-14.2162	-105.363	2	2	1	2	2	1	2
-14.1249	60.873	2	1	1	2	2	1	2
13.6957	17.9763	1	1	1	1	1	2	2
41.2717	-43.2959	1	2	1	1	1	2	2
16.0406	-30.5904	1	2	1	1	1	2	2
-0.225905	62.8641	2	1	1	2	2	1	2
22.1267	37.4716	1	1	1	1	1	2	2
7.44932	67.2287	1	1	1	1	1	2	2
-3.05238	193.628	2	1	1	2	2	1	2
-2.74735	36.7514	2	1	1	2	2	1	2
-19.0707	-2.38431	2	2	1	2	2	1	2
-54.3799	41.5486	2	1	1	2	2	1	2
-69.0629	-381.563	2	2	1	2	2	1	2
-11.2123	-399.181	2	2	1	2	2	1	2
12.5007	98.612	1	1	1	1	1	2	2
-78.8323	212.418	2	1	1	2	2	1	2
-79.0326	173.076	2	1	1	2	2	1	2
56.5232	89.5261	1	1	1	1	1	2	2
132.499	94.4648	1	1	1	1	1	2	2
64.4106	116.046	1	1	1	1	1	2	2
11.6916	-349.158	1	2	1	1	1	2	2
-8.99697	-414.683	2	2	1	2	2	1	2
-20.5185	9.7118	2	1	1	2	2	1	2
24.5222	-6.1693	1	2	1	1	1	2	2
48.2099	10.9224	1	1	1	1	1	2	2
9.11086	432.307	1	1	1	1	1	2	2
-23.4544	-38.1148	2	2	1	2	2	1	2
-51.1022	-413.174	2	2	1	2	2	1	2
-85.0367	-1.51857	2	2	1	2	2	1	2
-32.0862	77.8194	2	1	1	2	2	1	2
18.0428	104.199	1	1	1	1	1	2	2
16.54	35.6939	1	1	1	1	1	2	2
19.1881	100.392	1	1	1	1	1	2	2
-83.7704	22.1683	2	1	1	2	2	1	2
-50.5331	24.6899	2	1	1	2	2	1	2
33.2374	80.7983	1	1	1	1	1	2	2
0	40.8273	3	1	1	3	2	2	1
-50.4261	2.47508	2	1	1	2	2	1	2
-33.4671	42.5903	2	1	1	2	2	1	2
16.3585	120.293	1	1	1	1	1	2	2
-33.1186	43.1291	2	1	1	2	2	1	2
-121.566	-93.6078	2	2	1	2	2	1	2
-179.672	-36.4687	2	2	1	2	2	1	2
317.356	22.5146	1	1	1	1	1	2	2
318.624	4.70204	1	1	1	1	1	2	2
-149.834	2.41317	2	1	1	2	2	1	2
-78.7888	-118.841	2	2	1	2	2	1	2
-20.98	1.27059	2	1	1	2	2	1	2
-17.785	45.3432	2	1	1	2	2	1	2
0	0	3	3	1	3	2	2	1
0	0	3	3	1	3	2	2	1
0	0	3	3	1	3	2	2	1
0	4.58271	3	1	1	3	2	2	1
0	119.5	3	1	1	3	2	2	1
0	60.6892	3	1	1	3	2	2	1
0	16.87	3	1	1	3	2	2	1
0	75.3567	3	1	1	3	2	2	1
0	12.8122	3	1	1	3	2	2	1
0	-404.41	3	2	1	3	2	2	1
0	16.5589	3	1	1	3	2	2	1
-19.0798	-17.4331	2	2	1	2	2	1	2
0	0	3	3	1	3	2	2	1
0	0	3	3	1	3	2	2	1
0	0	3	3	1	3	2	2	1
0.869247	0	1	3	1	1	1	2	2
0.869247	0	1	3	1	1	1	2	2
-97.1425	0	2	3	1	2	2	1	2
-8.03227	0	2	3	1	2	2	1	2
18.8992	0	1	3	1	1	1	2	2
-70.211	0	2	3	1	2	2	1	2
16.1764	-1.54302	1	2	1	1	1	2	2
47.343	-43.5448	1	2	1	1	1	2	2
66.4702	-42.6931	1	2	1	1	1	2	2
67.8076	-0.370835	1	2	1	1	1	2	2
76.9564	-47.1647	1	2	1	1	1	2	2
46.4101	0.847688	1	1	1	1	1	2	2
-1.56172	106.899	2	1	1	2	2	1	2
-55.147	126.629	2	1	1	2	2	1	2
-90.0725	120.078	2	1	1	2	2	1	2
-59.8577	70.0849	2	1	1	2	2	1	2
-18.8542	-13.8153	2	2	1	2	2	1	2
-62.5354	-11.7057	2	2	1	2	2	1	2
-66.0073	-115.24	2	2	1	2	2	1	2
-0.445822	-140.6	2	2	1	2	2	1	2
16.8674	8.01813	1	1	1	1	1	2	2
16.4002	-23.0964	1	2	1	1	1	2	2
34.4681	-132.317	1	2	1	1	1	2	2
57.5938	-137.764	1	2	1	1	1	2	2
24.9382	-37.2943	1	2	1	1	1	2	2
-13.078	0.144838	2	1	1	2	2	1	2
8.45631	37.9419	1	1	1	1	1	2	2
21.0295	27.6881	1	1	1	1	1	2	2
-2.31691	62.9288	2	1	1	2	2	1	2
0	143.591	3	1	1	3	2	2	1
-42.3337	50.492	2	1	1	2	2	1	2
46.7562	-33.3449	1	2	1	1	1	2	2
96.4334	-17.7312	1	2	1	1	1	2	2
38.4791	33.3367	1	1	1	1	1	2	2
30.7182	91.513	1	1	1	1	1	2	2
67.1306	-67.1618	1	2	1	1	1	2	2
-278.872	-49.1504	2	2	1	2	2	1	2
-251.564	73.6939	2	1	1	2	2	1	2
186.635	36.338	1	1	1	1	1	2	2
144.529	8.22692	1	1	1	1	1	2	2
9.63658	54.5126	1	1	1	1	1	2	2
-58.7577	29.2166	2	1	1	2	2	1	2
1.37587	2.94054	1	1	1	1	1	2	2
-8.82099	14.9868	2	1	1	2	2	1	2
-35.1816	0	2	3	1	2	2	1	2
264.567	0	1	3	1	1	1	2	2
262.382	-61.7055	1	2	1	1	1	2	2
-179.938	-82.1532	2	2	1	2	2	1	2
-180.811	66.1118	2	1	1	2	2	1	2
-59.8718	47.4053	2	1	1	2	2	1	2
29.4071	-64.9188	1	2	1	1	1	2	2
-1.11766	-25.7647	2	2	1	2	2	1	2
14.7109	23.7291	1	1	1	1	1	2	2
-1.3748	21.9178	2	1	1	2	2	1	2
23.6049	-21.0354	1	2	1	1	1	2	2
23.6049	-128.027	1	2	1	1	1	2	2
0	-51.5934	3	2	1	3	2	2	1
-17.5025	39.6591	2	1	1	2	2	1	2
-17.5025	27.5473	2	1	1	2	2	1	2
-2.29711	-2.3986	2	2	1	2	2	1	2
8.3092	1.92545	1	1	1	1	1	2	2
0	35.6016	3	1	1	3	2	2	1
240.769	-17.4353	1	2	1	1	1	2	2
52.756	-8.49672	1	2	1	1	1	2	2
-142.569	-10.0482	2	2	1	2	2	1	2
86.322	-40.3971	1	2	1	1	1	2	2
62.0004	-8.44518	1	2	1	1	1	2	2
24.1462	-33.0191	1	2	1	1	1	2	2
50.9726	-133.515	1	2	1	1	1	2	2
50.8567	-46.2225	1	2	1	1	1	2	2
-0.648094	64.7046	2	1	1	2	2	1	2
39.477	19.7146	1	1	1	1	1	2	2
49.7817	38.5501	1	1	1	1	1	2	2
-48.9276	49.3659	2	1	1	2	2	1	2
-65.1634	10.8157	2	1	1	2	2	1	2
-60.6323	-19.7127	2	2	1	2	2	1	2
-28.2952	-92.2848	2	2	1	2	2	1	2
26.6669	-120.062	1	2	1	1	1	2	2
10.7833	-24.5643	1	2	1	1	1	2	2
-9.85282	90.4701	2	1	1	2	2	1	2
18.3164	46.6928	1	1	1	1	1	2	2
-61.2009	2.14366	2	1	1	2	2	1	2
83.8706	79.6263	1	1	1	1	1	2	2
0	2.83736	3	1	1	3	2	2	1
0	2.83736	3	1	1	3	2	2	1
0	-2.88394	3	2	1	3	2	2	1
0	-82.4633	3	2	1	3	2	2	1
0	-101.633	3	2	1	3	2	2	1
0	-48.1711	3	2	1	3	2	2	1
0	-7.91543	3	2	1	3	2	2	1
0	-46.0728	3	2	1	3	2	2	1
0	-97.4314	3	2	1	3	2	2	1
0	39.478	3	1	1	3	2	2	1
-52.7228	103.526	2	1	1	2	2	1	2
0.570008	81.4271	1	1	1	1	1	2	2
18.2258	46.8737	1	1	1	1	1	2	2
-18.6401	17.3411	2	1	1	2	2	1	2
16.427	46.6214	1	1	1	1	1	2	2
37.2481	-20.1052	1	2	1	1	1	2	2
18.4636	53.4864	1	1	1	1	1	2	2
-89.4663	144.794	2	1	1	2	2	1	2
-70.6818	89.4518	2	1	1	2	2	1	2
19.719	37.3479	1	1	1	1	1	2	2
6.87894	-22.7056	1	2	1	1	1	2	2
-12.84	-39.1137	2	2	1	2	2	1	2
0	-140.203	3	2	1	3	2	2	1
0	26.4204	3	1	1	3	2	2	1
0	126.43	3	1	1	3	2	2	1
0	15.9547	3	1	1	3	2	2	1
0	-351.81	3	2	1	3	2	2	1
0	-360.078	3	2	1	3	2	2	1
0	23.8343	3	1	1	3	2	2	1
29.5589	352.945	1	1	1	1	1	2	2
24.752	272.945	1	1	1	1	1	2	2
-29.0495	-155.144	2	2	1	2	2	1	2
-54.578	-120.697	2	2	1	2	2	1	2
-30.3355	-68.1865	2	2	1	2	2	1	2
0	-39.373	3	2	1	3	2	2	1
0	-44.7173	3	2	1	3	2	2	1
0	-35.7271	3	2	1	3	2	2	1
11.3328	-35.8624	1	2	1	1	1	2	2
11.3328	-35.7748	1	2	1	1	1	2	2
41.2898	21.2126	1	1	1	1	1	2	2
44.4378	23.6439	1	1	1	1	1	2	2
1.09017	-10.3529	1	2	1	1	1	2	2
-3.90244	-13.1439	2	2	1	2	2	1	2
1.69127	-19.6674	1	2	1	1	1	2	2
41.8981	38.0286	1	1	1	1	1	2	2
-17.5979	-2.26553	2	2	1	2	2	1	2
-60.2041	-3.28302	2	2	1	2	2	1	2
0	-3.09663	3	2	1	3	2	2	1
0	0	3	3	1	3	2	2	1
0	0	3	3	1	3	2	2	1
0	38.6089	3	1	1	3	2	2	1
0	38.6089	3	1	1	3	2	2	1
0	0	3	3	1	3	2	2	1
-17.9961	0	2	3	1	2	2	1	2
48.3562	0	1	3	1	1	1	2	2
31.5094	0	1	3	1	1	1	2	2
-65.8041	24.6263	2	1	1	2	2	1	2
-62.4705	24.6263	2	1	1	2	2	1	2
-31.5093	0	2	3	1	2	2	1	2
-0.241583	7.93942	2	1	1	2	2	1	2
-34.9338	39.2168	2	1	1	2	2	1	2
0	0	3	3	1	3	2	2	1
0	0	3	3	1	3	2	2	1
-25.7503	77.5417	2	1	1	2	2	1	2
-4.97794	1.97865	2	1	1	2	2	1	2
40.4107	-75.563	1	2	1	1	1	2	2
47.9221	-17.4967	1	2	1	1	1	2	2
30.7431	20.4238	1	1	1	1	1	2	2
23.6815	39.4445	1	1	1	1	1	2	2
44.3581	38.7743	1	1	1	1	1	2	2
62.0528	19.4601	1	1	1	1	1	2	2
-4.92638	-84.7365	2	2	1	2	2	1	2
-6.47683	-16.7011	2	2	1	2	2	1	2
58.5943	32.512	1	1	1	1	1	2	2
20.9796	-53.9225	1	2	1	1	1	2	2
-16.445	-44.0181	2	2	1	2	2	1	2
-46.8761	-95.6373	2	2	1	2	2	1	2
-29.7282	251.775	2	1	1	2	2	1	2
-46.6518	214.256	2	1	1	2	2	1	2
-67.3244	-173.448	2	2	1	2	2	1	2
-19.7214	-92.597	2	2	1	2	2	1	2
-37.1233	-44.8315	2	2	1	2	2	1	2
-40.7052	-0.971477	2	2	1	2	2	1	2
-5.76555	45.2007	2	1	1	2	2	1	2
15.2323	-6.99146	1	2	1	1	1	2	2
-37.3052	23.7965	2	1	1	2	2	1	2
-73.9714	52.9847	2	1	1	2	2	1	2
-19.2503	1.85306	2	1	1	2	2	1	2
0	-66.0892	3	2	1	3	2	2	1
0.184041	-137.586	1	2	1	1	1	2	2
16.5601	-94.6012	1	2	1	1	1	2	2
95.1612	319.823	1	1	1	1	1	2	2
98.5975	359.928	1	1	1	1	1	2	2
42.9063	-52.3924	1	2	1	1	1	2	2
54.9002	-159.062	1	2	1	1	1	2	2
61.0845	-155.348	1	2	1	1	1	2	2
20.4704	-85.8546	1	2	1	1	1	2	2
4.08412	-83.0066	1	2	1	1	1	2	2
1.7389	-80.2784	1	2	1	1	1	2	2
-29.3002	-68.1834	2	2	1	2	2	1	2
-68.3054	-63.6783	2	2	1	2	2	1	2
-145.277	-60.0865	2	2	1	2	2	1	2
-108.762	-15.1304	2	2	1	2	2	1	2
-43.9172	413.697	2	1	1	2	2	1	2
-47.1453	412.741	2	1	1	2	2	1	2
-1.57697	-422.716	2	2	1	2	2	1	2
-16.2706	14.3065	2	1	1	2	2	1	2
-23.1502	44.1119	2	1	1	2	2	1	2
76.7404	-369.277	1	2	1	1	1	2	2
120.253	76.8825	1	1	1	1	1	2	2
110.743	190.595	1	1	1	1	1	2	2
70.3049	145.285	1	1	1	1	1	2	2
22.3123	90.8281	1	1	1	1	1	2	2
-24.4213	107.453	2	1	1	2	2	1	2
-66.9153	45.5976	2	1	1	2	2	1	2
-69.5727	-289.348	2	2	1	2	2	1	2
1.74066	3.11227	1	1	1	1	1	2	2
2.28873	16.3516	1	1	1	1	1	2	2
0	0	3	3	1	3	2	2	1
0	0	3	3	1	3	2	2	1
0	0	3	3	1	3	2	2	1
0	39.437	3	1	1	3	2	2	1
0	54.3992	3	1	1	3	2	2	1
0	14.9623	3	1	1	3	2	2	1
0	-34.4036	3	2	1	3	2	2	1
0	-51.9691	3	2	1	3	2	2	1
0	-18.7918	3	2	1	3	2	2	1
0	-18.7321	3	2	1	3	2	2	1
0	-0.108666	3	2	1	3	2	2	1
0	36.7888	3	1	1	3	2	2	1
0	21.565	3	1	1	3	2	2	1
-23.7385	26.8296	2	1	1	2	2	1	2
-27.3491	132.045	2	1	1	2	2	1	2
-23.2974	153.952	2	1	1	2	2	1	2
31.5885	-317.801	1	2	1	1	1	2	2
30.8888	-369.683	1	2	1	1	1	2	2
2.85744	20.6467	1	1	1	1	1	2	2
8.25309	19.3462	1	1	1	1	1	2	2
-16.8822	-53.8481	2	2	1	2	2	1	2
-0.261345	324.159	2	1	1	2	2	1	2
1.37084	357.617	1	1	1	1	1	2	2
-18.4248	-129.824	2	2	1	2	2	1	2
-18.1656	-126.426	2	2	1	2	2	1	2
0	-27.199	3	2	1	3	2	2	1
0	-84.745	3	2	1	3	2	2	1
0	-101.337	3	2	1	3	2	2	1
0	-42.6663	3	2	1	3	2	2	1
0	-67.5169	3	2	1	3	2	2	1
0	-145.598	3	2	1	3	2	2	1
-3.22134	281.038	2	1	1	2	2	1	2
-3.22134	323.42	2	1	1	2	2	1	2
-17.5802	-88.6753	2	2	1	2	2	1	2
-17.5802	-42.2571	2	2	1	2	2	1	2
60.5204	-94.0318	1	2	1	1	1	2	2
55.2058	-131.671	1	2	1	1	1	2	2
-8.44427	107.349	2	1	1	2	2	1	2
-72.4452	123.125	2	1	1	2	2	1	2
-1.98893	31.3436	2	1	1	2	2	1	2
0.120769	1.13528	1	1	1	1	1	2	2
36.6886	-16.701	1	2	1	1	1	2	2
0	0	3	3	1	3	2	2	1
0	0	3	3	1	3	2	2	1
0	0	3	3	1	3	2	2	1
0	0	3	3	1	3	2	2	1
0	0	3	3	1	3	2	2	1
0	-2.83176	3	2	1	3	2	2	1
-0.0340686	-22.2425	2	2	1	2	2	1	2
0	-18.9232	3	2	1	3	2	2	1
0	-18.9232	3	2	1	3	2	2	1
39.6075	-16.6943	1	2	1	1	1	2	2
19.7306	-16.6943	1	2	1	1	1	2	2
-19.2638	20.9949	2	1	1	2	2	1	2
20.664	20.9949	1	1	1	1	1	2	2
39.0646	0	1	3	1	1	1	2	2
1.02143	-43.9442	1	2	1	1	1	2	2
1.42556	29.9873	1	1	1	1	1	2	2
55.5601	66.1988	1	1	1	1	1	2	2
-17.0977	-5.96337	2	2	1	2	2	1	2
-74.9206	3.62784	2	1	1	2	2	1	2
19.9725	30.4247	1	1	1	1	1	2	2
21.263	-52.3515	1	2	1	1	1	2	2
-18.9038	-80.9178	2	2	1	2	2	1	2
3.07482	15.1774	1	1	1	1	1	2	2
-20.3437	15.1774	2	1	1	2	2	1	2
-21.9321	58.1874	2	1	1	2	2	1	2
21.9166	53.5579	1	1	1	1	1	2	2
39.1573	-43.594	1	2	1	1	1	2	2
11.1153	-38.9644	1	2	1	1	1	2	2
-63.2076	40.9207	2	1	1	2	2	1	2
-25.0167	-33.0716	2	2	1	2	2	1	2
17.2795	-61.3099	1	2	1	1	1	2	2
4.08342	-1.51631	1	2	1	1	1	2	2
103.1	25.9893	1	1	1	1	1	2	2
143.781	25.1074	1	1	1	1	1	2	2
65.2865	-8.32175	1	2	1	1	1	2	2
9.71235	38.6989	1	1	1	1	1	2	2
-4.87836	29.1377	2	1	1	2	2	1	2
-104.882	5.39124	2	1	1	2	2	1	2
-148.971	-2.49302	2	2	1	2	2	1	2
-175.948	-54.5213	2	2	1	2	2	1	2
-155.889	-7.73573	2	2	1	2	2	1	2
-62.4325	13.3042	2	1	1	2	2	1	2
-37.3035	-50.1931	2	2	1	2	2	1	2
-14.011	0.573879	2	1	1	2	2	1	2
-0.194276	26.0989	2	1	1	2	2	1	2
-18.7197	37.1669	2	1	1	2	2	1	2
36.2831	29.4945	1	1	1	1	1	2	2
79.1408	10.6044	1	1	1	1	1	2	2
91.2244	13.9804	1	1	1	1	1	2	2
68.4819	-61.4105	1	2	1	1	1	2	2
105.653	-41.8253	1	2	1	1	1	2	2
187.632	15.153	1	1	1	1	1	2	2
1.62461	0.806755	1	1	1	1	1	2	2
-32.6045	44.3051	2	1	1	2	2	1	2
0	0	3	3	1	3	2	2	1
0	0	3	3	1	3	2	2	1
0	0	3	3	1	3	2	2	1
0	0	3	3	1	3	2	2	1
0	0	3	3	1	3	2	2	1
0	-2.72248	3	2	1	3	2	2	1
0	-2.72248	3	2	1	3	2	2	1
0	25.816	3	1	1	3	2	2	1
0	35.033	3	1	1	3	2	2	1
0	9.48527	3	1	1	3	2	2	1
0	42.2323	3	1	1	3	2	2	1
0.063589	56.4543	1	1	1	1	1	2	2
14.7996	87.3136	1	1	1	1	1	2	2
-17.2667	71.0352	2	1	1	2	2	1	2
-57.0164	2.23276	2	1	1	2	2	1	2
-3.5119	11.873	2	1	1	2	2	1	2
0.0278416	-60.7993	1	2	1	1	1	2	2
0	0	3	3	1	3	2	2	1
0	63.427	3	1	1	3	2	2	1
0	44.6348	3	1	1	3	2	2	1
0	-18.7922	3	2	1	3	2	2	1
0	0	3	3	1	3	2	2	1
0	0	3	3	1	3	2	2	1
0	0	3	3	1	3	2	2	1
0	0	3	3	1	3	2	2	1
0	-22.1635	3	2	1	3	2	2	1
0	-44.6059	3	2	1	3	2	2	1
29.4485	-22.4424	1	2	1	1	1	2	2
85.7344	9.01998e-05	1	1	1	1	1	2	2
91.9231	33.8323	1	1	1	1	1	2	2
118.533	-0.0570255	1	2	1	1	1	2	2
-337.843	-8.94993	2	2	1	2	2	1	2
-411.634	-23.0465	2	2	1	2	2	1	2
67.8193	-45.5105	1	2	1	1	1	2	2
58.9662	22.9368	1	1	1	1	1	2	2
-32.9508	45.9896	2	1	1	2	2	1	2
-69.1933	-23.2883	2	2	1	2	2	1	2
373.278	29.6371	1	1	1	1	1	2	2
369.666	78.1021	1	1	1	1	1	2	2
-98.0182	3.39433	2	1	1	2	2	1	2
-58.4149	-32.8886	2	2	1	2	2	1	2
0	-13.262	3	2	1	3	2	2	1
-40.179	-22.0819	2	2	1	2	2	1	2
-93.6028	-6.89122	2	2	1	2	2	1	2
4.09497	18.7693	1	1	1	1	1	2	2
62.8284	-21.4036	1	2	1	1	1	2	2
16.3438	-1.60984	1	2	1	1	1	2	2
11.0343	2.88307	1	1	1	1	1	2	2
0	-52.3869	3	2	1	3	2	2	1
0	-55.2699	3	2	1	3	2	2	1
57.5969	35.3306	1	1	1	1	1	2	2
66.8004	35.3306	1	1	1	1	1	2	2
22.616	0	1	3	1	1	1	2	2
-0.343329	-30.8728	2	2	1	2	2	1	2
-13.7558	-0.0521036	2	2	1	2	2	1	2
-47.1464	93.4366	2	1	1	2	2	1	2
-47.1464	19.6932	2	1	1	2	2	1	2
0	-20.8725	3	2	1	3	2	2	1
-7.24474	16.8742	2	1	1	2	2	1	2
-8.33055	-5.17595	2	2	1	2	2	1	2
-1.08581	9.94859	2	1	1	2	2	1	2
-10.506	33.9606	2	1	1	2	2	1	2
-46.5164	64.6781	2	1	1	2	2	1	2
-42.9749	73.2796	2	1	1	2	2	1	2
-20.6077	56.1963	2	1	1	2	2	1	2
17.6255	-22.1195	1	2	1	1	1	2	2
34.9904	-59.4858	1	2	1	1	1	2	2
45.3179	-13.7835	1	2	1	1	1	2	2
23.0571	-31.8027	1	2	1	1	1	2	2
-18.5392	-61.7939	2	2	1	2	2	1	2
-17.4024	38.7856	2	1	1	2	2	1	2
-76.1432	-46.3323	2	2	1	2	2	1	2
-58.7409	-184.091	2	2	1	2	2	1	2
-1.73462e-05	-94.1548	2	2	1	2	2	1	2
-19.6666	-66.8948	2	2	1	2	2	1	2
-0.0314479	-22.4626	2	2	1	2	2	1	2
60.524	338.18	1	1	1	1	1	2	2
105.556	260.733	1	1	1	1	1	2	2
69.7402	-176.624	1	2	1	1	1	2	2
-46.294	-186.54	2	2	1	2	2	1	2
-93.3146	-81.0752	2	2	1	2	2	1	2
-74.5361	24.9556	2	1	1	2	2	1	2
30.3585	-0.87557	1	2	1	1	1	2	2
-73.7079	-49.9968	2	2	1	2	2	1	2
0	0	3	3	1	3	2	2	1
0	0	3	3	1	3	2	2	1
0	0	3	3	1	3	2	2	1
0	0	3	3	1	3	2	2	1
-1.56629	0	2	3	1	2	2	1	2
-1.56629	-60.9197	2	2	1	2	2	1	2
0	-41.4856	3	2	1	3	2	2	1
0	-47.8957	3	2	1	3	2	2	1
-31.3482	-49.4463	2	2	1	2	2	1	2
92.9078	-10.9257	1	2	1	1	1	2	2
124.256	-3.93218	1	2	1	1	1	2	2
-86.32	-9.29612	2	2	1	2	2	1	2
-86.32	30.9183	2	1	1	2	2	1	2
14.7107	147.104	1	1	1	1	1	2	2
20.0097	100.572	1	1	1	1	1	2	2
51.9249	-39.0739	1	2	1	1	1	2	2
15.9749	-54.5712	1	2	1	1	1	2	2
-31.5375	81.3773	2	1	1	2	2	1	2
31.2325	41.1075	1	1	1	1	1	2	2
-16.1184	13.5293	2	1	1	2	2	1	2
-15.3352	-22.9115	2	2	1	2	2	1	2
49.292	-75.2405	1	2	1	1	1	2	2
15.9329	-42.018	1	2	1	1	1	2	2
-16.39	14.6399	2	1	1	2	2	1	2
-15.9849	36.8564	2	1	1	2	2	1	2
-0.0517835	17.7837	2	1	1	2	2	1	2
-48.4578	65.596	2	1	1	2	2	1	2
0.175806	-12.3593	1	2	1	1	1	2	2
-36.7074	-22.5809	2	2	1	2	2	1	2
-32.2645	0	2	3	1	2	2	1	2
0	0	3	3	1	3	2	2	1
0	0	3	3	1	3	2	2	1
0	0	3	3	1	3	2	2	1
-1.77976	0	2	3	1	2	2	1	2
-1.77976	0	2	3	1	2	2	1	2
10.3705	0	1	3	1	1	1	2	2
-28.7096	0	2	3	1	2	2	1	2
-58.0458	0	2	3	1	2	2	1	2
-18.9657	0	2	3	1	2	2	1	2
77.3191	0	1	3	1	1	1	2	2
56.1567	0	1	3	1	1	1	2	2
-57.6554	0	2	3	1	2	2	1	2
-36.493	-76.5453	2	2	1	2	2	1	2
3.61351	-76.5454	1	2	1	1	1	2	2
-43.9109	61.3456	2	1	1	2	2	1	2
-47.5244	102.734	2	1	1	2	2	1	2
49.5819	19.8841	1	1	1	1	1	2	2
67.2771	-58.6821	1	2	1	1	1	2	2
90.0431	-17.2123	1	2	1	1	1	2	2
30.709	56.2187	1	1	1	1	1	2	2
-39.6367	90.2271	2	1	1	2	2	1	2
32.0356	84.7866	1	1	1	1	1	2	2
35.2037	-154.44	1	2	1	1	1	2	2
5.17022	-135.793	1	2	1	1	1	2	2
0	-20.5534	3	2	1	3	2	2	1
0	-10.9443	3	2	1	3	2	2	1
0	0.994603	3	1	1	3	2	2	1
0	-63.5584	3	2	1	3	2	2	1
0	-7.62027	3	2	1	3	2	2	1
-91.9832	-83.7198	2	2	1	2	2	1	2
-93.2404	-69.8585	2	2	1	2	2	1	2
-1.25715	-1.09187	2	2	1	2	2	1	2
33.6481	19.4934	1	1	1	1	1	2	2
33.6481	-8.30551	1	2	1	1	1	2	2
0	-6.73633	3	2	1	3	2	2	1
0	40.2358	3	1	1	3	2	2	1
0	83.7943	3	1	1	3	2	2	1
0	128.271	3	1	1	3	2	2	1
-68.9114	128.118	2	1	1	2	2	1	2
-68.9114	137.854	2	1	1	2	2	1	2
72.7557	29.4199	1	1	1	1	1	2	2
72.7557	7.70157	1	1	1	1	1	2	2
0	24.6933	3	1	1	3	2	2	1
0	-42.0349	3	2	1	3	2	2	1
0	8.14191	3	1	1	3	2	2	1
12.6214	28.6368	1	1	1	1	1	2	2
0.11488	-69.3783	1	2	1	1	1	2	2
-34.7114	-44.0957	2	2	1	2	2	1	2
-22.2049	-5.42359	2	2	1	2	2	1	2
0.72361	2.60514	1	1	1	1	1	2	2
-16.2778	-7.54935e-05	2	2	1	2	2	1	2
0	0	3	3	1	3	2	2	1
0	0	3	3	1	3	2	2	1
0	0	3	3	1	3	2	2	1
0	0	3	3	1	3	2	2	1
0	0	3	3	1	3	2	2	1
0	0	3	3	1	3	2	2	1
0	137.797	3	1	1	3	2	2	1
0	101.076	3	1	1	3	2	2	1
0	-49.2632	3	2	1	3	2	2	1
0	50.6047	3	1	1	3	2	2	1
0	62.0004	3	1	1	3	2	2	1
0	-4.35691	3	2	1	3	2	2	1
-58.862	40.8255	2	1	1	2	2	1	2
-44.0523	58.3316	2	1	1	2	2	1	2
-20.9822	7.1223	2	1	1	2	2	1	2
-54.2126	-25.5875	2	2	1	2	2	1	2
-21.5413	-63.7166	2	2	1	2	2	1	2
16.4294	-180.19	1	2	1	1	1	2	2
-23.2882	-172.572	2	2	1	2	2	1	2
38.5638	25.3762	1	1	1	1	1	2	2
80.5262	12.2919	1	1	1	1	1	2	2
8.79575	-107.406	1	2	1	1	1	2	2
-27.296	0.559822	2	1	1	2	2	1	2
47.8328	2.41439	1	1	1	1	1	2	2
54.6739	3.57211	1	1	1	1	1	2	2
-16.4389	79.3346	2	1	1	2	2	1	2
12.4724	102.238	1	1	1	1	1	2	2
-33.5967	56.782	2	1	1	2	2	1	2
-111.575	-135.972	2	2	1	2	2	1	2
-76.6799	-14.9492	2	2	1	2	2	1	2
-1.07559	148.425	2	1	1	2	2	1	2
-18.0302	51.8787	2	1	1	2	2	1	2
-24.9708	8.75203	2	1	1	2	2	1	2
17.3754	77.8821	1	1	1	1	1	2	2
34.5481	37.4861	1	1	1	1	1	2	2
28.9495	46.7601	1	1	1	1	1	2	2
70.2127	64.5622	1	1	1	1	1	2	2
77.1466	0.228959	1	1	1	1	1	2	2
4.43243	15.2339	1	1	1	1	1	2	2
0	-17.7584	3	2	1	3	2	2	1
45.5537	5.1614	1	1	1	1	1	2	2
1.02823	20.1578	1	1	1	1	1	2	2
0	79.7837	3	1	1	3	2	2	1
0	21.7733	3	1	1	3	2	2	1
0	-20.5876	3	2	1	3	2	2	1
0	-21.6811	3	2	1	3	2	2	1
0	-19.0328	3	2	1	3	2	2	1
0	77.3649	3	1	1	3	2	2	1
0	40.2898	3	1	1	3	2	2	1
29.7795	-13.4185	1	2	1	1	1	2	2
127.249	21.0082	1	1	1	1	1	2	2
132.66	-64.0643	1	2	1	1	1	2	2
-14.8914	-62.7119	2	2	1	2	2	1	2
-400.773	21.7989	2	1	1	2	2	1	2
-294.513	-50.413	2	2	1	2	2	1	2
18.8882	-60.0191	1	2	1	1	1	2	2
-54.3033	21.549	2	1	1	2	2	1	2
10.7743	-6.8912	1	2	1	1	1	2	2
21.9138	-66.9021	1	2	1	1	1	2	2
-27.9172	-29.608	2	2	1	2	2	1	2
-5.45311	-3.14858	2	2	1	2	2	1	2
332.491	38.9936	1	1	1	1	1	2	2
249.813	98.5427	1	1	1	1	1	2	2
-115.592	94.1412	2	1	1	2	2	1	2
-30.1184	-57.0908	2	2	1	2	2	1	2
21.2463	-18.7779	1	2	1	1	1	2	2
-89.8914	97.0382	2	1	1	2	2	1	2
-149.764	19.7985	2	1	1	2	2	1	2
-59.3366	21.2658	2	1	1	2	2	1	2
-58.2584	40.3692	2	1	1	2	2	1	2
-62.6666	27.7276	2	1	1	2	2	1	2
391.205	48.4573	1	1	1	1	1	2	2
-33.9644	27.2248	2	1	1	2	2	1	2
-432.092	-12.8129	2	2	1	2	2	1	2
386.166	45.9306	1	1	1	1	1	2	2
384.801	23.0225	1	1	1	1	1	2	2
47.0144	-26.2065	1	2	1	1	1	2	2
-351.716	-51.3474	2	2	1	2	2	1	2
-355.821	10.5017	2	1	1	2	2	1	2
138.752	60.3592	1	1	1	1	1	2	2
190.144	20.1122	1	1	1	1	1	2	2
209.382	7.07783	1	1	1	1	1	2	2
170.233	3.4013	1	1	1	1	1	2	2
43.2872	-24.2822	1	2	1	1	1	2	2
0	0	3	3	1	3	2	2	1
0	0	3	3	1	3	2	2	1
0	0	3	3	1	3	2	2	1
0	17.4491	3	1	1	3	2	2	1
-23.7692	73.0201	2	1	1	2	2	1	2
-23.7692	53.5224	2	1	1	2	2	1	2
-17.8401	68.5979	2	1	1	2	2	1	2
-17.8401	72.4872	2	1	1	2	2	1	2
0	-0.633505	3	2	1	3	2	2	1
63.8986	39.5131	1	1	1	1	1	2	2
63.8986	-42.6401	1	2	1	1	1	2	2
-17.0549	-85.4817	2	2	1	2	2	1	2
-31.1869	43.2622	2	1	1	2	2	1	2
-45.9807	121.462	2	1	1	2	2	1	2
4.66924	-22.1665	1	2	1	1	1	2	2
36.518	-54.8213	1	2	1	1	1	2	2
29.0687	76.6972	1	1	1	1	1	2	2
41.4902	15.6989	1	1	1	1	1	2	2
17.2712	-11.9591	1	2	1	1	1	2	2
-7.32935	-128.363	2	2	1	2	2	1	2
-115.563	-34.7718	2	2	1	2	2	1	2
-25.1856	155.918	2	1	1	2	2	1	2
100.778	121.545	1	1	1	1	1	2	2
19.0942	78.7582	1	1	1	1	1	2	2
27.8956	6.11654	1	1	1	1	1	2	2
-63.3279	-99.9764	2	2	1	2	2	1	2
-47.0616	-157.733	2	2	1	2	2	1	2
82.2926	-49.4866	1	2	1	1	1	2	2
31.0893	17.8724	1	1	1	1	1	2	2
44.9846	-53.9701	1	2	1	1	1	2	2
24.2278	16.1554	1	1	1	1	1	2	2
-44.9866	95.5792	2	1	1	2	2	1	2
-53.8218	-14.2024	2	2	1	2	2	1	2
-40.0369	-39.2757	2	2	1	2	2	1	2
-61.008	-38.8938	2	2	1	2	2	1	2
-54.119	65.28	2	1	1	2	2	1	2
-39.6607	70.2238	2	1	1	2	2	1	2
69.7904	-34.3707	1	2	1	1	1	2	2
87.925	49.4215	1	1	1	1	1	2	2
-21.5261	77.148	2	1	1	2	2	1	2
-48.3901	34.4615	2	1	1	2	2	1	2
-48.3901	78.4572	2	1	1	2	2	1	2
-0.736661	-280.061	2	2	1	2	2	1	2
20.5656	-267.825	1	2	1	1	1	2	2
64.9178	104.961	1	1	1	1	1	2	2
125.644	-6.19391	1	2	1	1	1	2	2
-257.197	66.9489	2	1	1	2	2	1	2
-312.959	194.411	2	1	1	2	2	1	2
46.5679	105.589	1	1	1	1	1	2	2
-17.7053	53.1113	2	1	1	2	2	1	2
-87.4263	91.3728	2	1	1	2	2	1	2
-57.4394	-236.067	2	2	1	2	2	1	2
-12.0451	-263.073	2	2	1	2	2	1	2
-0.539983	23.8697	2	1	1	2	2	1	2
22.9299	38.937	1	1	1	1	1	2	2
19.4445	126.652	1	1	1	1	1	2	2
-12.8557	39.8594	2	1	1	2	2	1	2
420.978	-56.2158	1	2	1	1	1	2	2
-6.21625	-54.8768	2	2	1	2	2	1	2
-447.878	-94.1536	2	2	1	2	2	1	2
411.895	-0.296394	1	2	1	1	1	2	2
-6.15446	80.4684	2	1	1	2	2	1	2
16.0009	-39.6989	1	2	1	1	1	2	2
0	-20.1062	3	2	1	3	2	2	1
-50.4558	-2.85151	2	2	1	2	2	1	2
-14.6864	63.0503	2	1	1	2	2	1	2
65.4116	81.6435	1	1	1	1	1	2	2
62.8024	8.59887	1	1	1	1	1	2	2
-12.6856	-29.7979	2	2	1	2	2	1	2
0	13.8135	3	1	1	3	2	2	1
0	-3.75338	3	2	1	3	2	2	1
-8.54228	0	2	3	1	2	2	1	2
-18.8169	33.1042	2	1	1	2	2	1	2
47.5443	38.0261	1	1	1	1	1	2	2
68.6073	29.6322	1	1	1	1	1	2	2
10.7883	22.9221	1	1	1	1	1	2	2
28.8404	43.558	1	1	1	1	1	2	2
-94.834	67.8339	2	1	1	2	2	1	2
-98.0756	87.6112	2	1	1	2	2	1	2
27.6393	117.729	1	1	1	1	1	2	2
0	64.4273	3	1	1	3	2	2	1
-2.04054	-3.92435	2	2	1	2	2	1	2
0	-5.30657	3	2	1	3	2	2	1
0	-105.137	3	2	1	3	2	2	1
38.864	-72.0188	1	2	1	1	1	2	2
-1.89744	26.4702	2	1	1	2	2	1	2
-68.1686	30.3313	2	1	1	2	2	1	2
-28.3408	-0.438655	2	2	1	2	2	1	2
79.6336	-45.3033	1	2	1	1	1	2	2
-3.55824	81.7929	2	1	1	2	2	1	2
-120.606	99.6782	2	1	1	2	2	1	2
-35.1811	66.0424	2	1	1	2	2	1	2
1.29948	36.956	1	1	1	1	1	2	2
0	-11.3694	3	2	1	3	2	2	1
0	13.3448	3	1	1	3	2	2	1
17.486	-37.6899	1	2	1	1	1	2	2
82.0269	-174.753	1	2	1	1	1	2	2
64.5409	-156.099	1	2	1	1	1	2	2
0	-55.9812	3	2	1	3	2	2	1
0	18.0448	3	1	1	3	2	2	1
-47.4598	2.83535	2	1	1	2	2	1	2
-44.1501	-42.8444	2	2	1	2	2	1	2
48.1046	-69.6427	1	2	1	1	1	2	2
29.0812	-91.1384	1	2	1	1	1	2	2
1.88569	-31.9891	1	2	1	1	1	2	2
22.1015	67.5822	1	1	1	1	1	2	2
0	-66.7932	3	2	1	3	2	2	1
0	-66.7932	3	2	1	3	2	2	1
2.81169	21.7451	1	1	1	1	1	2	2
-20.7264	21.7449	2	1	1	2	2	1	2
11.7998	-0.000108615	1	2	1	1	1	2	2
3.77528	-0.404311	1	2	1	1	1	2	2
-35.4462	-21.0863	2	2	1	2	2	1	2
0	0	3	3	1	3	2	2	1
0	0	3	3	1	3	2	2	1
0	7.45473	3	1	1	3	2	2	1
0	73.8461	3	1	1	3	2	2	1
0	26.7368	3	1	1	3	2	2	1
9.75435	-7.61887	1	2	1	1	1	2	2
-22.8346	-1.33154	2	2	1	2	2	1	2
0	-20.6892	3	2	1	3	2	2	1
0	-60.6626	3	2	1	3	2	2	1
0	-39.9734	3	2	1	3	2	2	1
0	0	3	3	1	3	2	2	1
-19.4369	0	2	3	1	2	2	1	2
14.1439	-46.0542	1	2	1	1	1	2	2
33.5808	77.6968	1	1	1	1	1	2	2
5.77559	88.5015	1	1	1	1	1	2	2
5.77559	11.4594	1	1	1	1	1	2	2
42.6098	79.5471	1	1	1	1	1	2	2
28.3904	103.263	1	1	1	1	1	2	2
-14.2194	83.8464	2	1	1	2	2	1	2
0	22.0207	3	1	1	3	2	2	1
0	23.1255	3	1	1	3	2	2	1
0	21.6143	3	1	1	3	2	2	1
28.6684	4.29081	1	1	1	1	1	2	2
20.4596	-428.258	1	2	1	1	1	2	2
3.03086	-419.134	1	2	1	1	1	2	2
38.3065	52.7831	1	1	1	1	1	2	2
17.0457	77.1021	1	1	1	1	1	2	2
-5.84279	33.4387	2	1	1	2	2	1	2
-22.9535	-28.1989	2	2	1	2	2	1	2
-53.0795	-81.8218	2	2	1	2	2	1	2
-45.2362	287.477	2	1	1	2	2	1	2
-44.7918	291.192	2	1	1	2	2	1	2
25.4765	-131.431	1	2	1	1	1	2	2
102.212	-109.546	1	2	1	1	1	2	2
63.4263	-27.1612	1	2	1	1	1	2	2
-8.36404	-32.7382	2	2	1	2	2	1	2
-114.124	-3.43024	2	2	1	2	2	1	2
-52.764	-4.69797	2	2	1	2	2	1	2
40.8025	-19.2212	1	2	1	1	1	2	2
0	85.6342	3	1	1	3	2	2	1
-14.6864	120.004	2	1	1	2	2	1	2
-215.356	64.3419	2	1	1	2	2	1	2
-222.292	53.1448	2	1	1	2	2	1	2
299.392	42.8294	1	1	1	1	1	2	2
268.758	25.9466	1	1	1	1	1	2	2
-165.91	54.55	2	1	1	2	2	1	2
-113.749	23.4758	2	1	1	2	2	1	2
-19.4994	-26.7768	2	2	1	2	2	1	2
-43.2913	3.35587	2	1	1	2	2	1	2
65.6523	12.4115	1	1	1	1	1	2	2
179.144	-7.29699	1	2	1	1	1	2	2
72.6672	-40.0682	1	2	1	1	1	2	2
-6.30177	-94.7097	2	2	1	2	2	1	2
23.4263	-15.1604	1	2	1	1	1	2	2
51.943	-6.82243	1	2	1	1	1	2	2
60.0015	-49.7598	1	2	1	1	1	2	2
-2.25664	2.79876	2	1	1	2	2	1	2
3.97814	1.20313	1	1	1	1	1	2	2
-5.93908	-81.5362	2	2	1	2	2	1	2
0	-43.8432	3	2	1	3	2	2	1
0	22.3738	3	1	1	3	2	2	1
0	22.3738	3	1	1	3	2	2	1
0	0	3	3	1	3	2	2	1
0	0	3	3	1	3	2	2	1
0	-41.4021	3	2	1	3	2	2	1
0	-21.5345	3	2	1	3	2	2	1
-44.1319	19.8676	2	1	1	2	2	1	2
-33.5153	0.69464	2	1	1	2	2	1	2
-53.7558	21.565	2	1	1	2	2	1	2
-80.7863	43.9994	2	1	1	2	2	1	2
21.7531	23.1291	1	1	1	1	1	2	2
46.0034	-47.0879	1	2	1	1	1	2	2
79.2522	-23.1593	1	2	1	1	1	2	2
69.1679	1.55112	1	1	1	1	1	2	2
16.7455	-41.4281	1	2	1	1	1	2	2
116.362	120.954	1	1	1	1	1	2	2
73.0913	64.7555	1	1	1	1	1	2	2
-58.43	-73.5741	2	2	1	2	2	1	2
-90.3222	60.4016	2	1	1	2	2	1	2
-124.115	126.876	2	1	1	2	2	1	2
-80.9928	128.202	2	1	1	2	2	1	2
-12.7481	38.0689	2	1	1	2	2	1	2
-56.6726	13.0521	2	1	1	2	2	1	2
-69.2379	-316.401	2	2	1	2	2	1	2
-52.0377	-322.457	2	2	1	2	2	1	2
-26.0992	191.615	2	1	1	2	2	1	2
60.7011	22.7122	1	1	1	1	1	2	2
74.9254	-2.45531	1	2	1	1	1	2	2
114.546	125.65	1	1	1	1	1	2	2
161.118	124.583	1	1	1	1	1	2	2
51.9476	-228.174	1	2	1	1	1	2	2
28.109	-349.53	1	2	1	1	1	2	2
24.9805	45.698	1	1	1	1	1	2	2
48.8696	-12.0812	1	2	1	1	1	2	2
129.998	-63.2265	1	2	1	1	1	2	2
36.5904	-1.48119	1	2	1	1	1	2	2
-29.6772	27.0394	2	1	1	2	2	1	2
-5.30174	-10.5324	2	2	1	2	2	1	2
19.7147	-15.4044	1	2	1	1	1	2	2
-58.0781	2.8934	2	1	1	2	2	1	2
-79.4471	96.3818	2	1	1	2	2	1	2
-27.1099	183.269	2	1	1	2	2	1	2
-152.339	110.878	2	1	1	2	2	1	2
-163.014	40.2574	2	1	1	2	2	1	2
-42.0589	16.0034	2	1	1	2	2	1	2
-39.2732	98.773	2	1	1	2	2	1	2
-41.6655	66.549	2	1	1	2	2	1	2
72.205	-117.803	1	2	1	1	1	2	2
55.0214	-2.43695	1	2	1	1	1	2	2
-60.2163	-2.1477	2	2	1	2	2	1	2
-13.969	-32.1869	2	2	1	2	2	1	2
51.0317	78.7027	1	1	1	1	1	2	2
83.563	13.6862	1	1	1	1	1	2	2
72.2813	-14.4413	1	2	1	1	1	2	2
1.27074	65.545	1	1	1	1	1	2	2
2.94308	133.649	1	1	1	1	1	2	2
1.13311	68.7232	1	1	1	1	1	2	2
-23.6445	-38.7852	2	2	1	2	2	1	2
1.38851	-57.3941	1	2	1	1	1	2	2
0	-12.3884	3	2	1	3	2	2	1
0	-372.84	3	2	1	3	2	2	1
42.0561	-321.072	1	2	1	1	1	2	2
-67.1594	106.271	2	1	1	2	2	1	2
-106.125	-4.10889	2	2	1	2	2	1	2
3.09025	-79.991	1	2	1	1	1	2	2
84.1894	-47.2634	1	2	1	1	1	2	2
2.39774	347.023	1	1	1	1	1	2	2
-81.7917	371.702	2	1	1	2	2	1	2
0	-108.277	3	2	1	3	2	2	1
17.8981	-122.757	1	2	1	1	1	2	2
17.8981	-75.6402	1	2	1	1	1	2	2
15.0904	-22.3999	1	2	1	1	1	2	2
-0.952414	-24.7264	2	2	1	2	2	1	2
-25.3083	-91.6041	2	2	1	2	2	1	2
86.873	17.8131	1	1	1	1	1	2	2
-17.6007	71.4464	2	1	1	2	2	1	2
-143.221	8.00825	2	1	1	2	2	1	2
-45.7374	18.5741	2	1	1	2	2	1	2
-33.5832	1.59171	2	1	1	2	2	1	2
-13.7659	-40.2276	2	2	1	2	2	1	2
-15.9245	51.9992	2	1	1	2	2	1	2
-16.4558	114.654	2	1	1	2	2	1	2
3.03026	-13.4978	1	2	1	1	1	2	2
4.51558	-72.8383	1	2	1	1	1	2	2
28.8687	29.6616	1	1	1	1	1	2	2
48.4551	-2.80215	1	2	1	1	1	2	2
108.247	-28.5143	1	2	1	1	1	2	2
114.157	-52.4462	1	2	1	1	1	2	2
30.7936	-0.389673	1	2	1	1	1	2	2
-46.0443	134.197	2	1	1	2	2	1	2
-54.7946	15.392	2	1	1	2	2	1	2
-20.0989	19.9023	2	1	1	2	2	1	2
-12.1304	119.569	2	1	1	2	2	1	2
69.758	6.72324	1	1	1	1	1	2	2
67.1228	-69.0027	1	2	1	1	1	2	2
18.9859	-125.836	1	2	1	1	1	2	2
55.2788	-24.6255	1	2	1	1	1	2	2
-65.2149	21.0141	2	1	1	2	2	1	2
-100.469	-99.8828	2	2	1	2	2	1	2
-26.7959	-117.651	2	2	1	2	2	1	2
-24.1293	-36.2337	2	2	1	2	2	1	2
92.3465	-61.8275	1	2	1	1	1	2	2
60.6433	-78.4969	1	2	1	1	1	2	2
-0.000113321	-11.0555	2	2	1	2	2	1	2
4.59011	-16.5936	1	2	1	1	1	2	2
69.1464	31.3706	1	1	1	1	1	2	2
145.434	96.4256	1	1	1	1	1	2	2
43.1902	137.725	1	1	1	1	1	2	2
-14.9973	118.752	2	1	1	2	2	1	2
-5.97304	110.674	2	1	1	2	2	1	2
-28.1922	123.088	2	1	1	2	2	1	2
29.4909	-327.758	1	2	1	1	1	2	2
53.3297	-283.905	1	2	1	1	1	2	2
35.0296	307.453	1	1	1	1	1	2	2
-295.369	196.925	2	1	1	2	2	1	2
-235.842	-57.1607	2	2	1	2	2	1	2
235.272	35.5149	1	1	1	1	1	2	2
156.125	36.1345	1	1	1	1	1	2	2
-23.1233	-47.7618	2	2	1	2	2	1	2
20.4222	-110.49	1	2	1	1	1	2	2
128.895	-89.0771	1	2	1	1	1	2	2
86.1028	121.088	1	1	1	1	1	2	2
27.5576	-24.3739	1	2	1	1	1	2	2
-11.9892	114.667	2	1	1	2	2	1	2
-2.14107	267.128	2	1	1	2	2	1	2
18.6766	-376.335	1	2	1	1	1	2	2
-388.172	-347.727	2	2	1	2	2	1	2
10.5095	206.184	1	1	1	1	1	2	2
401.086	140.568	1	1	1	1	1	2	2
-436.429	-6.7775	2	2	1	2	2	1	2
-22.5685	81.8088	2	1	1	2	2	1	2
24.1131	67.4497	1	1	1	1	1	2	2
-407.625	-39.9781	2	2	1	2	2	1	2
27.385	-3.07079	1	2	1	1	1	2	2
89.4766	81.8429	1	1	1	1	1	2	2
121.828	79.6585	1	1	1	1	1	2	2
159.258	33.3349	1	1	1	1	1	2	2
219.519	57.2738	1	1	1	1	1	2	2
-257.585	34.5047	2	1	1	2	2	1	2
-212.425	9.42708	2	1	1	2	2	1	2
257.301	-376.007	1	2	1	1	1	2	2
101.834	-404.791	1	2	1	1	1	2	2
2.51488	-10.1101	1	2	1	1	1	2	2
-143.308	-1.23506	2	2	1	2	2	1	2
-241.288	-9.66946	2	2	1	2	2	1	2
253.987	390.888	1	1	1	1	1	2	2
286.677	186.944	1	1	1	1	1	2	2
-127.197	-195.918	2	2	1	2	2	1	2
-126.457	-0.0703605	2	2	1	2	2	1	2
-132.924	34.0138	2	1	1	2	2	1	2
-41.9665	38.1637	2	1	1	2	2	1	2
-26.2979	-15.3178	2	2	1	2	2	1	2
-31.8676	15.2641	2	1	1	2	2	1	2
33.0281	-35.7084	1	2	1	1	1	2	2
31.6292	-12.5907	1	2	1	1	1	2	2
-6.96867	34.1678	2	1	1	2	2	1	2
116.395	42.1361	1	1	1	1	1	2	2
194.132	-71.6499	1	2	1	1	1	2	2
88.6194	-102.032	1	2	1	1	1	2	2
19.5408	-0.251394	1	2	1	1	1	2	2
-19.9914	-13.7386	2	2	1	2	2	1	2
0	-5.33099	3	2	1	3	2	2	1
0	0	3	3	1	3	2	2	1
0	0	3	3	1	3	2	2	1
0	-36.6219	3	2	1	3	2	2	1
-4.77532	-13.3273	2	2	1	2	2	1	2
32.1217	-21.0097	1	2	1	1	1	2	2
36.897	-128.293	1	2	1	1	1	2	2
0	-76.6096	3	2	1	3	2	2	1
17.8359	16.5654	1	1	1	1	1	2	2
17.8359	-37.7719	1	2	1	1	1	2	2
-12.5265	67.395	2	1	1	2	2	1	2
88.5237	152.846	1	1	1	1	1	2	2
106.351	-19.2971	1	2	1	1	1	2	2
-14.9228	-38.5207	2	2	1	2	2	1	2
-28.2506	103.786	2	1	1	2	2	1	2
-16.4338	132.946	2	1	1	2	2	1	2
7.37006	-21.6792	1	2	1	1	1	2	2
25.2815	-20.4549	1	2	1	1	1	2	2
3.03766	60.4967	1	1	1	1	1	2	2
1.67837	-34.8875	1	2	1	1	1	2	2
12.0422	-66.1893	1	2	1	1	1	2	2
-422.572	-58.8377	2	2	1	2	2	1	2
-418.733	-74.8091	2	2	1	2	2	1	2
427.617	5.21112	1	1	1	1	1	2	2
402.334	112.035	1	1	1	1	1	2	2
-23.2906	88.1798	2	1	1	2	2	1	2
-31.8732	60.5382	2	1	1	2	2	1	2
-81.1493	-11.852	2	2	1	2	2	1	2
-56.7455	52.0457	2	1	1	2	2	1	2
-68.3596	116.142	2	1	1	2	2	1	2
-199.323	-39.1765	2	2	1	2	2	1	2
-189.779	-16.6513	2	2	1	2	2	1	2
-54.8208	18.4987	2	1	1	2	2	1	2
-3.26497	-176.152	2	2	1	2	2	1	2
-4.14031	-186.54	2	2	1	2	2	1	2
-4.05077	-5.49504	2	2	1	2	2	1	2
24.8668	84.327	1	1	1	1	1	2	2
116.372	32.3114	1	1	1	1	1	2	2
66.5828	-42.9876	1	2	1	1	1	2	2
34.0944	47.871	1	1	1	1	1	2	2
151.067	70.2448	1	1	1	1	1	2	2
97.4941	12.9897	1	1	1	1	1	2	2
1.35004	-64.7458	1	2	1	1	1	2	2
-3.54284	-62.799	2	2	1	2	2	1	2
55.4306	-28.9538	1	2	1	1	1	2	2
123.093	-96.3774	1	2	1	1	1	2	2
-338.174	-51.6441	2	2	1	2	2	1	2
-382.645	13.8327	2	1	1	2	2	1	2
100.533	-15.1094	1	2	1	1	1	2	2
49.8646	87.0636	1	1	1	1	1	2	2
-31.8937	162.416	2	1	1	2	2	1	2
46.9631	69.3951	1	1	1	1	1	2	2
22.9515	4.0195	1	1	1	1	1	2	2
-14.5571	0.448287	2	1	1	2	2	1	2
-61.6624	-69.4105	2	2	1	2	2	1	2
104.277	-44.3976	1	2	1	1	1	2	2
229.219	91.6968	1	1	1	1	1	2	2
21.146	107.661	1	1	1	1	1	2	2
-54.2379	-295.857	2	2	1	2	2	1	2
-21.0819	-326.42	2	2	1	2	2	1	2
-51.7084	-51.6707	2	2	1	2	2	1	2
-51.7084	-69.0942	2	2	1	2	2	1	2
0	138.095	3	1	1	3	2	2	1
51.7082	307.146	1	1	1	1	1	2	2
51.7082	70.076	1	1	1	1	1	2	2
0	-118.695	3	2	1	3	2	2	1
0	41.6675	3	1	1	3	2	2	1
0	122.343	3	1	1	3	2	2	1
0	91.6054	3	1	1	3	2	2	1
0	104.959	3	1	1	3	2	2	1
0	75.0343	3	1	1	3	2	2	1
0	-411.157	3	2	1	3	2	2	1
0	-348.751	3	2	1	3	2	2	1
0	47.0531	3	1	1	3	2	2	1
0	-35.8662	3	2	1	3	2	2	1
0	13.168	3	1	1	3	2	2	1
0	107.978	3	1	1	3	2	2	1
0	197.573	3	1	1	3	2	2	1
38.3993	110.709	1	1	1	1	1	2	2
[truncated: 156,049 more rows]

## Sheet: Heart Rate players
Heart rate players
Winners	Losers	Total
109	108	108
109	110	110
110	108	108
107	106	106
105	112	112
99	112	112
101	111	111
104	109	109
106	108	108
102	116	116
98	122	122
97	116	116
102	114	114
98	113	113
101	110	110
98	111	111
102	117	117
106	117	117
106	115	115
93	115	115
89	112	112
92	107	107
95	105	105
104	107	107
114	108	108
116	109	109
110	108	108
108	106	106
111	103	103
110	103	103
109	110	110
112	109	109
113	110	110
113	114	114
113	114	114
111	112	112
111	112	112
109	111	111
109	112	112
114	114	114
116	112	112
118	111	111
120	113	113
120	113	113
120	114	114
117	111	111
117	113	113
119	115	115
120	116	116
126	115	115
124	114	114
124	110	110
125	107	107
122	102	102
120	108	108
115	108	108
116	113	113
117	112	112
118	116	116
117	115	115
117	113	113
124	112	112
124	107	107
127	104	104
126	104	104
123	104	104
122	113	113
121	112	112
119	107	107
120	106	106
121	106	106
120	110	110
115	105	105
112	102	102
108	103	103
109	107	107
108	107	107
110	109	109
114	107	107
116	105	105
119	107	107
120	107	107
116	110	110
111	112	112
113	116	116
112	118	118
111	121	121
110	122	122
111	118	118
113	113	113
111	115	115
107	114	114
109	113	113
116	112	112
115	113	113
112	115	115
105	113	113
103	109	109
111	111	111
105	118	118
107	117	117
108	114	114
109	107	107
115	105	105
114	113	113
113	107	107
113	109	109
116	110	110
119	111	111
117	117	117
116	116	116
117	115	115
118	115	115
120	117	117
120	117	117
114	120	120
112	118	118
113	120	120
114	120	120
115	112	112
116	114	114
113	115	115
113	117	117
109	115	115
108	114	114
105	114	114
109	118	118
110	119	119
109	122	122
113	121	121
114	123	123
115	121	121
116	124	124
117	125	125
116	122	122
112	120	120
112	119	119
118	117	117
117	110	110
117	112	112
117	117	117
122	114	114
127	114	114
127	118	118
123	120	120
121	118	118
118	112	112
116	107	107
116	101	101
126	103	103
113	106	106
114	108	108
115	104	104
114	100	100
107	99	99
105	104	104
108	100	100
109	103	103
110	100	100
110	104	104
109	108	108
109	108	108
109	95	95
110	91	91
111	89	89
105	92	92
106	101	101
106	105	105
106	105	105
106	107	107
107	105	105
103	108	108
105	107	107
107	106	106
102	109	109
104	110	110
107	110	110
107	110	110
111	108	108
105	108	108
114	106	106
115	111	111
118	110	110
117	118	118
117	120	120
117	122	122
115	122	122
115	122	122
109	119	119
110	119	119
111	121	121
111	122	122
110	128	128
108	126	126
110	126	126
119	127	127
119	124	124
113	122	122
114	117	117
110	110	110
112	109	109
105	110	110
102	109	109
97	109	109
96	106	106
97	106	106
100	109	109
110	108	108
112	105	105
107	104	104
106	103	103
107	101	101
109	102	102
106	103	103
106	102	102
102	97	97
102	94	94
108	105	105
115	111	111
117	110	110
119	112	112
122	116	116
122	118	118
121	121	121
121	122	122
121	118	118
122	113	113
119	115	115
120	114	114
122	113	113
123	112	112
125	113	113
124	115	115
124	113	113
121	109	109
116	111	111
119	118	118
121	117	117
120	114	114
115	107	107
113	105	105
112	113	113
111	107	107
111	109	109
116	110	110
115	111	111
112	117	117
113	116	116
112	115	115
114	115	115
116	118	118
119	121	121
117	119	119
115	118	118
114	119	119
113	120	120
115	122	122
116	122	122
116	116	116
112	114	114
112	115	115
111	116	116
107	117	117
106	118	118
108	115	115
109	115	115
111	111	111
110	110	110
111	107	107
107	111	111
106	112	112
105	111	111
106	115	115
107	116	116
108	117	117
115	118	118
113	119	119
111	118	118
109	114	114
110	114	114
111	120	120
109	119	119
106	119	119
110	119	119
109	124	124
109	129	129
108	129	129
111	125	125
112	123	123
110	120	120
107	118	118
108	118	118
109	128	128
113	115	115
113	116	116
112	117	117
112	116	116
114	109	109
111	107	107
117	110	110
118	111	111
117	112	112
119	112	112
121	111	111
119	111	111
122	111	111
123	112	112
120	114	114
118	112	112
117	113	113
115	113	113
108	113	113
110	113	113
117	114	114
121	110	110
116	112	112
118	114	114
119	109	109
118	111	111
114	114	114
112	114	114
111	130	130
108	127	127
108	121	121
109	121	121
111	120	120
113	119	119
109	119	119
108	119	119
104	117	117
109	117	117
107	111	111
104	112	112
105	113	113
104	113	113
106	112	112
104	110	110
108	112	112
108	121	121
106	121	121
106	115	115
110	90	90
118	90	90
113	94	94
113	97	97
113	94	94
113	101	101
109	101	101
109	105	105
109	120	120
109	130	130
109	130	130
109	131	131
107	131	131
108	130	130
108	130	130
108	136	136
108	130	130
108	130	130
108	133	133
108	133	133
108	133	133
108	129	129
108	123	123
110	115	115
112	115	115
115	105	105
112	105	105
112	100	100
112	100	100
109	117	117
111	116	116
108	110	110
108	110	110
108	113	113
107	117	117
111	118	118
111	114	114
112	116	116
111	116	116
109	116	116
109	116	116
108	116	116
108	126	126
108	126	126
107	132	132
107	132	132
110	132	132
106	134	134
106	134	134
106	134	134
106	134	134
111	134	134
110	134	134
114	134	134
113	116	116
111	116	116
110	116	116
105	116	116
102	116	116
102	116	116
102	106	106
111	115	115
110	120	120
105	120	120
104	111	111
104	108	108
108	108	108
103	126	126
100	129	129
101	120	120
105	118	118
105	124	124
107	122	122
105	119	119
103	118	118
105	118	118
105	119	119
107	119	119
107	119	119
108	119	119
109	119	119
111	131	131
111	131	131
111	119	119
111	119	119
110	112	112
109	112	112
107	130	130
104	123	123
105	116	116
106	109	109
105	112	112
105	115	115
105	118	118
105	121	121
110	124	124
110	127	127
113	123	123
126	123	123
108	129	129
107	128	128
109	129	129
109	125	125
105	124	124
105	124	124
103	115	115
104	118	118
103	120	120
102	130	130
100	133	133
106	130	130
107	117	117
104	118	118
104	130	130
108	129	129
102	126	126
102	124	124
99	123	123
98	121	121
99	121	121
99	119	119
96	116	116
100	123	123
100	123	123
100	120	120
109	115	115
109	110	110
103	102	102
102	94	94
106	96	96
110	96	96
110	88	88
109	87	87
110	96	96
103	97	97
101	110	110
101	114	114
100	120	120
116	119	119
110	121	121
106	124	124
105	135	135
105	136	136
99	140	140
99	141	141
107	146	146
105	143	143
104	143	143
102	128	128
102	124	124
108	122	122
106	115	115
107	117	117
106	130	130
105	130	130
105	138	138
104	140	140
103	135	135
102	125	125
104	126	126
103	121	121
103	121	121
103	121	121
105	118	118
103	117	117
102	125	125
102	121	121
101	120	120
101	122	122
100	125	125
100	123	123
100	124	124
105	120	120
103	116	116
100	117	117
101	119	119
101	119	119
103	121	121
105	121	121
105	118	118
105	118	118
110	118	118
108	120	120
110	120	120
109	119	119
108	119	119
106	116	116
105	116	116
104	116	116
103	124	124
99	124	124
97	130	130
95	125	125
97	122	122
97	120	120
97	108	108
109	100	100
106	100	100
106	99	99
106	98	98
101	98	98
103	97	97
103	99	99
107	104	104
106	105	105
105	103	103
105	104	104
108	100	100
109	103	103
108	105	105
107	106	106
105	106	106
107	106	106
104	104	104
101	104	104
101	104	104
101	104	104
108	109	109
114	109	109
119	110	110
118	113	113
117	113	113
117	113	113
118	113	113
120	113	113
119	106	106
118	108	108
118	113	113
116	113	113
117	105	105
115	106	106
113	106	106
113	106	106
111	101	101
112	101	101
108	106	106
108	103	103
110	98	98
113	95	95
108	101	101
106	101	101
108	122	122
106	127	127
104	125	125
110	122	122
110	108	108
109	118	118
107	118	118
106	118	118
114	113	113
120	113	113
114	116	116
112	116	116
111	116	116
108	116	116
109	110	110
115	109	109
115	111	111
113	111	111
113	111	111
110	111	111
105	111	111
103	111	111
105	130	130
106	129	129
107	129	129
106	129	129
104	129	129
101	121	121
101	121	121
108	117	117
107	117	117
108	117	117
112	117	117
112	117	117
110	120	120
110	126	126
109	129	129
110	126	126
112	117	117
110	114	114
109	113	113
111	113	113
111	113	113
112	112	112
109	113	113
111	111	111
113	91	91
114	95	95
113	95	95
112	95	95
108	95	95
105	95	95
100	95	95
106	95	95
106	95	95
111	140	140
110	137	137
114	133	133
113	127	127
111	125	125
110	127	127
105	131	131
102	129	129
102	129	129
102	129	129
111	110	110
110	107	107
105	108	108
104	108	108
104	108	108
108	119	119
103	119	119
100	119	119
101	119	119
105	119	119
105	104	104
107	105	105
105	106	106
103	106	106
105	107	107
105	109	109
108	106	106
110	105	105
114	102	102
116	100	100
119	104	104
120	107	107
116	105	105
111	105	105
113	120	120
112	113	113
111	117	117
110	115	115
111	113	113
113	103	103
111	107	107
107	110	110
109	110	110
116	110	110
115	110	110
90	112	112
90	106	106
92	101	101
91	101	101
92	101	101
92	104	104
92	104	104
92	104	104
100	104	104
101	102	102
101	99	99
122	95	95
118	95	95
109	95	95
109	95	95
109	95	95
109	105	105
109	105	105
109	106	106
109	106	106
109	110	110
109	116	116
110	120	120
110	118	118
110	118	118
110	118	118
110	118	118
110	118	118
110	118	118
110	118	118
110	118	118
108	107	107
107	153	153
105	147	147
104	140	140
102	134	134
100	127	127
99	121	121
97	112	112
92	105	105
92	99	99
92	99	99
92	102	102
108	105	105
108	107	107
108	107	107
108	109	109
108	100	100
108	102	102
108	100	100
108	100	100
108	100	100
108	100	100
108	100	100
108	100	100
105	107	107
101	107	107
98	101	101
94	102	102
91	97	97
87	93	93
87	90	90
95	90	90
95	94	94
95	99	99
95	99	99
95	104	104
95	103	103
95	104	104
95	105	105
95	106	106
95	105	105
95	108	108
96	100	100
96	102	102
96	102	102
97	108	108
97	112	112
98	106	106
98	107	107
98	115	115
99	119	119
99	119	119
99	116	116
100	113	113
100	113	113
100	111	111
101	111	111
101	111	111
101	111	111
102	111	111
102	111	111
103	106	106
103	100	100
103	93	93
104	94	94
104	100	100
104	98	98
105	98	98
105	99	99
105	102	102
106	102	102
106	100	100
107	102	102
107	108	108
107	108	108
108	108	108
108	108	108
108	108	108
109	108	108
109	108	108
109	108	108
110	108	108
110	108	108
110	108	108
111	108	108
111	108	108
112	108	108
112	114	114
112	114	114
113	114	114
113	114	114
111	114	114
94	114	114
93	114	114
93	114	114
93	114	114
93	114	114
109	107	107
107	109	109
106	111	111
106	112	112
104	111	111
98	113	113
98	111	111
110	110	110
106	110	110
105	108	108
100	115	115
99	117	117
99	117	117
98	116	116
98	114	114
98	116	116
127	120	120
119	124	124
113	126	126
110	123	123
107	120	120
105	117	117
99	117	117
107	120	120
107	123	123
103	126	126
101	128	128
99	132	132
102	135	135
99	133	133
96	130	130
91	128	128
104	129	129
103	123	123
105	123	123
97	123	123
103	95	95
102	95	95
106	112	112
107	115	115
102	96	96
98	105	105
93	105	105
92	111	111
92	116	116
107	119	119
93	121	121
92	118	118
95	122	122
98	124	124
96	123	123
96	122	122
92	124	124
92	120	120
92	115	115
92	111	111
92	111	111
92	113	113
92	109	109
100	115	115
108	98	98
112	110	110
113	115	115
110	117	117
105	114	114
109	104	104
109	111	111
100	107	107
96	111	111
94	112	112
94	116	116
90	120	120
90	110	110
89	107	107
88	119	119
88	116	116
90	119	119
92	121	121
92	120	120
93	122	122
89	116	116
92	117	117
106	115	115
110	98	98
106	112	112
103	104	104
99	95	95
102	108	108
101	110	110
100	115	115
96	103	103
97	109	109
95	122	122
102	128	128
109	131	131
104	135	135
99	138	138
102	136	136
97	131	131
100	125	125
95	122	122
94	120	120
98	111	111
95	116	116
95	122	122
93	125	125
93	127	127
95	126	126
97	128	128
89	129	129
91	127	127
91	122	122
93	123	123
87	121	121
86	122	122
84	122	122
88	117	117
85	116	116
89	110	110
89	107	107
89	109	109
103	111	111
104	111	111
99	114	114
96	108	108
96	111	111
99	105	105
98	109	109
95	102	102
95	106	106
104	116	116
107	115	115
107	115	115
107	108	108
104	109	109
101	114	114
97	111	111
97	116	116
89	120	120
90	120	120
98	121	121
102	121	121
100	120	120
94	121	121
87	125	125
87	119	119
85	117	117
83	95	95
93	105	105
97	102	102
96	112	112
95	116	116
95	119	119
93	116	116
97	122	122
99	121	121
96	97	97
95	108	108
97	101	101
95	106	106
97	113	113
96	110	110
91	104	104
88	111	111
89	113	113
90	110	110
93	118	118
108	109	109
103	116	116
103	118	118
93	112	112
91	105	105
88	111	111
88	111	111
81	115	115
87	115	115
81	110	110
81	116	116
88	121	121
89	121	121
100	118	118
100	119	119
109	109	109
108	111	111
103	120	120
101	123	123
98	121	121
93	123	123
97	123	123
98	123	123
97	116	116
92	117	117
88	122	122
83	112	112
80	116	116
83	121	121
88	125	125
89	115	115
84	121	121
82	122	122
85	118	118
88	111	111
96	116	116
93	119	119
97	115	115
97	109	109
108	113	113
104	112	112
101	117	117
96	120	120
99	122	122
103	122	122
104	124	124
101	99	99
100	105	105
97	116	116
98	108	108
92	109	109
93	114	114
93	119	119
92	103	103
91	110	110
85	114	114
86	89	89
81	108	108
83	113	113
78	118	118
76	115	115
75	117	117
75	103	103
76	106	106
74	111	111
72	113	113
80	116	116
88	111	111
95	115	115
90	119	119
84	113	113
79	107	107
77	113	113
91	89	89
89	93	93
86	108	108
86	108	108
86	110	110
94	100	100
91	101	101
101	111	111
85	108	108
91	109	109
91	99	99
94	109	109
90	108	108
92	109	109
88	104	104
88	103	103
90	109	109
90	108	108
93	100	100
92	105	105
95	106	106
93	100	100
93	104	104
91	105	105
93	106	106
100	109	109
95	108	108
98	99	99
99	83	83
94	89	89
92	106	106
92	108	108
95	84	84
100	93	93
99	105	105
99	111	111
97	114	114
99	114	114
101	106	106
102	101	101
103	107	107
99	114	114
98	107	107
102	117	117
96	114	114
98	109	109
95	120	120
95	125	125
95	133	133
95	135	135
102	130	130
99	129	129
99	127	127
99	126	126
100	118	118
114	120	120
114	122	122
108	126	126
104	133	133
105	132	132
103	132	132
103	119	119
98	120	120
97	123	123
98	126	126
98	126	126
94	119	119
92	119	119
90	122	122
86	119	119
87	121	121
95	125	125
91	123	123
90	119	119
89	121	121
89	123	123
90	121	121
92	113	113
93	113	113
101	120	120
104	123	123
98	123	123
98	123	123
95	117	117
95	118	118
91	119	119
88	109	109
86	113	113
92	121	121
97	121	121
91	122	122
90	123	123
89	127	127
88	129	129
84	130	130
84	130	130
88	133	133
98	135	135
98	133	133
96	133	133
98	128	128
98	122	122
94	118	118
94	116	116
94	118	118
101	113	113
99	117	117
93	117	117
91	105	105
89	115	115
88	115	115
85	115	115
87	120	120
87	108	108
87	114	114
96	109	109
93	112	112
91	111	111
89	115	115
101	117	117
104	124	124
105	122	122
103	122	122
98	119	119
98	119	119
104	122	122
103	120	120
98	116	116
116	111	111
117	100	100
117	111	111
106	107	107
105	115	115
110	98	98
103	116	116
97	119	119
100	122	122
87	125	125
87	125	125
87	125	125
87	121	121
87	118	118
92	121	121
92	119	119
98	109	109
96	99	99
94	120	120
95	103	103
107	104	104
106	115	115
106	122	122
110	125	125
110	121	121
109	117	117
110	123	123
106	122	122
108	124	124
114	124	124
113	107	107
112	109	109
117	116	116
106	121	121
103	116	116
110	119	119
116	116	116
115	111	111
115	119	119
115	121	121
116	118	118
113	120	120
117	121	121
116	123	123
112	122	122
113	120	120
114	121	121
110	120	120
112	94	94
115	110	110
112	96	96
112	82	82
119	107	107
119	105	105
118	109	109
118	111	111
119	115	115
125	107	107
126	112	112
121	111	111
120	118	118
126	119	119
128	120	120
117	108	108
115	113	113
110	118	118
110	119	119
101	100	100
91	116	116
102	123	123
110	123	123
122	126	126
123	129	129
134	130	130
132	134	134
128	136	136
125	137	137
125	133	133
122	123	123
119	121	121
115	122	122
116	119	119
118	123	123
122	119	119
123	121	121
119	122	122
119	122	122
121	119	119
120	114	114
111	119	119
111	110	110
112	105	105
112	104	104
116	104	104
117	107	107
116	92	92
114	96	96
115	100	100
116	91	91
118	95	95
123	93	93
129	102	102
129	110	110
128	117	117
130	115	115
128	119	119
117	109	109
117	105	105
113	108	108
109	105	105
110	115	115
111	120	120
113	96	96
118	109	109
114	121	121
116	125	125
117	129	129
117	131	131
112	125	125
101	119	119
99	119	119
100	109	109
102	118	118
100	122	122
99	108	108
110	112	112
115	114	114
119	109	109
122	119	119
121	119	119
122	118	118
119	101	101
110	116	116
110	121	121
110	102	102
110	107	107
115	105	105
116	109	109
112	115	115
112	115	115
106	127	127
99	110	110
96	117	117
96	120	120
106	125	125
106	127	127
106	111	111
107	117	117
110	123	123
112	121	121
107	123	123
111	120	120
110	122	122
110	111	111
111	123	123
113	121	121
112	121	121
114	121	121
112	124	124
110	128	128
113	128	128
115	128	128
117	126	126
117	123	123
102	122	122
109	122	122
113	120	120
112	118	118
112	120	120
109	121	121
111	120	120
117	122	122
120	121	121
119	119	119
115	118	118
115	118	118
115	118	118
116	119	119
115	119	119
111	118	118
105	119	119
104	119	119
102	116	116
106	119	119
105	121	121
100	124	124
104	122	122
102	118	118
111	119	119
110	120	120
107	122	122
106	123	123
104	125	125
105	127	127
114	127	127
122	127	127
122	125	125
114	125	125
116	125	125
113	123	123
112	124	124
110	126	126
110	127	127
104	125	125
99	124	124
98	124	124
97	123	123
97	120	120
96	120	120
95	123	123
97	125	125
103	127	127
99	127	127
99	129	129
87	129	129
88	130	130
90	131	131
92	122	122
94	114	114
91	112	112
95	111	111
92	109	109
92	109	109
91	108	108
90	108	108
88	115	115
93	125	125
94	132	132
94	134	134
101	136	136
104	135	135
102	133	133
100	132	132
98	131	131
99	131	131
107	131	131
99	131	131
97	133	133
98	132	132
99	132	132
96	132	132
92	131	131
89	130	130
95	129	129
95	130	130
93	131	131
98	128	128
98	128	128
92	129	129
96	131	131
108	133	133
114	133	133
114	132	132
110	130	130
103	129	129
98	125	125
95	126	126
97	130	130
100	131	131
100	130	130
102	131	131
103	131	131
114	131	131
117	129	129
115	129	129
115	129	129
114	131	131
114	132	132
107	131	131
106	130	130
106	130	130
100	132	132
99	133	133
104	131	131
103	128	128
105	128	128
106	128	128
106	128	128
107	127	127
108	124	124
108	125	125
110	127	127
113	127	127
117	128	128
119	132	132
125	131	131
124	129	129
122	125	125
119	124	124
112	126	126
106	127	127
110	125	125
111	123	123
112	123	123
113	123	123
114	121	121
118	121	121
119	125	125
113	127	127
114	128	128
121	128	128
132	125	125
128	125	125
124	129	129
121	130	130
121	126	126
121	126	126
130	127	127
130	130	130
130	133	133
120	132	132
118	131	131
116	131	131
114	133	133
115	135	135
119	136	136
119	135	135
119	133	133
115	133	133
111	135	135
111	135	135
106	128	128
105	120	120
105	117	117
106	115	115
104	115	115
99	116	116
103	116	116
106	116	116
106	113	113
115	111	111
106	113	113
104	109	109
107	109	109
95	107	107
90	105	105
100	103	103
107	106	106
111	106	106
110	114	114
107	120	120
106	121	121
104	122	122
102	121	121
106	119	119
105	118	118
105	117	117
109	117	117
117	117	117
116	119	119
113	120	120
110	121	121
98	121	121
95	124	124
95	124	124
94	123	123
97	119	119
103	117	117
94	115	115
92	113	113
91	113	113
95	117	117
98	120	120
97	123	123
95	124	124
98	124	124
100	124	124
100	121	121
99	118	118
99	115	115
108	115	115
107	114	114
105	116	116
104	117	117
101	115	115
98	115	115
100	115	115
103	116	116
104	117	117
103	117	117
105	118	118
103	118	118
101	116	116
99	120	120
109	123	123
114	125	125
114	124	124
104	122	122
102	121	121
104	121	121
100	122	122
98	119	119
95	117	117
95	120	120
101	123	123
100	125	125
98	123	123
97	120	120
96	120	120
93	120	120
94	121	121
104	122	122
100	121	121
93	119	119
92	118	118
105	119	119
109	123	123
109	124	124
103	122	122
103	119	119
101	119	119
103	121	121
105	123	123
103	124	124
99	125	125
100	123	123
100	122	122
101	120	120
100	119	119
104	118	118
111	119	119
119	119	119
120	119	119
109	121	121
107	119	119
106	119	119
104	120	120
104	123	123
105	127	127
106	127	127
111	128	128
114	128	128
109	128	128
103	129	129
107	129	129
111	127	127
120	127	127
119	126	126
119	125	125
111	123	123
114	121	121
115	121	121
113	121	121
112	119	119
111	121	121
104	124	124
102	125	125
102	124	124
109	124	124
114	126	126
114	127	127
113	130	130
110	129	129
105	127	127
109	125	125
118	124	124
113	125	125
105	124	124
109	123	123
116	121	121
120	120	120
114	123	123
114	123	123
110	122	122
112	123	123
112	124	124
109	125	125
105	122	122
106	121	121
107	125	125
102	127	127
101	126	126
101	124	124
100	122	122
101	123	123
102	124	124
105	119	119
108	117	117
104	118	118
97	119	119
97	120	120
96	120	120
104	120	120
110	123	123
109	124	124
113	122	122
115	123	123
108	125	125
108	127	127
107	127	127
105	125	125
97	125	125
100	125	125
102	124	124
101	128	128
97	130	130
101	129	129
105	127	127
106	126	126
104	126	126
100	127	127
99	129	129
99	129	129
101	127	127
110	128	128
111	129	129
106	128	128
105	126	126
105	126	126
106	130	130
104	130	130
100	131	131
98	130	130
94	132	132
102	132	132
102	133	133
102	133	133
104	135	135
106	133	133
102	131	131
106	132	132
92	130	130
97	130	130
92	130	130
98	129	129
101	128	128
99	130	130
98	128	128
106	128	128
111	128	128
114	128	128
115	126	126
113	126	126
109	125	125
108	127	127
108	118	118
102	115	115
98	110	110
98	112	112
109	107	107
111	108	108
107	109	109
106	109	109
108	107	107
109	107	107
111	106	106
111	106	106
108	112	112
102	118	118
101	121	121
102	118	118
108	118	118
109	118	118
110	117	117
113	116	116
115	118	118
115	120	120
117	122	122
117	123	123
119	118	118
120	119	119
120	121	121
120	124	124
120	125	125
122	126	126
120	126	126
120	124	124
121	125	125
121	124	124
120	121	121
121	121	121
119	120	120
119	121	121
120	123	123
118	125	125
117	126	126
118	124	124
120	122	122
119	122	122
120	123	123
116	124	124
114	124	124
115	125	125
116	125	125
116	126	126
114	125	125
115	126	126
115	126	126
115	126	126
119	127	127
119	128	128
117	127	127
113	127	127
119	123	123
119	124	124
118	126	126
114	128	128
113	126	126
112	127	127
112	125	125
110	121	121
110	121	121
109	123	123
110	124	124
111	124	124
116	121	121
114	121	121
111	123	123
111	124	124
113	121	121
113	119	119
113	119	119
114	118	118
113	119	119
113	119	119
110	120	120
113	120	120
112	118	118
111	116	116
111	114	114
109	116	116
109	117	117
111	119	119
113	118	118
111	117	117
108	118	118
108	118	118
109	117	117
109	118	118
107	120	120
110	121	121
106	121	121
104	121	121
102	120	120
102	121	121
108	123	123
101	123	123
104	122	122
103	122	122
100	124	124
102	124	124
104	123	123
104	121	121
105	121	121
110	122	122
116	123	123
116	123	123
115	122	122
116	121	121
117	121	121
118	120	120
118	117	117
116	116	116
113	116	116
109	117	117
107	114	114
108	118	118
107	121	121
106	122	122
108	102	102
109	101	101
111	99	99
113	99	99
113	98	98
113	99	99
113	106	106
113	110	110
113	117	117
113	116	116
117	116	116
118	117	117
117	116	116
116	117	117
120	115	115
122	115	115
120	116	116
120	117	117
120	115	115
121	114	114
120	115	115
120	116	116
120	118	118
118	117	117
120	117	117
121	118	118
120	119	119
119	119	119
119	119	119
116	118	118
117	117	117
117	117	117
117	118	118
116	119	119
116	120	120
114	121	121
113	121	121
115	119	119
115	117	117
114	115	115
112	114	114
110	117	117
110	120	120
110	122	122
111	123	123
115	123	123
116	122	122
115	122	122
113	122	122
113	120	120
113	120	120
113	117	117
116	115	115
114	116	116
113	119	119
113	123	123
112	128	128
113	129	129
113	127	127
111	124	124
112	122	122
111	121	121
113	121	121
113	120	120
113	117	117
113	117	117
114	118	118
114	119	119
112	119	119
109	117	117
111	115	115
110	116	116
106	122	122
107	122	122
106	120	120
108	121	121
105	123	123
104	124	124
104	122	122
107	122	122
109	121	121
100	121	121
101	124	124
102	126	126
101	126	126
102	126	126
102	129	129
101	130	130
97	129	129
99	127	127
99	129	129
101	129	129
103	126	126
115	125	125
112	126	126
110	127	127
108	129	129
107	129	129
103	128	128
101	127	127
105	126	126
109	126	126
111	127	127
112	127	127
106	125	125
106	124	124
101	124	124
101	124	124
100	123	123
104	124	124
109	125	125
109	126	126
106	125	125
110	122	122
110	120	120
113	117	117
111	115	115
109	118	118
109	119	119
109	119	119
110	119	119
112	116	116
114	118	118
114	118	118
112	119	119
111	120	120
113	117	117
111	118	118
113	118	118
112	118	118
111	117	117
109	117	117
112	115	115
115	115	115
118	116	116
118	117	117
120	123	123
119	125	125
116	123	123
115	121	121
119	122	122
119	120	120
119	117	117
119	118	118
120	121	121
120	119	119
119	118	118
118	119	119
115	119	119
113	119	119
111	118	118
110	114	114
112	115	115
113	113	113
111	115	115
111	116	116
109	116	116
110	116	116
109	116	116
110	116	116
109	119	119
[truncated: 6,518 more rows]

## Sheet: Velocity zone
															win_los	Zones	posthoc_low	posthoc_moderate
Winners					Losers										1	1	1	2
109					108										1	1	1	2
109	Winners		Search	%	110	Losers		Search	%						1	1	1	2
110	Zone 1 (<75% low)	<131,25 pls	4058	91.31	108	Zone 1 (<75% low)	<136,5	3710	83.48						1	1	1	2
107	Zone 2 (75-85% moderate)	131,25-148,75	386	8.69	106	Zone 2 (75-85% moderate)	136,5-154,7	709	15.95						1	1	1	2
105	Zone 3 (85-95% high)	148,75-166,25	0	0	112	Zone 3 (85-95% high)	154,7-172,9	25	0.57						1	1	1	2
99	Zone 4 (>95% max)	>166,25	0	0	112	Zone 4 (>95% max)	>172,9		0			Group (Winner and loser)			1	1	1	2
101					111						Zone	W (n = 4444)	L (n = 4444)		1	1	1	2
104					109						low ≤75% Vmax	<131,25 pls	<136,5		1	1	1	2
106					108						moderate 75 - 85 % Vmax	131,25-148,75	136,5-154,7		1	1	1	2
102					116						High 85 - 95 % Vmax	148,75-166,25	154,7-172,9		1	1	1	2
98					122						Max, >95 % Vmax	>166,25	>172,9		1	1	1	2
97					116						MAX	175	182		1	1	1	2
102					114										1	1	1	2
98					113										1	1	1	2
101					110										1	1	1	2
98					111										1	1	1	2
102					117							Group (Winner and loser) %			1	1	1	2
106					117						Zone %	W (n = 4444)	L (n = 4444)		1	1	1	2
106					115						Low ≤75% HRmax	91.31	83.48		1	1	1	2
93					115						Moderate 75 - 85 % HRmax	8.69	15.95		1	1	1	2
89					112						High 85 - 95 % HRmax	0	0.57		1	1	1	2
92					107						Max >95 % HRmax	0	0		1	1	1	2
95					105						MAX	100	100		1	1	1	2
104					107										1	1	1	2
114					108										1	1	1	2
116					109										1	1	1	2
110					108										1	1	1	2
108					106										1	1	1	2
111					103										1	1	1	2
110					103										1	1	1	2
109					110										1	1	1	2
112					109										1	1	1	2
113					110										1	1	1	2
113					114										1	1	1	2
113					114										1	1	1	2
111					112										1	1	1	2
111					112										1	1	1	2
109					111										1	1	1	2
109					112										1	1	1	2
114					114										1	1	1	2
116					112										1	1	1	2
118					111										1	1	1	2
120					113										1	1	1	2
120					113										1	1	1	2
120					114										1	1	1	2
117					111										1	1	1	2
117					113										1	1	1	2
119					115										1	1	1	2
120					116										1	1	1	2
126					115										1	1	1	2
124					114										1	1	1	2
124					110										1	1	1	2
125					107										1	1	1	2
122					102										1	1	1	2
120					108										1	1	1	2
115					108										1	1	1	2
116					113										1	1	1	2
117					112										1	1	1	2
118					116										1	1	1	2
117					115										1	1	1	2
117					113										1	1	1	2
124					112										1	1	1	2
124					107										1	1	1	2
127					104										1	1	1	2
126					104										1	1	1	2
123					104										1	1	1	2
122					113										1	1	1	2
121					112										1	1	1	2
119					107										1	1	1	2
120					106										1	1	1	2
121					106										1	1	1	2
120					110										1	1	1	2
115					105										1	1	1	2
112					102										1	1	1	2
108					103										1	1	1	2
109					107										1	1	1	2
108					107										1	1	1	2
110					109										1	1	1	2
114					107										1	1	1	2
116					105										1	1	1	2
119					107										1	1	1	2
120					107										1	1	1	2
116					110										1	1	1	2
111					112										1	1	1	2
113					116										1	1	1	2
112					118										1	1	1	2
111					121										1	1	1	2
110					122										1	1	1	2
111					118										1	1	1	2
113					113										1	1	1	2
111					115										1	1	1	2
107					114										1	1	1	2
109					113										1	1	1	2
116					112										1	1	1	2
115					113										1	1	1	2
112					115										1	1	1	2
105					113										1	1	1	2
103					109										1	1	1	2
111					111										1	1	1	2
105					118										1	1	1	2
107					117										1	1	1	2
108					114										1	1	1	2
109					107										1	1	1	2
115					105										1	1	1	2
114					113										1	1	1	2
113					107										1	1	1	2
113					109										1	1	1	2
116					110										1	1	1	2
119					111										1	1	1	2
117					117										1	1	1	2
116					116										1	1	1	2
117					115										1	1	1	2
118					115										1	1	1	2
120					117										1	1	1	2
120					117										1	1	1	2
114					120										1	1	1	2
112					118										1	1	1	2
113					120										1	1	1	2
114					120										1	1	1	2
115					112										1	1	1	2
116					114										1	1	1	2
113					115										1	1	1	2
113					117										1	1	1	2
109					115										1	1	1	2
108					114										1	1	1	2
105					114										1	1	1	2
109					118										1	1	1	2
110					119										1	1	1	2
109					122										1	1	1	2
113					121										1	1	1	2
114					123										1	1	1	2
115					121										1	1	1	2
116					124										1	1	1	2
117					125										1	1	1	2
116					122										1	1	1	2
112					120										1	1	1	2
112					119										1	1	1	2
118					117										1	1	1	2
117					110										1	1	1	2
117					112										1	1	1	2
117					117										1	1	1	2
122					114										1	1	1	2
127					114										1	1	1	2
127					118										1	1	1	2
123					120										1	1	1	2
121					118										1	1	1	2
118					112										1	1	1	2
116					107										1	1	1	2
116					101										1	1	1	2
126					103										1	1	1	2
113					106										1	1	1	2
114					108										1	1	1	2
115					104										1	1	1	2
114					100										1	1	1	2
107					99										1	1	1	2
105					104										1	1	1	2
108					100										1	1	1	2
109					103										1	1	1	2
110					100										1	1	1	2
110					104										1	1	1	2
109					108										1	1	1	2
109					108										1	1	1	2
109					95										1	1	1	2
110					91										1	1	1	2
111					89										1	1	1	2
105					92										1	1	1	2
106					101										1	1	1	2
106					105										1	1	1	2
106					105										1	1	1	2
106					107										1	1	1	2
107					105										1	1	1	2
103					108										1	1	1	2
105					107										1	1	1	2
107					106										1	1	1	2
102					109										1	1	1	2
104					110										1	1	1	2
107					110										1	1	1	2
107					110										1	1	1	2
111					108										1	1	1	2
105					108										1	1	1	2
114					106										1	1	1	2
115					111										1	1	1	2
118					110										1	1	1	2
117					118										1	1	1	2
117					120										1	1	1	2
117					122										1	1	1	2
115					122										1	1	1	2
115					122										1	1	1	2
109					119										1	1	1	2
110					119										1	1	1	2
111					121										1	1	1	2
111					122										1	1	1	2
110					128										1	1	1	2
108					126										1	1	1	2
110					126										1	1	1	2
119					127										1	1	1	2
119					124										1	1	1	2
113					122										1	1	1	2
114					117										1	1	1	2
110					110										1	1	1	2
112					109										1	1	1	2
105					110										1	1	1	2
102					109										1	1	1	2
97					109										1	1	1	2
96					106										1	1	1	2
97					106										1	1	1	2
100					109										1	1	1	2
110					108										1	1	1	2
112					105										1	1	1	2
107					104										1	1	1	2
106					103										1	1	1	2
107					101										1	1	1	2
109					102										1	1	1	2
106					103										1	1	1	2
106					102										1	1	1	2
102					97										1	1	1	2
102					94										1	1	1	2
108					105										1	1	1	2
115					111										1	1	1	2
117					110										1	1	1	2
119					112										1	1	1	2
122					116										1	1	1	2
122					118										1	1	1	2
121					121										1	1	1	2
121					122										1	1	1	2
121					118										1	1	1	2
122					113										1	1	1	2
119					115										1	1	1	2
120					114										1	1	1	2
122					113										1	1	1	2
123					112										1	1	1	2
125					113										1	1	1	2
124					115										1	1	1	2
124					113										1	1	1	2
121					109										1	1	1	2
116					111										1	1	1	2
119					118										1	1	1	2
121					117										1	1	1	2
120					114										1	1	1	2
115					107										1	1	1	2
113					105										1	1	1	2
112					113										1	1	1	2
111					107										1	1	1	2
111					109										1	1	1	2
116					110										1	1	1	2
115					111										1	1	1	2
112					117										1	1	1	2
113					116										1	1	1	2
112					115										1	1	1	2
114					115										1	1	1	2
116					118										1	1	1	2
119					121										1	1	1	2
117					119										1	1	1	2
115					118										1	1	1	2
114					119										1	1	1	2
113					120										1	1	1	2
115					122										1	1	1	2
116					122										1	1	1	2
116					116										1	1	1	2
112					114										1	1	1	2
112					115										1	1	1	2
111					116										1	1	1	2
107					117										1	1	1	2
106					118										1	1	1	2
108					115										1	1	1	2
109					115										1	1	1	2
111					111										1	1	1	2
110					110										1	1	1	2
111					107										1	1	1	2
107					111										1	1	1	2
106					112										1	1	1	2
105					111										1	1	1	2
106					115										1	1	1	2
107					116										1	1	1	2
108					117										1	1	1	2
115					118										1	1	1	2
113					119										1	1	1	2
111					118										1	1	1	2
109					114										1	1	1	2
110					114										1	1	1	2
111					120										1	1	1	2
109					119										1	1	1	2
106					119										1	1	1	2
110					119										1	1	1	2
109					124										1	1	1	2
109					129										1	1	1	2
108					129										1	1	1	2
111					125										1	1	1	2
112					123										1	1	1	2
110					120										1	1	1	2
107					118										1	1	1	2
108					118										1	1	1	2
109					128										1	1	1	2
113					115										1	1	1	2
113					116										1	1	1	2
112					117										1	1	1	2
112					116										1	1	1	2
114					109										1	1	1	2
111					107										1	1	1	2
117					110										1	1	1	2
118					111										1	1	1	2
117					112										1	1	1	2
119					112										1	1	1	2
121					111										1	1	1	2
119					111										1	1	1	2
122					111										1	1	1	2
123					112										1	1	1	2
120					114										1	1	1	2
118					112										1	1	1	2
117					113										1	1	1	2
115					113										1	1	1	2
108					113										1	1	1	2
110					113										1	1	1	2
117					114										1	1	1	2
121					110										1	1	1	2
116					112										1	1	1	2
118					114										1	1	1	2
119					109										1	1	1	2
118					111										1	1	1	2
114					114										1	1	1	2
112					114										1	1	1	2
111					130										1	1	1	2
108					127										1	1	1	2
108					121										1	1	1	2
109					121										1	1	1	2
111					120										1	1	1	2
113					119										1	1	1	2
109					119										1	1	1	2
108					119										1	1	1	2
104					117										1	1	1	2
109					117										1	1	1	2
107					111										1	1	1	2
104					112										1	1	1	2
105					113										1	1	1	2
104					113										1	1	1	2
106					112										1	1	1	2
104					110										1	1	1	2
108					112										1	1	1	2
108					121										1	1	1	2
106					121										1	1	1	2
106					115										1	1	1	2
110					90										1	1	1	2
118					90										1	1	1	2
113					94										1	1	1	2
113					97										1	1	1	2
113					94										1	1	1	2
113					101										1	1	1	2
109					101										1	1	1	2
109					105										1	1	1	2
109					120										1	1	1	2
109					130										1	1	1	2
109					130										1	1	1	2
109					131										1	1	1	2
107					131										1	1	1	2
108					130										1	1	1	2
108					130										1	1	1	2
108					136										1	1	1	2
108					130										1	1	1	2
108					130										1	1	1	2
108					133										1	1	1	2
108					133										1	1	1	2
108					133										1	1	1	2
108					129										1	1	1	2
108					123										1	1	1	2
110					115										1	1	1	2
112					115										1	1	1	2
115					105										1	1	1	2
112					105										1	1	1	2
112					100										1	1	1	2
112					100										1	1	1	2
109					117										1	1	1	2
111					116										1	1	1	2
108					110										1	1	1	2
108					110										1	1	1	2
108					113										1	1	1	2
107					117										1	1	1	2
111					118										1	1	1	2
111					114										1	1	1	2
112					116										1	1	1	2
111					116										1	1	1	2
109					116										1	1	1	2
109					116										1	1	1	2
108					116										1	1	1	2
108					126										1	1	1	2
108					126										1	1	1	2
107					132										1	1	1	2
107					132										1	1	1	2
110					132										1	1	1	2
106					134										1	1	1	2
106					134										1	1	1	2
106					134										1	1	1	2
106					134										1	1	1	2
111					134										1	1	1	2
110					134										1	1	1	2
114					134										1	1	1	2
113					116										1	1	1	2
111					116										1	1	1	2
110					116										1	1	1	2
105					116										1	1	1	2
102					116										1	1	1	2
102					116										1	1	1	2
102					106										1	1	1	2
111					115										1	1	1	2
110					120										1	1	1	2
105					120										1	1	1	2
104					111										1	1	1	2
104					108										1	1	1	2
108					108										1	1	1	2
103					126										1	1	1	2
100					129										1	1	1	2
101					120										1	1	1	2
105					118										1	1	1	2
105					124										1	1	1	2
107					122										1	1	1	2
105					119										1	1	1	2
103					118										1	1	1	2
105					118										1	1	1	2
105					119										1	1	1	2
107					119										1	1	1	2
107					119										1	1	1	2
108					119										1	1	1	2
109					119										1	1	1	2
111					131										1	1	1	2
111					131										1	1	1	2
111					119										1	1	1	2
111					119										1	1	1	2
110					112										1	1	1	2
109					112										1	1	1	2
107					130										1	1	1	2
104					123										1	1	1	2
105					116										1	1	1	2
106					109										1	1	1	2
105					112										1	1	1	2
105					115										1	1	1	2
105					118										1	1	1	2
105					121										1	1	1	2
110					124										1	1	1	2
110					127										1	1	1	2
113					123										1	1	1	2
126					123										1	1	1	2
108					129										1	1	1	2
107					128										1	1	1	2
109					129										1	1	1	2
109					125										1	1	1	2
105					124										1	1	1	2
105					124										1	1	1	2
103					115										1	1	1	2
104					118										1	1	1	2
103					120										1	1	1	2
102					130										1	1	1	2
100					133										1	1	1	2
106					130										1	1	1	2
107					117										1	1	1	2
104					118										1	1	1	2
104					130										1	1	1	2
108					129										1	1	1	2
102					126										1	1	1	2
102					124										1	1	1	2
99					123										1	1	1	2
98					121										1	1	1	2
99					121										1	1	1	2
99					119										1	1	1	2
96					116										1	1	1	2
100					123										1	1	1	2
100					123										1	1	1	2
100					120										1	1	1	2
109					115										1	1	1	2
109					110										1	1	1	2
103					102										1	1	1	2
102					94										1	1	1	2
106					96										1	1	1	2
110					96										1	1	1	2
110					88										1	1	1	2
109					87										1	1	1	2
110					96										1	1	1	2
103					97										1	1	1	2
101					110										1	1	1	2
101					114										1	1	1	2
100					120										1	1	1	2
116					119										1	1	1	2
110					121										1	1	1	2
106					124										1	1	1	2
105					135										1	1	1	2
105					136										1	1	1	2
99					140										1	1	1	2
99					141										1	1	1	2
107					146										1	1	1	2
105					143										1	1	1	2
104					143										1	1	1	2
102					128										1	1	1	2
102					124										1	1	1	2
108					122										1	1	1	2
106					115										1	1	1	2
107					117										1	1	1	2
106					130										1	1	1	2
105					130										1	1	1	2
105					138										1	1	1	2
104					140										1	1	1	2
103					135										1	1	1	2
102					125										1	1	1	2
104					126										1	1	1	2
103					121										1	1	1	2
103					121										1	1	1	2
103					121										1	1	1	2
105					118										1	1	1	2
103					117										1	1	1	2
102					125										1	1	1	2
102					121										1	1	1	2
101					120										1	1	1	2
101					122										1	1	1	2
100					125										1	1	1	2
100					123										1	1	1	2
100					124										1	1	1	2
105					120										1	1	1	2
103					116										1	1	1	2
100					117										1	1	1	2
101					119										1	1	1	2
101					119										1	1	1	2
103					121										1	1	1	2
105					121										1	1	1	2
105					118										1	1	1	2
105					118										1	1	1	2
110					118										1	1	1	2
108					120										1	1	1	2
110					120										1	1	1	2
109					119										1	1	1	2
108					119										1	1	1	2
106					116										1	1	1	2
105					116										1	1	1	2
104					116										1	1	1	2
103					124										1	1	1	2
99					124										1	1	1	2
97					130										1	1	1	2
95					125										1	1	1	2
97					122										1	1	1	2
97					120										1	1	1	2
97					108										1	1	1	2
109					100										1	1	1	2
106					100										1	1	1	2
106					99										1	1	1	2
106					98										1	1	1	2
101					98										1	1	1	2
103					97										1	1	1	2
103					99										1	1	1	2
107					104										1	1	1	2
106					105										1	1	1	2
105					103										1	1	1	2
105					104										1	1	1	2
108					100										1	1	1	2
109					103										1	1	1	2
108					105										1	1	1	2
107					106										1	1	1	2
105					106										1	1	1	2
107					106										1	1	1	2
104					104										1	1	1	2
101					104										1	1	1	2
101					104										1	1	1	2
101					104										1	1	1	2
108					109										1	1	1	2
114					109										1	1	1	2
119					110										1	1	1	2
118					113										1	1	1	2
117					113										1	1	1	2
117					113										1	1	1	2
118					113										1	1	1	2
120					113										1	1	1	2
119					106										1	1	1	2
118					108										1	1	1	2
118					113										1	1	1	2
116					113										1	1	1	2
117					105										1	1	1	2
115					106										1	1	1	2
113					106										1	1	1	2
113					106										1	1	1	2
111					101										1	1	1	2
112					101										1	1	1	2
108					106										1	1	1	2
108					103										1	1	1	2
110					98										1	1	1	2
113					95										1	1	1	2
108					101										1	1	1	2
106					101										1	1	1	2
108					122										1	1	1	2
106					127										1	1	1	2
104					125										1	1	1	2
110					122										1	1	1	2
110					108										1	1	1	2
109					118										1	1	1	2
107					118										1	1	1	2
106					118										1	1	1	2
114					113										1	1	1	2
120					113										1	1	1	2
114					116										1	1	1	2
112					116										1	1	1	2
111					116										1	1	1	2
108					116										1	1	1	2
109					110										1	1	1	2
115					109										1	1	1	2
115					111										1	1	1	2
113					111										1	1	1	2
113					111										1	1	1	2
110					111										1	1	1	2
105					111										1	1	1	2
103					111										1	1	1	2
105					130										1	1	1	2
106					129										1	1	1	2
107					129										1	1	1	2
106					129										1	1	1	2
104					129										1	1	1	2
101					121										1	1	1	2
101					121										1	1	1	2
108					117										1	1	1	2
107					117										1	1	1	2
108					117										1	1	1	2
112					117										1	1	1	2
112					117										1	1	1	2
110					120										1	1	1	2
110					126										1	1	1	2
109					129										1	1	1	2
110					126										1	1	1	2
112					117										1	1	1	2
110					114										1	1	1	2
109					113										1	1	1	2
111					113										1	1	1	2
111					113										1	1	1	2
112					112										1	1	1	2
109					113										1	1	1	2
111					111										1	1	1	2
113					91										1	1	1	2
114					95										1	1	1	2
113					95										1	1	1	2
112					95										1	1	1	2
108					95										1	1	1	2
105					95										1	1	1	2
100					95										1	1	1	2
106					95										1	1	1	2
106					95										1	1	1	2
111					140										1	1	1	2
110					137										1	1	1	2
114					133										1	1	1	2
113					127										1	1	1	2
111					125										1	1	1	2
110					127										1	1	1	2
105					131										1	1	1	2
102					129										1	1	1	2
102					129										1	1	1	2
102					129										1	1	1	2
111					110										1	1	1	2
110					107										1	1	1	2
105					108										1	1	1	2
104					108										1	1	1	2
104					108										1	1	1	2
108					119										1	1	1	2
103					119										1	1	1	2
100					119										1	1	1	2
101					119										1	1	1	2
105					119										1	1	1	2
105					104										1	1	1	2
107					105										1	1	1	2
105					106										1	1	1	2
103					106										1	1	1	2
105					107										1	1	1	2
105					109										1	1	1	2
108					106										1	1	1	2
110					105										1	1	1	2
114					102										1	1	1	2
116					100										1	1	1	2
119					104										1	1	1	2
120					107										1	1	1	2
116					105										1	1	1	2
111					105										1	1	1	2
113					120										1	1	1	2
112					113										1	1	1	2
111					117										1	1	1	2
110					115										1	1	1	2
111					113										1	1	1	2
113					103										1	1	1	2
111					107										1	1	1	2
107					110										1	1	1	2
109					110										1	1	1	2
116					110										1	1	1	2
115					110										1	1	1	2
90					112										1	1	1	2
90					106										1	1	1	2
92					101										1	1	1	2
91					101										1	1	1	2
92					101										1	1	1	2
92					104										1	1	1	2
92					104										1	1	1	2
92					104										1	1	1	2
100					104										1	1	1	2
101					102										1	1	1	2
101					99										1	1	1	2
122					95										1	1	1	2
118					95										1	1	1	2
109					95										1	1	1	2
109					95										1	1	1	2
109					95										1	1	1	2
109					105										1	1	1	2
109					105										1	1	1	2
109					106										1	1	1	2
109					106										1	1	1	2
109					110										1	1	1	2
109					116										1	1	1	2
110					120										1	1	1	2
110					118										1	1	1	2
110					118										1	1	1	2
110					118										1	1	1	2
110					118										1	1	1	2
110					118										1	1	1	2
110					118										1	1	1	2
110					118										1	1	1	2
110					118										1	1	1	2
108					107										1	1	1	2
107					153										1	1	1	2
105					147										1	1	1	2
104					140										1	1	1	2
102					134										1	1	1	2
100					127										1	1	1	2
99					121										1	1	1	2
97					112										1	1	1	2
92					105										1	1	1	2
92					99										1	1	1	2
92					99										1	1	1	2
92					102										1	1	1	2
108					105										1	1	1	2
108					107										1	1	1	2
108					107										1	1	1	2
108					109										1	1	1	2
108					100										1	1	1	2
108					102										1	1	1	2
108					100										1	1	1	2
108					100										1	1	1	2
108					100										1	1	1	2
108					100										1	1	1	2
108					100										1	1	1	2
108					100										1	1	1	2
105					107										1	1	1	2
101					107										1	1	1	2
98					101										1	1	1	2
94					102										1	1	1	2
91					97										1	1	1	2
87					93										1	1	1	2
87					90										1	1	1	2
95					90										1	1	1	2
95					94										1	1	1	2
95					99										1	1	1	2
95					99										1	1	1	2
95					104										1	1	1	2
95					103										1	1	1	2
95					104										1	1	1	2
95					105										1	1	1	2
95					106										1	1	1	2
95					105										1	1	1	2
95					108										1	1	1	2
96					100										1	1	1	2
96					102										1	1	1	2
96					102										1	1	1	2
97					108										1	1	1	2
97					112										1	1	1	2
98					106										1	1	1	2
98					107										1	1	1	2
98					115										1	1	1	2
99					119										1	1	1	2
99					119										1	1	1	2
99					116										1	1	1	2
100					113										1	1	1	2
100					113										1	1	1	2
100					111										1	1	1	2
101					111										1	1	1	2
101					111										1	1	1	2
101					111										1	1	1	2
102					111										1	1	1	2
102					111										1	1	1	2
103					106										1	1	1	2
103					100										1	1	1	2
103					93										1	1	1	2
104					94										1	1	1	2
104					100										1	1	1	2
104					98										1	1	1	2
105					98										1	1	1	2
105					99										1	1	1	2
105					102										1	1	1	2
106					102										1	1	1	2
106					100										1	1	1	2
107					102										1	1	1	2
107					108										1	1	1	2
107					108										1	1	1	2
108					108										1	1	1	2
108					108										1	1	1	2
108					108										1	1	1	2
109					108										1	1	1	2
109					108										1	1	1	2
109					108										1	1	1	2
110					108										1	1	1	2
110					108										1	1	1	2
110					108										1	1	1	2
111					108										1	1	1	2
111					108										1	1	1	2
112					108										1	1	1	2
112					114										1	1	1	2
112					114										1	1	1	2
113					114										1	1	1	2
113					114										1	1	1	2
111					114										1	1	1	2
94					114										1	1	1	2
93					114										1	1	1	2
93					114										1	1	1	2
93					114										1	1	1	2
93					114										1	1	1	2
109					107										1	1	1	2
107					109										1	1	1	2
106					111										1	1	1	2
106					112										1	1	1	2
104					111										1	1	1	2
98					113										1	1	1	2
98					111										1	1	1	2
110					110										1	1	1	2
106					110										1	1	1	2
105					108										1	1	1	2
100					115										1	1	1	2
99					117										1	1	1	2
99					117										1	1	1	2
98					116										1	1	1	2
98					114										1	1	1	2
98					116										1	1	1	2
127					120										1	1	1	2
119					124										1	1	1	2
113					126										1	1	1	2
110					123										1	1	1	2
107					120										1	1	1	2
105					117										1	1	1	2
99					117										1	1	1	2
107					120										1	1	1	2
107					123										1	1	1	2
103					126										1	1	1	2
101					128										1	1	1	2
99					132										1	1	1	2
102					135										1	1	1	2
99					133										1	1	1	2
96					130										1	1	1	2
91					128										1	1	1	2
104					129										1	1	1	2
103					123										1	1	1	2
105					123										1	1	1	2
97					123										1	1	1	2
103					95										1	1	1	2
102					95										1	1	1	2
106					112										1	1	1	2
107					115										1	1	1	2
102					96										1	1	1	2
98					105										1	1	1	2
93					105										1	1	1	2
92					111										1	1	1	2
92					116										1	1	1	2
107					119										1	1	1	2
93					121										1	1	1	2
92					118										1	1	1	2
95					122										1	1	1	2
98					124										1	1	1	2
96					123										1	1	1	2
96					122										1	1	1	2
92					124										1	1	1	2
92					120										1	1	1	2
92					115										1	1	1	2
92					111										1	1	1	2
92					111										1	1	1	2
92					113										1	1	1	2
92					109										1	1	1	2
100					115										1	1	1	2
108					98										1	1	1	2
112					110										1	1	1	2
113					115										1	1	1	2
110					117										1	1	1	2
105					114										1	1	1	2
109					104										1	1	1	2
109					111										1	1	1	2
100					107										1	1	1	2
96					111										1	1	1	2
94					112										1	1	1	2
94					116										1	1	1	2
90					120										1	1	1	2
90					110										1	1	1	2
89					107										1	1	1	2
88					119										1	1	1	2
88					116										1	1	1	2
90					119										1	1	1	2
92					121										1	1	1	2
92					120										1	1	1	2
93					122										1	1	1	2
89					116										1	1	1	2
92					117										1	1	1	2
106					115										1	1	1	2
110					98										1	1	1	2
106					112										1	1	1	2
103					104										1	1	1	2
99					95										1	1	1	2
102					108										1	1	1	2
101					110										1	1	1	2
100					115										1	1	1	2
96					103										1	1	1	2
97					109										1	1	1	2
95					122										1	1	1	2
102					128										1	1	1	2
109					131										1	1	1	2
104					135										1	1	1	2
99					138										1	1	1	2
102					136										1	1	1	2
97					131										1	1	1	2
100					125										1	1	1	2
95					122										1	1	1	2
94					120										1	1	1	2
98					111										1	1	1	2
95					116										1	1	1	2
95					122										1	1	1	2
93					125										1	1	1	2
93					127										1	1	1	2
95					126										1	1	1	2
97					128										1	1	1	2
89					129										1	1	1	2
91					127										1	1	1	2
91					122										1	1	1	2
93					123										1	1	1	2
87					121										1	1	1	2
86					122										1	1	1	2
84					122										1	1	1	2
88					117										1	1	1	2
85					116										1	1	1	2
89					110										1	1	1	2
89					107										1	1	1	2
89					109										1	1	1	2
103					111										1	1	1	2
104					111										1	1	1	2
99					114										1	1	1	2
96					108										1	1	1	2
96					111										1	1	1	2
99					105										1	1	1	2
98					109										1	1	1	2
95					102										1	1	1	2
95					106										1	1	1	2
104					116										1	1	1	2
107					115										1	1	1	2
107					115										1	1	1	2
107					108										1	1	1	2
104					109										1	1	1	2
101					114										1	1	1	2
97					111										1	1	1	2
97					116										1	1	1	2
89					120										1	1	1	2
90					120										1	1	1	2
98					121										1	1	1	2
102					121										1	1	1	2
100					120										1	1	1	2
94					121										1	1	1	2
87					125										1	1	1	2
87					119										1	1	1	2
85					117										1	1	1	2
83					95										1	1	1	2
93					105										1	1	1	2
97					102										1	1	1	2
96					112										1	1	1	2
95					116										1	1	1	2
95					119										1	1	1	2
93					116										1	1	1	2
97					122										1	1	1	2
99					121										1	1	1	2
96					97										1	1	1	2
95					108										1	1	1	2
97					101										1	1	1	2
95					106										1	1	1	2
97					113										1	1	1	2
96					110										1	1	1	2
91					104										1	1	1	2
88					111										1	1	1	2
89					113										1	1	1	2
90					110										1	1	1	2
93					118										1	1	1	2
108					109										1	1	1	2
103					116										1	1	1	2
103					118										1	1	1	2
93					112										1	1	1	2
91					105										1	1	1	2
88					111										1	1	1	2
88					111										1	1	1	2
81					115										1	1	1	2
87					115										1	1	1	2
81					110										1	1	1	2
81					116										1	1	1	2
88					121										1	1	1	2
89					121										1	1	1	2
100					118										1	1	1	2
100					119										1	1	1	2
109					109										1	1	1	2
108					111										1	1	1	2
103					120										1	1	1	2
101					123										1	1	1	2
98					121										1	1	1	2
93					123										1	1	1	2
97					123										1	1	1	2
98					123										1	1	1	2
97					116										1	1	1	2
92					117										1	1	1	2
88					122										1	1	1	2
83					112										1	1	1	2
80					116										1	1	1	2
83					121										1	1	1	2
88					125										1	1	1	2
89					115										1	1	1	2
84					121										1	1	1	2
82					122										1	1	1	2
85					118										1	1	1	2
88					111										1	1	1	2
96					116										1	1	1	2
93					119										1	1	1	2
97					115										1	1	1	2
97					109										1	1	1	2
108					113										1	1	1	2
104					112										1	1	1	2
101					117										1	1	1	2
96					120										1	1	1	2
99					122										1	1	1	2
103					122										1	1	1	2
104					124										1	1	1	2
101					99										1	1	1	2
100					105										1	1	1	2
97					116										1	1	1	2
98					108										1	1	1	2
92					109										1	1	1	2
93					114										1	1	1	2
93					119										1	1	1	2
92					103										1	1	1	2
91					110										1	1	1	2
85					114										1	1	1	2
86					89										1	1	1	2
81					108										1	1	1	2
83					113										1	1	1	2
78					118										1	1	1	2
76					115										1	1	1	2
75					117										1	1	1	2
75					103										1	1	1	2
76					106										1	1	1	2
74					111										1	1	1	2
72					113										1	1	1	2
80					116										1	1	1	2
88					111										1	1	1	2
95					115										1	1	1	2
90					119										1	1	1	2
84					113										1	1	1	2
79					107										1	1	1	2
77					113										1	1	1	2
91					89										1	1	1	2
89					93										1	1	1	2
86					108										1	1	1	2
86					108										1	1	1	2
86					110										1	1	1	2
94					100										1	1	1	2
91					101										1	1	1	2
101					111										1	1	1	2
85					108										1	1	1	2
91					109										1	1	1	2
91					99										1	1	1	2
94					109										1	1	1	2
90					108										1	1	1	2
92					109										1	1	1	2
88					104										1	1	1	2
88					103										1	1	1	2
90					109										1	1	1	2
90					108										1	1	1	2
93					100										1	1	1	2
92					105										1	1	1	2
95					106										1	1	1	2
93					100										1	1	1	2
93					104										1	1	1	2
91					105										1	1	1	2
93					106										1	1	1	2
100					109										1	1	1	2
95					108										1	1	1	2
98					99										1	1	1	2
99					83										1	1	1	2
94					89										1	1	1	2
92					106										1	1	1	2
92					108										1	1	1	2
95					84										1	1	1	2
100					93										1	1	1	2
99					105										1	1	1	2
99					111										1	1	1	2
97					114										1	1	1	2
99					114										1	1	1	2
101					106										1	1	1	2
102					101										1	1	1	2
103					107										1	1	1	2
99					114										1	1	1	2
98					107										1	1	1	2
102					117										1	1	1	2
96					114										1	1	1	2
98					109										1	1	1	2
95					120										1	1	1	2
95					125										1	1	1	2
95					133										1	1	1	2
95					135										1	1	1	2
102					130										1	1	1	2
99					129										1	1	1	2
99					127										1	1	1	2
99					126										1	1	1	2
100					118										1	1	1	2
114					120										1	1	1	2
114					122										1	1	1	2
108					126										1	1	1	2
104					133										1	1	1	2
105					132										1	1	1	2
103					132										1	1	1	2
103					119										1	1	1	2
98					120										1	1	1	2
97					123										1	1	1	2
98					126										1	1	1	2
98					126										1	1	1	2
94					119										1	1	1	2
92					119										1	1	1	2
90					122										1	1	1	2
86					119										1	1	1	2
87					121										1	1	1	2
95					125										1	1	1	2
91					123										1	1	1	2
90					119										1	1	1	2
89					121										1	1	1	2
89					123										1	1	1	2
90					121										1	1	1	2
92					113										1	1	1	2
93					113										1	1	1	2
101					120										1	1	1	2
104					123										1	1	1	2
98					123										1	1	1	2
98					123										1	1	1	2
95					117										1	1	1	2
95					118										1	1	1	2
91					119										1	1	1	2
88					109										1	1	1	2
86					113										1	1	1	2
92					121										1	1	1	2
97					121										1	1	1	2
91					122										1	1	1	2
90					123										1	1	1	2
89					127										1	1	1	2
88					129										1	1	1	2
84					130										1	1	1	2
84					130										1	1	1	2
88					133										1	1	1	2
98					135										1	1	1	2
98					133										1	1	1	2
96					133										1	1	1	2
98					128										1	1	1	2
98					122										1	1	1	2
94					118										1	1	1	2
94					116										1	1	1	2
94					118										1	1	1	2
101					113										1	1	1	2
99					117										1	1	1	2
93					117										1	1	1	2
91					105										1	1	1	2
89					115										1	1	1	2
88					115										1	1	1	2
85					115										1	1	1	2
87					120										1	1	1	2
87					108										1	1	1	2
87					114										1	1	1	2
96					109										1	1	1	2
93					112										1	1	1	2
91					111										1	1	1	2
89					115										1	1	1	2
101					117										1	1	1	2
104					124										1	1	1	2
105					122										1	1	1	2
103					122										1	1	1	2
98					119										1	1	1	2
98					119										1	1	1	2
104					122										1	1	1	2
103					120										1	1	1	2
98					116										1	1	1	2
116					111										1	1	1	2
117					100										1	1	1	2
117					111										1	1	1	2
106					107										1	1	1	2
105					115										1	1	1	2
110					98										1	1	1	2
103					116										1	1	1	2
97					119										1	1	1	2
100					122										1	1	1	2
87					125										1	1	1	2
87					125										1	1	1	2
87					125										1	1	1	2
87					121										1	1	1	2
87					118										1	1	1	2
92					121										1	1	1	2
92					119										1	1	1	2
98					109										1	1	1	2
96					99										1	1	1	2
94					120										1	1	1	2
95					103										1	1	1	2
107					104										1	1	1	2
106					115										1	1	1	2
106					122										1	1	1	2
110					125										1	1	1	2
110					121										1	1	1	2
109					117										1	1	1	2
110					123										1	1	1	2
106					122										1	1	1	2
108					124										1	1	1	2
114					124										1	1	1	2
113					107										1	1	1	2
112					109										1	1	1	2
117					116										1	1	1	2
106					121										1	1	1	2
103					116										1	1	1	2
110					119										1	1	1	2
116					116										1	1	1	2
115					111										1	1	1	2
115					119										1	1	1	2
115					121										1	1	1	2
116					118										1	1	1	2
113					120										1	1	1	2
117					121										1	1	1	2
116					123										1	1	1	2
112					122										1	1	1	2
113					120										1	1	1	2
114					121										1	1	1	2
110					120										1	1	1	2
112					94										1	1	1	2
115					110										1	1	1	2
112					96										1	1	1	2
112					82										1	1	1	2
119					107										1	1	1	2
119					105										1	1	1	2
118					109										1	1	1	2
118					111										1	1	1	2
119					115										1	1	1	2
125					107										1	1	1	2
126					112										1	1	1	2
121					111										1	1	1	2
120					118										1	1	1	2
126					119										1	1	1	2
128					120										1	1	1	2
117					108										1	1	1	2
115					113										1	1	1	2
110					118										1	1	1	2
110					119										1	1	1	2
101					100										1	1	1	2
91					116										1	1	1	2
102					123										1	1	1	2
110					123										1	1	1	2
122					126										1	1	1	2
123					129										1	2	2	1
134					130										1	2	2	1
132					134										1	1	1	2
128					136										1	1	1	2
125					137										1	1	1	2
125					133										1	1	1	2
122					123										1	1	1	2
119					121										1	1	1	2
115					122										1	1	1	2
116					119										1	1	1	2
118					123										1	1	1	2
122					119										1	1	1	2
123					121										1	1	1	2
119					122										1	1	1	2
119					122										1	1	1	2
121					119										1	1	1	2
120					114										1	1	1	2
111					119										1	1	1	2
111					110										1	1	1	2
112					105										1	1	1	2
112					104										1	1	1	2
116					104										1	1	1	2
117					107										1	1	1	2
116					92										1	1	1	2
114					96										1	1	1	2
115					100										1	1	1	2
116					91										1	1	1	2
118					95										1	1	1	2
123					93										1	1	1	2
129					102										1	1	1	2
129					110										1	1	1	2
128					117										1	1	1	2
130					115										1	1	1	2
128					119										1	1	1	2
117					109										1	1	1	2
117					105										1	1	1	2
113					108										1	1	1	2
109					105										1	1	1	2
110					115										1	1	1	2
111					120										1	1	1	2
113					96										1	1	1	2
118					109										1	1	1	2
114					121										1	1	1	2
116					125										1	1	1	2
117					129										1	1	1	2
117					131										1	1	1	2
112					125										1	1	1	2
101					119										1	1	1	2
99					119										1	1	1	2
100					109										1	1	1	2
102					118										1	1	1	2
100					122										1	1	1	2
99					108										1	1	1	2
110					112										1	1	1	2
115					114										1	1	1	2
119					109										1	1	1	2
122					119										1	1	1	2
121					119										1	1	1	2
122					118										1	1	1	2
119					101										1	1	1	2
110					116										1	1	1	2
110					121										1	1	1	2
110					102										1	1	1	2
110					107										1	1	1	2
115					105										1	1	1	2
116					109										1	1	1	2
112					115										1	1	1	2
112					115										1	1	1	2
106					127										1	1	1	2
99					110										1	1	1	2
96					117										1	1	1	2
96					120										1	1	1	2
106					125										1	1	1	2
106					127										1	1	1	2
106					111										1	1	1	2
107					117										1	1	1	2
110					123										1	1	1	2
112					121										1	1	1	2
107					123										1	1	1	2
111					120										1	1	1	2
110					122										1	1	1	2
110					111										1	1	1	2
111					123										1	1	1	2
113					121										1	1	1	2
112					121										1	1	1	2
114					121										1	1	1	2
112					124										1	1	1	2
110					128										1	1	1	2
113					128										1	1	1	2
115					128										1	1	1	2
117					126										1	1	1	2
117					123										1	1	1	2
102					122										1	1	1	2
109					122										1	1	1	2
113					120										1	1	1	2
112					118										1	1	1	2
112					120										1	1	1	2
109					121										1	1	1	2
111					120										1	1	1	2
117					122										1	1	1	2
120					121										1	1	1	2
119					119										1	1	1	2
115					118										1	1	1	2
115					118										1	1	1	2
115					118										1	1	1	2
116					119										1	1	1	2
115					119										1	1	1	2
111					118										1	1	1	2
105					119										1	1	1	2
104					119										1	1	1	2
102					116										1	1	1	2
106					119										1	1	1	2
105					121										1	1	1	2
100					124										1	1	1	2
104					122										1	1	1	2
102					118										1	1	1	2
111					119										1	1	1	2
110					120										1	1	1	2
107					122										1	1	1	2
106					123										1	1	1	2
104					125										1	1	1	2
105					127										1	1	1	2
114					127										1	1	1	2
122					127										1	1	1	2
122					125										1	1	1	2
114					125										1	1	1	2
116					125										1	1	1	2
113					123										1	1	1	2
112					124										1	1	1	2
110					126										1	1	1	2
110					127										1	1	1	2
104					125										1	1	1	2
99					124										1	1	1	2
98					124										1	1	1	2
97					123										1	1	1	2
97					120										1	1	1	2
96					120										1	1	1	2
95					123										1	1	1	2
97					125										1	1	1	2
103					127										1	1	1	2
99					127										1	1	1	2
99					129										1	1	1	2
87					129										1	1	1	2
88					130										1	1	1	2
90					131										1	1	1	2
92					122										1	1	1	2
94					114										1	1	1	2
91					112										1	1	1	2
95					111										1	1	1	2
92					109										1	1	1	2
92					109										1	1	1	2
91					108										1	1	1	2
90					108										1	1	1	2
88					115										1	1	1	2
93					125										1	1	1	2
94					132										1	1	1	2
94					134										1	1	1	2
101					136										1	1	1	2
104					135										1	1	1	2
102					133										1	1	1	2
100					132										1	1	1	2
98					131										1	1	1	2
99					131										1	1	1	2
107					131										1	1	1	2
99					131										1	1	1	2
97					133										1	1	1	2
98					132										1	1	1	2
99					132										1	1	1	2
96					132										1	1	1	2
92					131										1	1	1	2
89					130										1	1	1	2
95					129										1	1	1	2
95					130										1	1	1	2
93					131										1	1	1	2
98					128										1	1	1	2
98					128										1	1	1	2
92					129										1	1	1	2
96					131										1	1	1	2
108					133										1	1	1	2
114					133										1	1	1	2
114					132										1	1	1	2
110					130										1	1	1	2
103					129										1	1	1	2
98					125										1	1	1	2
95					126										1	1	1	2
97					130										1	1	1	2
100					131										1	1	1	2
100					130										1	1	1	2
102					131										1	1	1	2
103					131										1	1	1	2
114					131										1	1	1	2
117					129										1	1	1	2
115					129										1	1	1	2
115					129										1	1	1	2
114					131										1	1	1	2
114					132										1	1	1	2
107					131										1	1	1	2
106					130										1	1	1	2
106					130										1	1	1	2
100					132										1	1	1	2
99					133										1	1	1	2
104					131										1	1	1	2
103					128										1	1	1	2
105					128										1	1	1	2
106					128										1	1	1	2
106					128										1	1	1	2
107					127										1	1	1	2
108					124										1	1	1	2
108					125										1	1	1	2
110					127										1	1	1	2
113					127										1	1	1	2
117					128										1	1	1	2
119					132										1	1	1	2
125					131										1	1	1	2
124					129										1	1	1	2
122					125										1	1	1	2
119					124										1	1	1	2
112					126										1	1	1	2
106					127										1	1	1	2
110					125										1	1	1	2
111					123										1	1	1	2
112					123										1	1	1	2
113					123										1	1	1	2
114					121										1	1	1	2
118					121										1	1	1	2
119					125										1	1	1	2
113					127										1	1	1	2
114					128										1	1	1	2
121					128										1	2	2	1
132					125										1	1	1	2
128					125										1	1	1	2
124					129										1	1	1	2
121					130										1	1	1	2
121					126										1	1	1	2
121					126										1	1	1	2
130					127										1	1	1	2
130					130										1	1	1	2
130					133										1	1	1	2
120					132										1	1	1	2
118					131										1	1	1	2
116					131										1	1	1	2
114					133										1	1	1	2
115					135										1	1	1	2
119					136										1	1	1	2
119					135										1	1	1	2
119					133										1	1	1	2
115					133										1	1	1	2
111					135										1	1	1	2
111					135										1	1	1	2
106					128										1	1	1	2
105					120										1	1	1	2
105					117										1	1	1	2
106					115										1	1	1	2
104					115										1	1	1	2
99					116										1	1	1	2
103					116										1	1	1	2
106					116										1	1	1	2
106					113										1	1	1	2
115					111										1	1	1	2
106					113										1	1	1	2
104					109										1	1	1	2
107					109										1	1	1	2
95					107										1	1	1	2
90					105										1	1	1	2
100					103										1	1	1	2
107					106										1	1	1	2
111					106										1	1	1	2
110					114										1	1	1	2
107					120										1	1	1	2
106					121										1	1	1	2
104					122										1	1	1	2
102					121										1	1	1	2
106					119										1	1	1	2
105					118										1	1	1	2
105					117										1	1	1	2
109					117										1	1	1	2
117					117										1	1	1	2
116					119										1	1	1	2
113					120										1	1	1	2
110					121										1	1	1	2
98					121										1	1	1	2
95					124										1	1	1	2
95					124										1	1	1	2
94					123										1	1	1	2
97					119										1	1	1	2
103					117										1	1	1	2
94					115										1	1	1	2
92					113										1	1	1	2
91					113										1	1	1	2
95					117										1	1	1	2
98					120										1	1	1	2
97					123										1	1	1	2
95					124										1	1	1	2
98					124										1	1	1	2
100					124										1	1	1	2
100					121										1	1	1	2
99					118										1	1	1	2
99					115										1	1	1	2
108					115										1	1	1	2
107					114										1	1	1	2
105					116										1	1	1	2
104					117										1	1	1	2
101					115										1	1	1	2
98					115										1	1	1	2
100					115										1	1	1	2
103					116										1	1	1	2
104					117										1	1	1	2
103					117										1	1	1	2
105					118										1	1	1	2
103					118										1	1	1	2
101					116										1	1	1	2
99					120										1	1	1	2
109					123										1	1	1	2
114					125										1	1	1	2
114					124										1	1	1	2
104					122										1	1	1	2
102					121										1	1	1	2
104					121										1	1	1	2
100					122										1	1	1	2
98					119										1	1	1	2
95					117										1	1	1	2
95					120										1	1	1	2
101					123										1	1	1	2
100					125										1	1	1	2
98					123										1	1	1	2
97					120										1	1	1	2
96					120										1	1	1	2
93					120										1	1	1	2
94					121										1	1	1	2
104					122										1	1	1	2
100					121										1	1	1	2
93					119										1	1	1	2
92					118										1	1	1	2
105					119										1	1	1	2
109					123										1	1	1	2
109					124										1	1	1	2
103					122										1	1	1	2
103					119										1	1	1	2
101					119										1	1	1	2
103					121										1	1	1	2
105					123										1	1	1	2
103					124										1	1	1	2
99					125										1	1	1	2
100					123										1	1	1	2
100					122										1	1	1	2
101					120										1	1	1	2
100					119										1	1	1	2
104					118										1	1	1	2
111					119										1	1	1	2
119					119										1	1	1	2
120					119										1	1	1	2
109					121										1	1	1	2
107					119										1	1	1	2
106					119										1	1	1	2
104					120										1	1	1	2
104					123										1	1	1	2
105					127										1	1	1	2
106					127										1	1	1	2
111					128										1	1	1	2
114					128										1	1	1	2
109					128										1	1	1	2
103					129										1	1	1	2
107					129										1	1	1	2
111					127										1	1	1	2
120					127										1	1	1	2
119					126										1	1	1	2
119					125										1	1	1	2
111					123										1	1	1	2
114					121										1	1	1	2
115					121										1	1	1	2
113					121										1	1	1	2
112					119										1	1	1	2
111					121										1	1	1	2
104					124										1	1	1	2
102					125										1	1	1	2
102					124										1	1	1	2
109					124										1	1	1	2
114					126										1	1	1	2
114					127										1	1	1	2
113					130										1	1	1	2
110					129										1	1	1	2
105					127										1	1	1	2
109					125										1	1	1	2
118					124										1	1	1	2
113					125										1	1	1	2
105					124										1	1	1	2
109					123										1	1	1	2
116					121										1	1	1	2
120					120										1	1	1	2
114					123										1	1	1	2
114					123										1	1	1	2
110					122										1	1	1	2
112					123										1	1	1	2
112					124										1	1	1	2
109					125										1	1	1	2
105					122										1	1	1	2
106					121										1	1	1	2
107					125										1	1	1	2
102					127										1	1	1	2
101					126										1	1	1	2
101					124										1	1	1	2
100					122										1	1	1	2
101					123										1	1	1	2
102					124										1	1	1	2
105					119										1	1	1	2
108					117										1	1	1	2
104					118										1	1	1	2
97					119										1	1	1	2
97					120										1	1	1	2
96					120										1	1	1	2
104					120										1	1	1	2
110					123										1	1	1	2
109					124										1	1	1	2
113					122										1	1	1	2
115					123										1	1	1	2
108					125										1	1	1	2
108					127										1	1	1	2
107					127										1	1	1	2
105					125										1	1	1	2
97					125										1	1	1	2
100					125										1	1	1	2
102					124										1	1	1	2
101					128										1	1	1	2
97					130										1	1	1	2
101					129										1	1	1	2
105					127										1	1	1	2
106					126										1	1	1	2
104					126										1	1	1	2
100					127										1	1	1	2
99					129										1	1	1	2
99					129										1	1	1	2
101					127										1	1	1	2
110					128										1	1	1	2
111					129										1	1	1	2
106					128										1	1	1	2
105					126										1	1	1	2
105					126										1	1	1	2
106					130										1	1	1	2
104					130										1	1	1	2
100					131										1	1	1	2
98					130										1	1	1	2
94					132										1	1	1	2
102					132										1	1	1	2
102					133										1	1	1	2
102					133										1	1	1	2
104					135										1	1	1	2
106					133										1	1	1	2
102					131										1	1	1	2
106					132										1	1	1	2
92					130										1	1	1	2
97					130										1	1	1	2
92					130										1	1	1	2
98					129										1	1	1	2
101					128										1	1	1	2
99					130										1	1	1	2
98					128										1	1	1	2
106					128										1	1	1	2
111					128										1	1	1	2
114					128										1	1	1	2
115					126										1	1	1	2
113					126										1	1	1	2
109					125										1	1	1	2
108					127										1	1	1	2
108					118										1	1	1	2
102					115										1	1	1	2
98					110										1	1	1	2
98					112										1	1	1	2
109					107										1	1	1	2
111					108										1	1	1	2
107					109										1	1	1	2
106					109										1	1	1	2
108					107										1	1	1	2
109					107										1	1	1	2
111					106										1	1	1	2
111					106										1	1	1	2
108					112										1	1	1	2
102					118										1	1	1	2
101					121										1	1	1	2
102					118										1	1	1	2
108					118										1	1	1	2
109					118										1	1	1	2
110					117										1	1	1	2
113					116										1	1	1	2
115					118										1	1	1	2
115					120										1	1	1	2
117					122										1	1	1	2
117					123										1	1	1	2
119					118										1	1	1	2
120					119										1	1	1	2
120					121										1	1	1	2
120					124										1	1	1	2
120					125										1	1	1	2
122					126										1	1	1	2
120					126										1	1	1	2
120					124										1	1	1	2
121					125										1	1	1	2
121					124										1	1	1	2
120					121										1	1	1	2
121					121										1	1	1	2
119					120										1	1	1	2
119					121										1	1	1	2
120					123										1	1	1	2
118					125										1	1	1	2
117					126										1	1	1	2
118					124										1	1	1	2
120					122										1	1	1	2
119					122										1	1	1	2
120					123										1	1	1	2
116					124										1	1	1	2
114					124										1	1	1	2
115					125										1	1	1	2
116					125										1	1	1	2
116					126										1	1	1	2
114					125										1	1	1	2
115					126										1	1	1	2
115					126										1	1	1	2
115					126										1	1	1	2
119					127										1	1	1	2
119					128										1	1	1	2
117					127										1	1	1	2
113					127										1	1	1	2
119					123										1	1	1	2
119					124										1	1	1	2
118					126										1	1	1	2
114					128										1	1	1	2
113					126										1	1	1	2
112					127										1	1	1	2
112					125										1	1	1	2
110					121										1	1	1	2
110					121										1	1	1	2
109					123										1	1	1	2
110					124										1	1	1	2
111					124										1	1	1	2
116					121										1	1	1	2
114					121										1	1	1	2
111					123										1	1	1	2
111					124										1	1	1	2
113					121										1	1	1	2
113					119										1	1	1	2
113					119										1	1	1	2
114					118										1	1	1	2
113					119										1	1	1	2
113					119										1	1	1	2
110					120										1	1	1	2
113					120										1	1	1	2
112					118										1	1	1	2
111					116										1	1	1	2
111					114										1	1	1	2
109					116										1	1	1	2
109					117										1	1	1	2
111					119										1	1	1	2
113					118										1	1	1	2
111					117										1	1	1	2
108					118										1	1	1	2
108					118										1	1	1	2
109					117										1	1	1	2
109					118										1	1	1	2
107					120										1	1	1	2
110					121										1	1	1	2
106					121										1	1	1	2
104					121										1	1	1	2
102					120										1	1	1	2
102					121										1	1	1	2
108					123										1	1	1	2
101					123										1	1	1	2
104					122										1	1	1	2
103					122										1	1	1	2
100					124										1	1	1	2
102					124										1	1	1	2
104					123										1	1	1	2
104					121										1	1	1	2
105					121										1	1	1	2
110					122										1	1	1	2
116					123										1	1	1	2
116					123										1	1	1	2
115					122										1	1	1	2
116					121										1	1	1	2
117					121										1	1	1	2
118					120										1	1	1	2
118					117										1	1	1	2
116					116										1	1	1	2
113					116										1	1	1	2
109					117										1	1	1	2
107					114										1	1	1	2
108					118										1	1	1	2
107					121										1	1	1	2
106					122										1	1	1	2
108					102										1	1	1	2
109					101										1	1	1	2
111					99										1	1	1	2
113					99										1	1	1	2
113					98										1	1	1	2
113					99										1	1	1	2
113					106										1	1	1	2
113					110										1	1	1	2
113					117										1	1	1	2
113					116										1	1	1	2
117					116										1	1	1	2
118					117										1	1	1	2
117					116										1	1	1	2
116					117										1	1	1	2
120					115										1	1	1	2
122					115										1	1	1	2
120					116										1	1	1	2
120					117										1	1	1	2
120					115										1	1	1	2
121					114										1	1	1	2
120					115										1	1	1	2
120					116										1	1	1	2
120					118										1	1	1	2
118					117										1	1	1	2
120					117										1	1	1	2
121					118										1	1	1	2
120					119										1	1	1	2
119					119										1	1	1	2
119					119										1	1	1	2
116					118										1	1	1	2
117					117										1	1	1	2
117					117										1	1	1	2
117					118										1	1	1	2
116					119										1	1	1	2
116					120										1	1	1	2
114					121										1	1	1	2
113					121										1	1	1	2
115					119										1	1	1	2
115					117										1	1	1	2
114					115										1	1	1	2
112					114										1	1	1	2
110					117										1	1	1	2
110					120										1	1	1	2
110					122										1	1	1	2
111					123										1	1	1	2
115					123										1	1	1	2
116					122										1	1	1	2
115					122										1	1	1	2
113					122										1	1	1	2
113					120										1	1	1	2
113					120										1	1	1	2
113					117										1	1	1	2
116					115										1	1	1	2
114					116										1	1	1	2
113					119										1	1	1	2
113					123										1	1	1	2
112					128										1	1	1	2
113					129										1	1	1	2
113					127										1	1	1	2
111					124										1	1	1	2
112					122										1	1	1	2
111					121										1	1	1	2
113					121										1	1	1	2
113					120										1	1	1	2
113					117										1	1	1	2
113					117										1	1	1	2
114					118										1	1	1	2
114					119										1	1	1	2
112					119										1	1	1	2
109					117										1	1	1	2
111					115										1	1	1	2
110					116										1	1	1	2
106					122										1	1	1	2
107					122										1	1	1	2
106					120										1	1	1	2
108					121										1	1	1	2
105					123										1	1	1	2
104					124										1	1	1	2
104					122										1	1	1	2
107					122										1	1	1	2
109					121										1	1	1	2
100					121										1	1	1	2
101					124										1	1	1	2
102					126										1	1	1	2
101					126										1	1	1	2
102					126										1	1	1	2
102					129										1	1	1	2
101					130										1	1	1	2
97					129										1	1	1	2
99					127										1	1	1	2
99					129										1	1	1	2
101					129										1	1	1	2
103					126										1	1	1	2
115					125										1	1	1	2
112					126										1	1	1	2
110					127										1	1	1	2
108					129										1	1	1	2
107					129										1	1	1	2
103					128										1	1	1	2
101					127										1	1	1	2
105					126										1	1	1	2
109					126										1	1	1	2
111					127										1	1	1	2
112					127										1	1	1	2
106					125										1	1	1	2
106					124										1	1	1	2
101					124										1	1	1	2
101					124										1	1	1	2
100					123										1	1	1	2
104					124										1	1	1	2
109					125										1	1	1	2
109					126										1	1	1	2
106					125										1	1	1	2
110					122										1	1	1	2
110					120										1	1	1	2
113					117										1	1	1	2
111					115										1	1	1	2
109					118										1	1	1	2
109					119										1	1	1	2
109					119										1	1	1	2
110					119										1	1	1	2
112					116										1	1	1	2
114					118										1	1	1	2
114					118										1	1	1	2
112					119										1	1	1	2
111					120										1	1	1	2
113					117										1	1	1	2
111					118										1	1	1	2
113					118										1	1	1	2
112					118										1	1	1	2
111					117										1	1	1	2
109					117										1	1	1	2
112					115										1	1	1	2
115					115										1	1	1	2
118					116										1	1	1	2
118					117										1	1	1	2
120					123										1	1	1	2
119					125										1	1	1	2
116					123										1	1	1	2
115					121										1	1	1	2
119					122										1	1	1	2
119					120										1	1	1	2
119					117										1	1	1	2
119					118										1	1	1	2
120					121										1	1	1	2
120					119										1	1	1	2
119					118										1	1	1	2
118					119										1	1	1	2
115					119										1	1	1	2
113					119										1	1	1	2
111					118										1	1	1	2
110					114										1	1	1	2
112					115										1	1	1	2
113					113										1	1	1	2
111					115										1	1	1	2
111					116										1	1	1	2
109					116										1	1	1	2
110					116										1	1	1	2
109					116										1	1	1	2
110					116										1	1	1	2
109					119										1	1	1	2
[truncated: 6,889 more rows]
